# Supplementary material for: Axonal defasciculation is restricted to specific branching points during regeneration of the lateral line nerve in zebrafish
Source: bioRxiv. 2025 Jul 25:2025.07.23.666336. Preprint. [Version 1] doi: 10.1101/2025.07.23.666336 (PMC12330684; doi:10.1101/2025.07.23.666336)
Supplement: Supplement 1 [file media-1.csv]

rowname	SYMBOL	baseMean	log2FoldChange	lfcSE	stat	pvalue	padj	Cut_NormCounts	Uncut_NormCounts	Cut_061523_NormCounts	Cut_062923_NormCounts	Cut_070623_NormCounts	Uncut_071023_NormCounts	Uncut_071223_NormCounts	Uncut_071423_NormCounts
ENSDARG00000070857	si:dkey-32e6.6	420.5834106	-9.394447095	0.961408714	-9.771543526	1.49E-22	3.27E-18	1.158641974	840.0081793	3.475925921	0	0	693.7335506	1421.674433	404.6165548
ENSDARG00000001870	atp1a1a.4	1645.453485	-4.5015744	0.494146766	-9.109792298	8.25E-20	9.04E-16	139.0689133	3151.838058	176.4396463	160.1128419	80.65425173	1430.981515	2561.41211	5463.120548
ENSDARG00000056324	zgc:123295	611.8215756	-5.118154079	0.655562741	-7.80726811	5.84E-15	4.27E-11	34.07567901	1189.567472	64.85584397	11.88775104	25.48344201	1353.139523	1744.480336	471.0825572
ENSDARG00000013430	bhmt	4586.562829	-1.422226109	0.183186588	-7.763811353	8.24E-15	4.51E-11	2492.638472	6680.487186	2936.270543	2513.554712	2028.09016	6585.183716	6784.384802	6671.893039
ENSDARG00000090635	kcnj1a.4	4362.58634	-15.58353876	2.100390823	-7.419351956	1.18E-13	5.16E-10	0	8725.172681	0	0	0	9528.118527	15998.08117	649.3183438
ENSDARG00000089060	kcnj1a.5	3497.043781	-15.26449461	2.065148987	-7.39147379	1.45E-13	5.30E-10	0	6994.087561	0	0	0	7073.743788	13308.57021	599.9486846
ENSDARG00000039605	mat1a	763.4719468	-1.969689721	0.276841997	-7.114851587	1.12E-12	3.51E-09	310.330352	1216.613542	397.1245364	262.0299955	271.8365242	1190.649437	1078.987237	1380.203951
ENSDARG00000018508	zdhhc8b	293.2984438	-2.334693538	0.331461492	-7.043634303	1.87E-12	5.13E-09	97.09749192	489.4993956	85.16018505	100.5201276	105.6121631	533.9409912	391.4909445	543.0662512
ENSDARG00000034677	scel	332.0429935	-7.583449579	1.094970427	-6.925711775	4.34E-12	9.81E-09	3.415377916	660.670609	0.533402063	0.693277642	9.019454043	889.3962411	1023.342255	69.2733311
ENSDARG00000040610	si:ch73-352p4.8	71.17726749	-9.645623548	1.393621083	-6.921266952	4.48E-12	9.81E-09	0	142.354535	0	0	0	156.5877126	149.2713711	121.2045213
ENSDARG00000061970	lingo3a	5241.434951	0.807686981	0.117435044	6.877733857	6.08E-12	1.21E-08	6671.408882	3811.46102	6930.127304	6433.288165	6650.811176	3893.482118	3868.227598	3672.673343
ENSDARG00000036186	mbpa	130.8541041	-10.52451889	1.553861058	-6.773140259	1.26E-11	2.30E-08	0	261.7082082	0	0	0	274.4360783	42.27348769	468.4150585
ENSDARG00000094557	nupr1b	1268.316585	-2.90821603	0.430562886	-6.75445127	1.43E-11	2.42E-08	298.0668699	2238.566301	401.9155721	242.126778	250.1582595	2096.320483	3491.645158	1127.733263
ENSDARG00000063370	sgk2a	993.3330994	-4.013604221	0.604504089	-6.639498883	3.15E-11	4.93E-08	115.9194225	1870.746776	97.48745195	76.15720105	174.1136146	2513.367	2647.369725	451.503604
ENSDARG00000063268	slc35g1	1026.500079	1.716453687	0.260378171	6.592156624	4.33E-11	6.33E-08	1573.398682	479.6014762	1662.68209	1398.779328	1658.734629	456.9230221	374.6698962	607.2115102
ENSDARG00000097223	NA	639.7162051	-25.67129624	3.906831221	-6.57087414	5.00E-11	6.85E-08	0	1279.43241	0	0	0	176.3564223	0	3661.940809
ENSDARG00000052917	si:ch211-202f3.3	76.63794505	-9.752334479	1.488333725	-6.552518642	5.66E-11	7.29E-08	0	153.2758901	0	0	0	170.257573	226.4431396	63.12695764
ENSDARG00000098108	dusp2	1168.962849	-4.819148904	0.738738632	-6.523482999	6.87E-11	8.36E-08	79.95733763	2257.96836	40.84212957	57.60142143	141.4284619	2883.086483	3586.014614	304.8039829
ENSDARG00000070428	smad10b	56.13637765	-9.303512933	1.440506438	-6.458501458	1.06E-10	1.22E-07	0	112.2727553	0	0	0	116.9213849	102.9122537	116.9846272
ENSDARG00000044365	angptl3	78.89156481	-5.969224571	0.930776623	-6.413165544	1.43E-10	1.56E-07	2.39959254	155.3835371	2.60694444	0	4.591833179	187.0742159	182.4835839	96.59281148
ENSDARG00000010862	amt	658.2502709	-1.422950419	0.224833654	-6.328903141	2.47E-10	2.58E-07	357.7790923	958.7214495	317.1782403	385.1389158	371.0201208	1045.47205	949.5512069	881.1410914
ENSDARG00000076223	zgc:92744	2776.980506	-0.846286681	0.135082491	-6.264962053	3.73E-10	3.71E-07	1985.022085	3568.938926	1937.828701	1927.953458	2089.284096	3713.228317	3401.409128	3592.179334
ENSDARG00000053450	ftr06	75.21206453	5.929359228	0.954605721	6.211317508	5.25E-10	5.00E-07	148.0109856	2.413143496	115.3535975	255.1998019	73.47955731	4.495008761	0.543839419	2.200582309
ENSDARG00000069953	kcnq5b	52.47672819	-9.207201585	1.485505186	-6.198027225	5.72E-10	5.22E-07	0	104.9534564	0	0	0	141.7931292	89.67948386	83.38775605
ENSDARG00000043133	cldnf	254.5699525	-4.2929038	0.693570331	-6.189572432	6.03E-10	5.29E-07	24.64639787	484.4935072	31.28333329	16.94159454	25.7142658	553.4278887	775.5552315	124.4974015
ENSDARG00000077506	tjp1a	3042.105763	1.192404729	0.194294087	6.137112809	8.40E-10	7.08E-07	4231.720264	1852.491262	4370.489747	4231.513845	4093.1572	1778.841712	1536.846735	2241.785341
ENSDARG00000069089	agrp	511.2296653	-12.49036398	2.039081635	-6.125485005	9.04E-10	7.34E-07	0	1022.459331	0	0	0	1518.950942	1462.820555	85.6064942
ENSDARG00000056532	serinc2	3190.335703	-1.268517738	0.208042121	-6.097408202	1.08E-09	8.43E-07	1871.5283	4509.143106	1767.921457	1681.988659	2164.674784	4651.560542	5205.307682	3670.561094
ENSDARG00000014796	wnt11	261.5443622	-2.104081156	0.346235978	-6.077014787	1.22E-09	9.25E-07	98.61321858	424.4755059	106.0157406	86.96685196	102.8570632	362.4562933	389.3690424	521.601182
ENSDARG00000102206	stc2b	352.5871658	-4.673158165	0.782283491	-5.973739982	2.32E-09	1.69E-06	26.53995643	678.6343752	20.85555552	14.68271527	44.08159852	708.3487237	1208.423268	119.1311342
ENSDARG00000102415	scinla	197.6287926	-3.453850531	0.58378615	-5.916294054	3.29E-09	2.33E-06	32.94462103	362.3129641	29.54537032	16.94159454	52.34689824	427.7373999	443.4775469	215.7239456
ENSDARG00000078757	LOC108179231	57.76013087	-8.378125771	1.419850934	-5.900708005	3.62E-09	2.48E-06	0.376479879	115.1437819	0	1.129439636	0	112.0496606	143.2283943	90.15329071
ENSDARG00000088283	si:ch73-248e21.5	58.56162651	-9.364172286	1.605457963	-5.832710979	5.45E-09	3.62E-06	0	117.123253	0	0	0	34.10207061	128.3750794	188.8926091
ENSDARG00000104181	tmsb1	8050.293559	-2.215951595	0.380363732	-5.825875103	5.68E-09	3.66E-06	2851.668407	13248.91871	2903.426678	2417.672465	3233.906077	15306.31226	18716.93582	5723.508056
ENSDARG00000034718	tfpia	401.947891	-2.733439968	0.473659667	-5.770894503	7.89E-09	4.94E-06	104.9545038	698.9412782	128.9287071	76.73886448	109.1959397	597.7128781	1099.140313	399.9706431
ENSDARG00000102834	NA	54.52059243	-9.261432811	1.608709578	-5.757057047	8.56E-09	5.21E-06	0	109.0411849	0	0	0	119.8444196	172.9350243	34.34411075
ENSDARG00000090785	diaph3	45.36791763	-8.997001864	1.564587647	-5.750398119	8.90E-09	5.27E-06	0	90.73583526	0	0	0	139.9201174	56.44970843	75.83767992
ENSDARG00000102047	mab21l1	62.25720753	-9.452983508	1.645919062	-5.743285758	9.29E-09	5.35E-06	0	124.5144151	0	0	0	181.2281466	167.6302689	24.6848296
ENSDARG00000055398	foxc1b	39.0089248	-8.778318294	1.542597186	-5.690609562	1.27E-08	7.11E-06	0	78.0178496	0	0	0	75.02455533	76.38847698	82.64051649
ENSDARG00000063665	mat2al	462.1503605	-1.924667156	0.341992497	-5.627805212	1.83E-08	1.00E-05	192.539315	731.761406	179.0101849	137.7916356	260.8161246	808.7062458	653.5458586	733.0321138
ENSDARG00000057099	papss1	1029.976861	1.176155658	0.210282889	5.593206661	2.23E-08	1.19E-05	1428.068785	631.8849374	1483.351387	1424.223381	1376.631587	679.1183775	693.8619992	522.6744354
ENSDARG00000079703	si:dkey-18p12.4	66.82143552	-8.61938222	1.543884952	-5.582917437	2.37E-08	1.23E-05	0.272345613	133.3705254	0.817036838	0	0	141.7378101	221.0371342	37.33663197
ENSDARG00000013721	g6pc1a.2	1073.671924	-3.60908577	0.650164703	-5.55103307	2.84E-08	1.45E-05	162.2148072	1985.12904	317.000148	136.1359154	33.50835825	1132.04703	2258.953017	2564.387074
ENSDARG00000009040	si:ch73-141c7.1	2505.236742	-2.441571318	0.444269011	-5.495704753	3.89E-08	1.94E-05	779.0735585	4231.399925	760.639357	989.546636	587.0346824	4358.115598	6632.482672	1703.601505
ENSDARG00000059054	pdk2b	5761.46109	-1.044899512	0.190429754	-5.487060136	4.09E-08	1.99E-05	3761.705245	7761.216934	3528.192331	3814.012949	3942.910456	6225.984092	9222.988908	7834.677803
ENSDARG00000091232	kcnj1a.1	292.3207036	-4.187458634	0.764375098	-5.478277152	4.29E-08	2.05E-05	30.56641616	554.074991	7.758467038	55.62936524	28.31141619	732.0108566	743.0719768	187.1421397
ENSDARG00000059680	fscn1a	766.3650678	-2.998724646	0.548896065	-5.463192102	4.68E-08	2.16E-05	170.2582239	1362.471912	196.3898145	65.50749888	248.8773583	1784.025465	1649.778912	653.6113577
ENSDARG00000036876	zgc:153284	148.2819191	-2.811232376	0.514745288	-5.461404783	4.72E-08	2.16E-05	36.89726519	259.666573	52.7780757	28.72139726	29.19232261	225.4657053	342.3826562	211.1513577
ENSDARG00000071692	prex2	50.47652615	-9.150589083	1.679201407	-5.449369589	5.05E-08	2.26E-05	0	100.9530523	0	0	0	205.5867685	33.95043421	63.32195419
ENSDARG00000007739	atp1a1a.2	60026.97141	-8.054627844	1.479352105	-5.44469962	5.19E-08	2.27E-05	449.8390853	119604.1037	816.6240478	515.4674486	17.42575962	153144.9751	195269.5514	10397.78475
ENSDARG00000104255	arhgap27	45.53565063	-8.03487142	1.489599286	-5.393981789	6.89E-08	2.95E-05	0.306122212	90.76517905	0	0	0.918366636	83.7936592	126.2531772	62.24870073
ENSDARG00000068851	rnf183	437.7817106	-3.720858865	0.690190655	-5.391059466	7.00E-08	2.95E-05	61.61282266	813.9505986	102.3969057	33.83596634	48.60559591	1013.54142	1231.106964	197.2034124
ENSDARG00000076833	atp1b1b	51165.86487	-4.970321117	0.923928264	-5.379553059	7.47E-08	3.09E-05	3163.43427	99168.29546	3757.47592	3589.359163	2143.467728	120742.7655	163597.5939	13164.52695
ENSDARG00000054451	loxl1	75.36324174	-8.91084311	1.673521426	-5.324606529	1.01E-07	4.08E-05	0.226676312	150.4998072	0	0	0.680028937	110.6162956	323.6068838	17.27624211
ENSDARG00000010186	myo3a	5612.865116	0.724027412	0.136036922	5.322286051	1.02E-07	4.08E-05	6992.291181	4233.43905	7414.608845	6463.733029	7098.53167	4243.554071	4501.381812	3955.381267
ENSDARG00000092998	si:ch211-202f5.3	373.7515741	-2.691197566	0.506897877	-5.309151384	1.10E-07	4.31E-05	100.2314428	647.2717054	108.622685	103.9084465	88.16319703	723.9382417	948.4902558	269.3866187
ENSDARG00000087596	si:ch73-95l15.5	1082.77642	-1.18831255	0.224472174	-5.293807821	1.20E-07	4.54E-05	660.3546685	1505.198171	753.7925138	594.0096323	633.2618593	1762.536775	1351.525925	1401.531813
ENSDARG00000103017	xkr5a	2818.007077	0.970167335	0.183289566	5.293085464	1.20E-07	4.54E-05	3731.564447	1904.449707	3749.655087	4210.550962	3234.487291	2105.559274	1708.131221	1899.658626
ENSDARG00000114601	NA	51.42457458	-9.177176224	1.736319027	-5.285420527	1.25E-07	4.61E-05	0	102.8491492	0	0	0	87.7465145	202.1774553	18.62347771
ENSDARG00000053650	foxb1b	37.2299978	-8.710734605	1.648418679	-5.284297439	1.26E-07	4.61E-05	0	74.4599956	0	0	0	37.9994501	117.7655687	67.61496804
ENSDARG00000039352	pald1b	32.47240783	-8.513929523	1.616672451	-5.266329316	1.39E-07	5.00E-05	0	64.94481566	0	0	0	74.98216473	52.6421034	67.21017885
ENSDARG00000089795	sertad4	31.02412808	-5.472639308	1.041523666	-5.254455071	1.48E-07	5.20E-05	1.384422411	60.66383374	1.566085681	2.035485545	0.551696007	54.24232137	73.1349998	54.61418005
ENSDARG00000102555	si:dkey-33i11.9	945.9769332	-2.10513832	0.40073561	-5.253185057	1.49E-07	5.20E-05	356.6165989	1535.337268	484.8916659	240.5706424	344.3874884	1604.746008	2090.073606	911.1921883
ENSDARG00000101199	rbp4	3855.347691	-1.615147953	0.308753559	-5.231188134	1.68E-07	5.77E-05	1897.265405	5813.429976	1629.971912	1270.917616	2790.906688	5545.844395	6806.325061	5088.120473
ENSDARG00000074869	si:ch1073-291c23.2	496.7016353	-1.976730691	0.378415588	-5.223703127	1.75E-07	5.91E-05	200.9964584	792.4068123	181.659554	134.1009811	287.22884	953.3132473	701.5634199	722.3437698
ENSDARG00000076043	si:dkeyp-73d8.9	41.96823596	-6.294045371	1.205910306	-5.21933127	1.80E-07	5.96E-05	1.088148715	82.84832321	1.178289539	2.086156608	0	69.33030861	101.9019704	77.31269064
ENSDARG00000022139	ocstamp	32.36279745	-8.508657627	1.632131629	-5.21321778	1.86E-07	6.07E-05	0	64.7255949	0	0	0	45.7942091	68.96181949	79.42075611
ENSDARG00000070541	si:dkeyp-97e7.9	179.4299119	-5.790626917	1.113130447	-5.202109901	1.97E-07	6.35E-05	6.296872702	352.5629511	6.951851841	0	11.93876626	400.4557434	613.2297179	44.0033919
ENSDARG00000032849	ndrg1a	20493.51489	-5.649296523	1.087005312	-5.197119517	2.02E-07	6.43E-05	800.6393001	40186.39049	1332.606232	315.3232829	753.9883858	45779.909	70559.73267	4219.529798
ENSDARG00000059945	sv2a	54.98017127	-9.270452506	1.788153449	-5.184371908	2.17E-07	6.78E-05	0	109.9603425	0	0	0	52.2820281	19.56941228	258.0295872
ENSDARG00000012801	pfkpb	5670.073567	0.855173613	0.165463413	5.168354716	2.36E-07	7.29E-05	7302.915548	4037.231586	7572.54714	7741.814446	6594.385057	3997.406677	3537.152391	4577.135689
ENSDARG00000059406	raf1b	1370.301365	-1.004600172	0.19470351	-5.159640785	2.47E-07	7.53E-05	911.261321	1829.341408	1017.680585	793.6248233	922.4785545	1893.189096	1656.011575	1938.823553
ENSDARG00000062058	slc12a7b	2266.414456	1.003444559	0.194591637	5.156668466	2.51E-07	7.54E-05	3024.620999	1508.207913	2768.527886	3659.472646	2645.862464	1553.879324	1473.395452	1497.348962
ENSDARG00000060095	kcnb1	1645.215951	0.98136277	0.191564216	5.122891894	3.01E-07	8.91E-05	2184.253257	1106.178645	2393.933931	2267.25894	1891.566901	1230.544764	1027.196266	1060.794905
ENSDARG00000045560	mybpc1	78.05043242	-8.044618083	1.573149574	-5.113701975	3.16E-07	9.23E-05	0.531324855	155.56954	0.902336889	0.691637675	0	403.1296448	9.364238626	54.21473658
ENSDARG00000090899	LOC108180718	64.32501452	-3.824636003	0.748605807	-5.109011939	3.24E-07	9.34E-05	8.531060428	120.1189686	6.951851841	11.29439636	7.346933086	67.22979634	173.9959753	119.1311342
ENSDARG00000042521	si:dkey-251i10.1	2661.553422	0.953600653	0.187128815	5.095958378	3.47E-07	9.87E-05	3510.719918	1812.386926	3138.761106	4209.421523	3183.977126	1853.203951	1727.228341	1856.728487
ENSDARG00000040358	spred3	30.5004874	-8.423651361	1.666408636	-5.05497342	4.30E-07	0.000120901	0	61.00097481	0	0	0	84.76800408	43.49899383	54.7359265
ENSDARG00000079560	ptprh	40.16648801	-8.820602098	1.749843388	-5.04079517	4.64E-07	0.000128564	0	80.33297601	0	0	0	155.8992352	63.22000809	21.87968475
ENSDARG00000008697	epas1a	372.8449563	-4.228184304	0.844264863	-5.008125399	5.50E-07	0.000150515	37.61405627	708.0758563	41.47837272	2.496731646	68.86706443	814.7644183	976.2391672	333.2239834
ENSDARG00000039563	loxl3b	182.6456841	-3.291557475	0.65769461	-5.004689752	5.60E-07	0.000151333	33.96634814	331.32502	19.94508534	24.96306953	56.99088955	418.6239935	429.0444401	146.3066264
ENSDARG00000008849	ptprq	6028.580227	0.759195003	0.15282706	4.967673947	6.78E-07	0.000181037	7579.198414	4477.962039	8353.802956	7153.077106	7230.715181	4993.060459	4227.505127	4213.320531
ENSDARG00000056330	mhc2dbb	287.9534135	-4.881138604	0.983186495	-4.964611118	6.88E-07	0.000181701	18.95805263	556.9487743	24.33148144	31.6243098	0.918366636	673.2723082	880.5893874	116.9846272
ENSDARG00000043313	ank2b	165.1029129	-2.595466294	0.523553119	-4.957407759	7.14E-07	0.000185743	47.38377483	282.8220509	56.25547098	58.56725594	27.32859758	198.6219601	329.4435742	320.4006185
ENSDARG00000062942	kcna1a	31.40438599	-8.465945799	1.708320607	-4.955712507	7.21E-07	0.000185743	0	62.80877198	0	0	0	105.2292464	44.5599449	38.63712459
ENSDARG00000015506	klf5a	120.1908625	-2.453042823	0.49679679	-4.937718748	7.90E-07	0.000201354	37.15321478	203.2285103	29.20572364	35.58497228	46.66894843	236.7369093	219.4125022	153.5361194
ENSDARG00000058988	kcnj15	40.10406758	-8.818195834	1.791882686	-4.92119038	8.60E-07	0.000215778	0	80.20813517	0	0	0	52.61462322	168.69122	19.3185623
ENSDARG00000036382	ponzr6	565.4175416	-3.469926164	0.705311471	-4.919707542	8.67E-07	0.000215778	93.45581383	1037.379269	176.4032405	30.49487017	73.46933086	1266.648337	1524.586686	320.9027848
ENSDARG00000018342	ggt1b	88.8456949	-8.136308827	1.660715557	-4.899278985	9.62E-07	0.000236318	0.612244424	177.0791454	0	0	1.836733271	50.66593347	21.21902138	459.3524813
ENSDARG00000023176	tdo2b	153.9128682	-4.674438485	0.954461021	-4.897463996	9.71E-07	0.000236318	11.49080882	296.3349275	27.65841918	2.246776513	4.567230781	106.6036918	352.9245488	429.4765419
ENSDARG00000069503	cldn3c	9474.499287	-0.754911059	0.154857821	-4.874865557	1.09E-06	0.00025863	7050.378775	11898.6198	6558.462186	6623.368381	7969.305757	10820.64343	12982.05786	11893.15811
ENSDARG00000101043	ppl	1000.739875	-0.972695546	0.199573988	-4.873859355	1.09E-06	0.00025863	675.3875909	1326.09216	742.110184	605.3796448	678.6729438	1263.725302	1455.624867	1258.92631
ENSDARG00000058154	znf385c	26.84178818	-8.239084082	1.691228955	-4.871655052	1.11E-06	0.00025863	0	53.68357635	0	0	0	60.53037388	44.15493369	56.36542149
ENSDARG00000103976	NA	799.0796594	1.176146135	0.241453104	4.871116244	1.11E-06	0.00025863	1107.935406	490.2239124	1018.446295	1146.38123	1158.978694	523.2231976	390.4299934	557.0185462
ENSDARG00000069698	lrguk	1190.163551	0.858266581	0.176358964	4.866588938	1.14E-06	0.000259541	1534.16912	846.1579819	1590.236109	1636.558032	1375.71322	854.5004549	829.663736	854.3097549
ENSDARG00000108535	LOC795051	26.56037439	-8.223807863	1.689964818	-4.866259804	1.14E-06	0.000259541	0	53.12074878	0	0	0	51.64027835	58.3523088	49.3696592
ENSDARG00000070844	gamt	1303.694611	-1.527656801	0.314090562	-4.863746276	1.15E-06	0.000260151	671.3023377	1936.086883	746.3436318	586.5444616	681.0189198	1201.619699	2146.075703	2460.565248
ENSDARG00000088484	kcnj1a.6	4091.350866	-10.83568723	2.229419025	-4.860318814	1.17E-06	0.000261995	4.517609633	8178.184123	0	13.5528289	0	8979.396663	14593.5523	961.6034045
ENSDARG00000040039	pttg1ipb	351.9112477	-2.29474497	0.472540515	-4.856186718	1.20E-06	0.000264817	118.8598844	584.962611	175.6489965	62.59634208	118.3343145	555.2182716	751.6223058	448.0472556
ENSDARG00000061796	rasgrp4	695.8289713	-3.370824072	0.694921749	-4.850652719	1.23E-06	0.000269591	122.7188564	1268.939086	54.74583325	138.9210752	174.4896608	1309.519511	2235.423903	261.8738445
ENSDARG00000052099	agxta	118.7075864	-3.81232723	0.788810023	-4.833010632	1.34E-06	0.00029171	15.88840061	221.5267721	11.26536147	28.15751288	8.24232747	90.3622241	199.2608261	374.9572662
ENSDARG00000079286	bcr	975.7074882	1.144668848	0.236984275	4.830146836	1.36E-06	0.000293035	1343.598554	607.816422	1575.706081	1326.003911	1129.085671	526.1266281	668.9308561	628.3917819
ENSDARG00000063474	arfgef1	6192.01507	0.746259209	0.154641537	4.825735866	1.39E-06	0.000296688	7758.651946	4625.378194	8322.893605	8254.269215	6698.793016	4398.822136	4934.380592	4542.931855
ENSDARG00000069105	fgfr4	303.5744182	-1.495520299	0.310176744	-4.82151008	1.42E-06	0.00030013	158.7717049	448.3771315	187.8499977	128.659595	159.8055219	455.3335393	436.7360904	453.0617648
ENSDARG00000015422	ppil1	3385.883941	-0.91464832	0.190246626	-4.80769798	1.53E-06	0.00031732	2347.135657	4424.632225	2525.204375	2284.873106	2231.329489	4827.763418	4890.039642	3556.093615
ENSDARG00000015822	sesn3	1044.167029	-2.784701072	0.579351613	-4.806582066	1.54E-06	0.00031732	264.5515554	1823.782503	208.5555552	147.9565923	437.1425186	1707.05222	3112.830437	651.4648508
ENSDARG00000043168	cela1.5	1514.669721	-2.101161638	0.438254183	-4.794390381	1.63E-06	0.000332728	572.7288993	2456.610544	688.2333323	783.8311072	246.1222584	2495.297223	3162.695137	1711.83927
ENSDARG00000097648	si:dkey-35i13.1	32.98085378	-7.56767544	1.578788745	-4.793342658	1.64E-06	0.000332728	0.289660493	65.67204706	0.86898148	0	0	37.9994501	77.44942805	81.56726303
ENSDARG00000003313	eps8l1b	422.5884294	-3.480780783	0.726583244	-4.790615267	1.66E-06	0.000334189	69.40925266	775.7676062	54.74583325	35.01262871	118.469296	862.2952139	1294.360304	170.6473003
ENSDARG00000060534	sgpp1b	2766.382679	0.940254295	0.196584721	4.782946974	1.73E-06	0.000344043	3637.47178	1895.293578	3647.518543	4149.272069	3115.624728	2124.961189	1924.847896	1636.07165
ENSDARG00000075045	cxcl18b	196.9103884	3.483315396	0.729695566	4.773655697	1.81E-06	0.000356472	361.4642122	32.35656468	352.8064809	91.4846105	640.1015451	23.38427699	31.82853207	41.85688497
ENSDARG00000076386	epdl1	4736.676299	-1.291472872	0.270625118	-4.772184059	1.82E-06	0.000356472	2747.428144	6725.924454	3216.96944	2029.603026	2995.711966	8294.597916	7024.557029	4858.618417
ENSDARG00000093549	selenop	2334.959097	-1.707560922	0.358682514	-4.760647244	1.93E-06	0.000374129	1094.100672	3575.817522	1052.009388	593.1129934	1637.179633	3052.074661	4113.64759	3561.730316
ENSDARG00000024540	tspan36	7102.399858	-2.303796022	0.485323969	-4.746924055	2.07E-06	0.000394258	2392.240587	11812.55913	1901.331479	1382.434114	3892.956169	11664.85684	18859.4662	4913.354344
ENSDARG00000037260	toporsa	638.2296371	1.360061777	0.286539228	4.746511623	2.07E-06	0.000394258	918.6176835	357.8415907	876.9804114	987.5593468	891.3132924	301.1940896	469.0960841	303.2345983
ENSDARG00000090866	kcnj1a.2	4044.487265	-10.72177901	2.263111257	-4.737627892	2.16E-06	0.000408385	4.825589882	8084.14894	0	14.47676965	0	7412.593953	15876.38096	963.4719093
ENSDARG00000008407	tspan7b	1113.115718	-2.691260719	0.569466495	-4.72593338	2.29E-06	0.000425605	298.3340391	1927.897396	311.0953699	136.6621959	447.2445516	2358.888941	2772.265144	652.5381042
ENSDARG00000090170	rab11fip4a	32.15897161	-8.498467138	1.798321781	-4.72577668	2.29E-06	0.000425605	0	64.31794323	0	0	0	16.00797538	90.82400552	86.12184877
ENSDARG00000077740	b3glctb	230.1935666	-2.385704939	0.507100846	-4.70459665	2.54E-06	0.000465408	73.88585956	386.5012736	52.19978438	51.1299615	118.3278328	321.6540346	500.8173221	337.0324642
ENSDARG00000038729	s100z	849.6391402	-3.103174596	0.659667361	-4.704150579	2.55E-06	0.000465408	177.0814189	1522.196861	75.60138877	103.9084465	351.7344215	1525.824073	2478.381697	562.3848135
ENSDARG00000000606	dnah6	4133.713513	0.709682137	0.150969509	4.700830924	2.59E-06	0.00046913	5130.451012	3136.976014	5559.927036	5364.137593	4467.288407	3125.744721	3180.502422	3104.6809
ENSDARG00000018478	agxtb	434.1756524	-2.641254658	0.563258185	-4.689243277	2.74E-06	0.000489645	120.0314487	748.3198562	91.40045811	169.0566172	99.6372707	384.1681862	488.6400646	1372.151318
ENSDARG00000003181	sult1st4	29.72083636	-8.385975955	1.788538782	-4.688730285	2.75E-06	0.000489645	0	59.44167273	0	0	0	49.6915886	106.0951069	22.53832268
ENSDARG00000028721	mapk14b	4085.760081	0.948031771	0.202438905	4.683051261	2.83E-06	0.000493889	5381.907051	2789.61311	5913.930931	5915.337473	4316.452749	3179.774248	2474.330624	2714.734459
ENSDARG00000028118	dscamb	61.707638	-4.69963024	1.003695951	-4.682324598	2.84E-06	0.000493889	4.489787244	118.9254888	7.425643631	0	6.043718101	77.45096689	155.0127997	124.3126997
ENSDARG00000011235	otx2b	252.2559406	-11.47131296	2.450073791	-4.682027539	2.84E-06	0.000493889	0	504.5118812	0	0	0	746.2301322	756.9400685	10.36544291
ENSDARG00000059908	ccdc86	1882.347794	-0.723388151	0.154769079	-4.673983696	2.95E-06	0.000509599	1419.921955	2344.773633	1411.225924	1330.479891	1518.060049	2367.658045	2207.839175	2458.823679
ENSDARG00000098592	zgc:92140	330.8464005	-1.858882949	0.397904438	-4.671681873	2.99E-06	0.000511318	143.1787759	518.5140251	115.9496842	181.278493	132.3081504	541.8217829	662.260727	351.4595653
ENSDARG00000076179	ngef	393.2368425	-3.679120175	0.790967188	-4.651419466	3.30E-06	0.000559856	57.13059781	729.3430872	23.27010296	16.49716712	131.6245234	1069.230282	797.460351	321.3386283
ENSDARG00000039272	pls1	5507.439837	0.705291078	0.152307026	4.630719258	3.64E-06	0.000614094	6827.476524	4187.40315	7357.238913	7223.643714	5901.546945	3988.520686	4284.574314	4289.114449
ENSDARG00000036100	eya3	2385.98405	0.787661057	0.17018715	4.628205223	3.69E-06	0.00061685	3021.465871	1750.50223	3261.565792	2833.16706	2969.664762	1633.497879	1984.920908	1633.087902
ENSDARG00000062487	si:dkey-6n6.1	23.61413422	-8.054195873	1.742277721	-4.6227968	3.79E-06	0.000628362	0	47.22826845	0	0	0	47.74289885	43.49899383	50.44291266
ENSDARG00000031678	col5a2a	342.1016764	-2.445482835	0.531046047	-4.605029733	4.12E-06	0.000679324	106.0771966	578.1261561	158.1546294	94.87292941	65.20403114	929.5250102	377.6985806	427.1548774
ENSDARG00000042978	cyp2p6	438.3082864	-1.579752177	0.344096992	-4.591008385	4.41E-06	0.000719437	219.6965	656.9200728	277.2050922	205.5580137	176.3263941	824.2957638	628.0830329	518.3814216
ENSDARG00000052748	capn1b	26.25928632	-8.207049529	1.788042953	-4.589962179	4.43E-06	0.000719437	0	52.51857264	0	0	0	24.35862186	82.75418339	50.44291266
ENSDARG00000078541	cers3a	151.5387802	-3.827060681	0.834120487	-4.588138934	4.47E-06	0.000720411	20.21130388	282.8662565	14.00320848	39.84781628	6.782886889	244.4183824	495.1501298	109.0302573
ENSDARG00000055046	ponzr5	409.1274139	-3.788380269	0.826111485	-4.585797847	4.52E-06	0.000723214	55.27602336	762.9788044	9.674841191	71.56729885	84.58593003	883.8325392	1226.953481	178.150393
ENSDARG00000021137	adgrv1	4351.974459	1.129108799	0.246770429	4.575543376	4.75E-06	0.000754057	5973.070579	2730.878339	6584.272675	6931.371045	4403.568018	2391.042322	2442.309361	3359.283333
ENSDARG00000013763	rrbp1a	780.561382	-1.523059667	0.334439699	-4.554063617	5.26E-06	0.000829343	402.7070794	1158.415685	515.2749083	249.8777042	442.9686256	1311.836052	1138.899412	1024.51159
ENSDARG00000017741	g3bp1	7051.315561	0.705051543	0.155228227	4.542031799	5.57E-06	0.000871854	8741.016289	5361.614833	8000.169173	9231.572936	8991.306758	5029.539396	4956.05199	6099.253114
ENSDARG00000041569	ces2a	292.4865628	-5.116609313	1.129096698	-4.53159532	5.85E-06	0.000909569	16.2868345	568.6862911	45.18703697	0	3.673466543	361.4819484	388.3080913	956.2688336
ENSDARG00000037059	slc44a2	11789.06713	0.56754516	0.125395796	4.526030212	6.01E-06	0.000927264	14078.47457	9499.659699	13643.40794	14760.88064	13831.13513	8899.202511	10316.03685	9283.739738
ENSDARG00000058008	six3a	249.2115586	-5.353958261	1.183443583	-4.52405027	6.07E-06	0.00092944	11.83999595	486.5831213	5.213888881	0	30.30609898	358.5589138	1015.330173	85.86027687
ENSDARG00000079388	agrn	3271.72764	0.709602729	0.156952515	4.521130039	6.15E-06	0.000935812	4060.687522	2482.767757	3929.756571	4585.460179	3666.845816	2509.596759	2382.376525	2556.329987
ENSDARG00000005236	srcap	603.8272535	1.148877807	0.255347189	4.499277277	6.82E-06	0.001030203	832.3567215	375.2977854	913.4569786	784.6880168	798.9251692	442.2380647	371.7205675	311.934724
ENSDARG00000078749	b4galnt3a	23.48044899	-8.045962424	1.789577555	-4.496012146	6.92E-06	0.001038976	0	46.96089798	0	0	0	46.76855397	28.64567887	65.46846111
ENSDARG00000020072	thbs4b	530.2259222	-1.424446136	0.317006965	-4.493422205	7.01E-06	0.00104352	287.8298958	772.6219486	312.5719584	271.9675314	278.9501975	1026.368304	707.0631129	584.4344288
ENSDARG00000043835	rab3ab	5465.349196	0.67514051	0.150292139	4.49218778	7.05E-06	0.00104352	6721.441903	4209.256489	6984.004156	7356.040348	5824.281204	4108.812336	4303.217536	4215.739594
ENSDARG00000056744	ela2	32073.77544	-2.101437773	0.469048511	-4.480214144	7.46E-06	0.001096403	12123.03761	52024.51327	19570.33191	13091.33482	3707.446108	48288.53198	66521.63203	41263.37581
ENSDARG00000036558	col18a1a	7033.260879	0.741359969	0.165705504	4.473961034	7.68E-06	0.001121452	8801.546901	5264.974857	10273.1731	8309.002077	7822.465521	5603.992241	4897.004894	5293.927435
ENSDARG00000052688	paqr5b	86.72828975	-5.119285549	1.144645106	-4.472377963	7.74E-06	0.001122307	5.118764168	168.3378153	13.5731235	0	1.783169005	237.5056705	186.3831962	81.12457931
ENSDARG00000091669	bicdl2l	240.8997897	-2.153086148	0.481710466	-4.469668609	7.83E-06	0.001129139	88.47748503	393.3220943	110.3723045	105.6210353	49.43911532	313.8659913	523.4718114	342.6284801
ENSDARG00000099195	ier2a	2121.059496	-1.462326784	0.327588661	-4.463911474	8.05E-06	0.001152344	1129.440901	3112.67809	1087.964813	849.3386061	1451.019284	3946.096742	3432.176709	1959.76082
ENSDARG00000088549	si:ch1073-390k14.1	172.8008517	4.151800712	0.930774567	4.460586763	8.17E-06	0.001162768	327.2481087	18.35359465	324.9990736	595.2146881	61.53056459	37.9994501	9.548559622	7.512774226
ENSDARG00000090548	gimap4	2744.922553	0.639797808	0.143947152	4.444671522	8.80E-06	0.00124418	3343.949666	2145.89544	3082.001327	3620.36007	3329.4876	2110.333498	2118.95328	2208.399541
ENSDARG00000077709	iqsec2b	308.1163801	-3.724855233	0.838375351	-4.442944594	8.87E-06	0.001246172	43.20988714	573.0228731	77.84270072	7.858201506	43.92875921	566.5551098	990.698194	161.8153156
ENSDARG00000092632	LOC110438227	159.1154886	2.379086933	0.535922153	4.439239763	9.03E-06	0.001259741	267.1613623	51.06961491	199.9661458	369.7844825	231.7334584	33.03167914	46.12335321	74.05381238
ENSDARG00000099117	fxyd11	13369.6749	-6.173532757	1.395603847	-4.423556707	9.71E-06	0.001346221	365.4374299	26373.91236	549.1936225	531.8161948	15.30247238	33382.53101	42138.2379	3600.968178
ENSDARG00000087017	ptgr1.2	536.9580206	-2.641598806	0.597538852	-4.420798407	9.83E-06	0.001348313	148.2796559	925.6363853	63.43564805	94.87292941	286.5303904	1211.110679	1024.878733	540.9197443
ENSDARG00000006025	tp53i11b	316.3415099	-1.980814892	0.448097054	-4.420504157	9.85E-06	0.001348313	127.2233865	505.4596334	172.4230976	91.08477838	118.1622834	333.7413271	696.5149801	486.1225929
ENSDARG00000078251	tesk1a	584.7214285	1.416917536	0.320823217	4.41650561	1.00E-05	0.001364582	850.9008618	318.5419953	985.678826	887.6526464	679.3711131	419.0435876	267.7655216	268.8168766
ENSDARG00000094041	krt17	239.4361535	-1.791211984	0.405689827	-4.415225294	1.01E-05	0.001364582	107.2277494	371.6445576	107.8998669	73.61607083	140.1673106	420.8770061	381.3839497	312.6727169
ENSDARG00000076962	gdpd5b	3721.222867	1.090785273	0.247224552	4.412123568	1.02E-05	0.001375791	5064.754784	2377.69095	4974.924612	6621.710756	3597.628984	2358.45744	2478.067624	2296.547787
ENSDARG00000002587	dpysl3	8587.203907	0.700973839	0.159042586	4.40746001	1.05E-05	0.001397168	10633.23289	6541.174926	11556.70603	10916.90861	9426.084019	6148.967583	7371.489142	6103.068054
ENSDARG00000105201	adcyap1r1a	35.12255723	-5.187615585	1.177960911	-4.403894506	1.06E-05	0.001411734	1.837826344	68.40728811	2.314872974	0.752176355	2.446429704	67.16331258	16.95755557	121.1009962
ENSDARG00000095594	si:dkey-184a18.5	181.9630989	-1.588967103	0.362051529	-4.388787167	1.14E-05	0.00149147	90.79038036	273.1358173	86.1140822	84.26529166	101.9917672	277.4589339	237.6187358	304.3297823
ENSDARG00000043960	rpf2	1779.356225	-0.66076442	0.150560392	-4.388700178	1.14E-05	0.00149147	1378.789608	2179.922841	1319.982868	1345.162606	1471.22335	2106.533619	2161.157328	2272.077577
ENSDARG00000093207	NA	894.3421724	-2.805761534	0.63945993	-4.387705001	1.15E-05	0.00149147	223.8096968	1564.874648	198.996759	228.1468064	244.2855251	1202.341575	3154.207528	338.0748402
ENSDARG00000031383	klhl38a	21.02785876	-7.886848027	1.797876619	-4.386757102	1.15E-05	0.00149147	0	42.05571752	0	0	0	41.8968296	44.5599449	39.71037805
ENSDARG00000019990	cabp1a	300.426428	-5.136324355	1.171766665	-4.383402012	1.17E-05	0.001505727	16.68844447	584.1644115	0	31.67092606	18.39440734	791.9937594	899.2338512	61.2656238
ENSDARG00000052615	tnmd	130.5223944	-3.631229138	0.832142553	-4.363710428	1.28E-05	0.001638293	19.57970094	241.4650879	12.75067046	38.3945562	7.593876157	425.8026909	103.7410251	194.8515476
ENSDARG00000069981	cspg5a	65.35716749	-4.633373904	1.063260374	-4.357703922	1.31E-05	0.001674103	4.857346761	125.8569882	3.860980178	0	10.7110601	71.39171574	169.7391987	136.4400502
ENSDARG00000008239	mocs3	1196.671387	-0.853095654	0.196362542	-4.344492832	1.40E-05	0.001763235	852.74825	1540.594524	876.2176501	790.059574	891.9675259	1656.336464	1323.101035	1642.346071
ENSDARG00000079889	phldb2a	53.32407246	-8.953631588	2.061245817	-4.343796124	1.40E-05	0.001763235	0.102926317	106.5452186	0	0.30877895	0	199.6596061	0.290054773	119.685995
ENSDARG00000038713	NA	1118.292732	0.888000325	0.20470362	4.337980561	1.44E-05	0.001800185	1452.176045	784.4094182	1394.715276	1661.405704	1300.407156	861.320869	733.1171888	758.7901968
ENSDARG00000009624	uts2r	23.29664296	-8.034331624	1.852784109	-4.336356073	1.45E-05	0.00180323	0	46.59328592	0	0	0	20.46124236	76.38847698	42.93013844
ENSDARG00000076434	si:dkey-191m6.4	798.3578888	0.986346844	0.227626523	4.333180653	1.47E-05	0.001817119	1061.143634	535.5721437	1057.453638	1061.845116	1064.132148	552.3422783	615.2034093	439.1707435
ENSDARG00000010192	pax3a	23.80474681	-8.065219802	1.861699211	-4.332181994	1.48E-05	0.001817119	0	47.60949363	0	0	0	23.57074473	87.08868604	32.1690501
ENSDARG00000042613	crp3	166.8326474	-5.660804001	1.310808347	-4.318559623	1.57E-05	0.001901599	6.428284796	327.23701	0	0	19.28485439	296.1878644	492.3460065	193.1771589
ENSDARG00000104571	gadd45ab	316.5718134	-1.979547159	0.458410183	-4.318287929	1.57E-05	0.001901599	127.8755747	505.2680522	182.4861108	68.89581778	132.2447955	606.0425119	401.0395041	508.7221405
ENSDARG00000074075	antxr1b	21.21789569	-7.8995977	1.82970588	-4.317413956	1.58E-05	0.001901599	0	42.43579137	0	0	0	29.41936483	60.33992917	37.54808011
ENSDARG00000097485	cfap99	4484.051558	0.590693905	0.136821332	4.317264672	1.58E-05	0.001901599	5389.551636	3578.551479	5003.595363	5698.022963	5467.036583	3518.359342	3823.667653	3393.627443
ENSDARG00000055791	zgc:158423	30.82896876	-7.468225591	1.73048297	-4.31568858	1.59E-05	0.001902091	0.376479879	61.28145764	0	1.129439636	0	69.17848609	14.85331497	99.81257186
ENSDARG00000061829	unc13a	530.4134626	1.39141689	0.322481086	4.314724026	1.60E-05	0.001902091	768.1539375	292.6729878	860.3652202	871.4866057	572.6099866	286.8072005	356.8023663	234.4093965
ENSDARG00000103277	cyp24a1	577.6839569	-2.860783814	0.663201591	-4.313596123	1.61E-05	0.001902091	139.6810658	1015.686848	174.6652775	64.37805924	179.9998606	268.9191853	969.7092772	1808.432082
ENSDARG00000061660	LOC100333227	1774.472423	1.0023178	0.232676868	4.307767284	1.65E-05	0.0019424	2367.264123	1181.680724	2615.634255	2594.322843	1891.83527	1186.752057	987.7454453	1370.54467
ENSDARG00000013056	itpk1a	394.3539565	-2.500865797	0.581602463	-4.299957369	1.71E-05	0.002001372	118.2440434	670.4638697	138.1680553	38.40094762	178.1631273	503.7363001	948.4902558	559.1650531
ENSDARG00000009550	foxi3b	1593.061606	-4.595117207	1.068983628	-4.298585202	1.72E-05	0.002003088	126.5105938	3059.612618	236.3629626	33.88318907	109.2856297	3711.279627	4963.129101	504.4291266
ENSDARG00000042010	pklr	576.2581655	-1.858350799	0.432919093	-4.292605316	1.77E-05	0.002043633	248.9686653	903.5476656	371.9240735	178.4514625	196.53046	706.400034	699.1667545	1305.076208
ENSDARG00000032708	arl4cb	1798.720378	0.750013954	0.174755418	4.291792276	1.77E-05	0.002043633	2255.800976	1341.639781	2461.824533	2055.580137	2249.998258	1208.187644	1436.527748	1380.203951
ENSDARG00000010248	wdr54	3118.248061	0.640797821	0.149415896	4.288685732	1.80E-05	0.002059196	3799.51723	2436.978893	3834.849974	3465.079855	4098.621861	2589.90766	2420.000791	2301.028228
ENSDARG00000099547	nbeal1	808.6774858	1.319564529	0.307762603	4.287605169	1.81E-05	0.002059196	1154.774561	462.5804106	1253.332355	1152.441503	1058.549825	599.9867892	311.3956222	476.3588204
ENSDARG00000068380	foxg1c	197.172452	-4.790768817	1.11760797	-4.286627282	1.81E-05	0.002059196	13.77178257	380.5731215	0	14.68271527	26.63263244	322.5081534	712.9591184	106.2520926
ENSDARG00000062693	nrxn3b	14512.32348	0.502631251	0.117540466	4.276240061	1.90E-05	0.00214649	17015.20063	12009.44632	17491.33924	17197.56435	16356.6983	12764.7531	12042.00652	11221.57936
ENSDARG00000101088	si:ch73-359m17.5	1114.890211	-6.797710634	1.590808786	-4.273116099	1.93E-05	0.002159256	19.89050984	2209.889912	0	29.36543053	30.30609898	3515.436307	2621.610092	492.6233385
ENSDARG00000097239	si:ch73-31d8.2	293.1515821	-3.18673159	0.745847187	-4.272633383	1.93E-05	0.002159256	57.93006249	528.3731017	61.69768509	24.84767199	87.2448304	623.5807196	841.3341978	120.2043876
ENSDARG00000007276	ela3l	28391.24253	-1.984666964	0.464633749	-4.271465361	1.94E-05	0.00215958	11453.60762	45328.87743	11687.80091	19118.02472	3554.997247	42482.41087	54866.02359	38638.19785
ENSDARG00000071031	snx1a	3426.504416	-0.716251224	0.16780094	-4.268457746	1.97E-05	0.002177844	2592.735186	4260.273647	2647.78657	2326.64565	2803.773339	4088.351093	4796.559783	3895.910063
ENSDARG00000043581	gadd45aa	341.8731802	-1.806100291	0.423531398	-4.264383469	2.00E-05	0.002206345	151.9410784	531.805282	186.8310182	117.4617221	151.5304949	616.7603055	660.9725161	317.6830244
ENSDARG00000039400	polr1c	1283.811502	-0.794620118	0.186385642	-4.263311852	2.01E-05	0.002206345	938.9944152	1628.628588	913.4120901	965.0963722	938.4747834	1669.931407	1414.438485	1801.515873
ENSDARG00000025403	ftr83	162.8270287	-2.876782831	0.675996676	-4.25561683	2.08E-05	0.002272257	39.30685102	286.3472064	49.32454977	10.81424817	57.78175514	298.7045179	224.3557473	335.9813539
ENSDARG00000092934	si:dkey-32e6.3	713.2672391	1.100780285	0.258767162	4.25394118	2.10E-05	0.002278004	973.0389059	453.4955723	871.5884246	1216.406488	831.1218053	462.8138154	425.4413787	472.2315228
ENSDARG00000063361	si:ch211-1e14.1	966.4685075	1.563346412	0.367842483	4.250043114	2.14E-05	0.002306593	1444.250665	488.6863495	1633.685183	1877.128675	821.938139	379.0201562	569.7307241	517.3081681
ENSDARG00000111235	nrsn1	844.4628702	1.113537104	0.262121494	4.248171671	2.16E-05	0.00231454	1155.153141	533.7725995	964.569443	1347.421486	1153.468494	508.6080245	450.9042044	641.8055696
ENSDARG00000043171	cela1.4	3620.241297	-1.78947584	0.421767938	-4.242797231	2.21E-05	0.002359127	1624.689931	5615.792664	1971.718978	2193.371773	708.9790428	5731.096551	7445.754603	3670.526836
ENSDARG00000038703	hkdc1	38.31652678	-8.752195438	2.064675104	-4.239018246	2.24E-05	0.00238754	0	76.63305357	0	0	0	2.923034623	47.74279811	179.233328
ENSDARG00000053386	wdr27	1124.558289	1.017751254	0.240222522	4.236702066	2.27E-05	0.002390399	1505.699373	743.4172054	1670.967389	1524.630466	1321.500264	855.0568216	789.7071154	585.4876792
ENSDARG00000037309	gatb	967.448834	-1.216314166	0.287161842	-4.23563994	2.28E-05	0.002390399	582.1214904	1352.776178	455.8777566	522.5598249	767.9268898	1193.62486	1573.219718	1291.483954
ENSDARG00000028973	tekt2	6295.517479	0.655555991	0.15477645	4.235502177	2.28E-05	0.002390399	7701.870467	4889.164491	8281.332694	8234.462555	6589.816151	5126.868949	4832.492776	4708.131747
ENSDARG00000056122	gdi1	25029.86991	0.614041627	0.145573196	4.218095391	2.46E-05	0.002570274	30277.71674	19782.02308	29913.81847	34170.06674	26749.265	19353.41224	18972.98797	21019.66903
ENSDARG00000042667	klf2a	465.3659263	-1.375326419	0.326277067	-4.215210199	2.50E-05	0.002591017	258.9069846	671.824868	244.1837959	245.088401	287.448757	553.4278887	901.8084087	560.2383066
ENSDARG00000018404	krt18a.1	6584.541134	-1.070826329	0.254402427	-4.209182833	2.56E-05	0.002648553	4247.008852	8922.073417	5469.842131	3180.197513	4090.986911	9529.900805	10238.17808	6998.141371
ENSDARG00000054683	prdm8b	24.02264055	-8.078495105	1.921172313	-4.204982058	2.61E-05	0.002681732	0	48.04528109	0	0	0	11.69213849	55.16945559	77.27424918
ENSDARG00000102291	eef1da	5913.339243	-0.62272436	0.148141415	-4.203580471	2.63E-05	0.002681732	4656.439871	7170.238615	4390.052689	4494.301755	5084.96517	6429.484498	7617.836235	7463.395111
ENSDARG00000075891	sall1b	1592.531286	0.97614771	0.232239701	4.203190518	2.63E-05	0.002681732	2111.779607	1073.282965	2160.28796	2398.929786	1776.121074	1212.085024	858.3094149	1149.454457
ENSDARG00000013628	cd164	4070.195422	-0.579264058	0.137853292	-4.202032821	2.65E-05	0.002683008	3263.708235	4876.682609	3470.712032	3067.558051	3252.854624	5220.539837	4602.405738	4807.102251
ENSDARG00000078474	myo15ab	2001.170136	0.87625922	0.208748587	4.197677373	2.70E-05	0.002722513	2590.870215	1411.470057	2363.393975	2828.809439	2580.407231	1359.398194	1694.297158	1180.714818
ENSDARG00000059672	arhgap36	307.3291543	-2.871582076	0.68468306	-4.19403114	2.74E-05	0.00275398	74.02330462	540.635004	99.93979727	105.7283392	16.40177737	442.3034552	385.3275263	794.2740305
ENSDARG00000076952	NA	55.64063738	-5.939591732	1.417453689	-4.190325071	2.79E-05	0.002777526	1.724227369	109.5570474	5.172682106	0	0	50.26550688	65.20852222	213.1971131
ENSDARG00000000861	scrib	2792.217582	0.597909583	0.142698203	4.190028815	2.79E-05	0.002777526	3362.466975	2221.96819	3460.633072	3328.311916	3298.455937	2427.714702	2106.002583	2132.187285
ENSDARG00000038785	abcf2a	3871.107286	0.586960323	0.140193706	4.186780839	2.83E-05	0.002804807	4648.029218	3094.185354	4451.074399	4674.167801	4818.845453	3344.355351	2830.542956	3107.657755
ENSDARG00000098257	pcdh15a	4558.435616	0.776132766	0.185427886	4.185631326	2.84E-05	0.002806342	5755.882484	3360.988749	6594.884207	5498.080024	5174.68322	3824.569645	3366.84505	2891.551552
ENSDARG00000063626	ddx21	5489.449613	-0.624152763	0.149331848	-4.179635976	2.92E-05	0.002868436	4319.906987	6658.992239	4511.994024	3856.679793	4591.047144	6717.091957	7136.214659	6123.670101
ENSDARG00000117245	NA	678.3780805	1.085242295	0.259815323	4.17697572	2.95E-05	0.002889221	922.1887567	434.5674044	1054.074535	996.1657588	716.3259759	463.7881602	408.4661616	431.4478913
ENSDARG00000009901	slc38a5a	395.855829	-1.601742265	0.383694719	-4.174522576	2.99E-05	0.002907548	196.2701206	595.4415374	216.5505122	117.0726876	255.1871619	651.8094519	567.0388011	567.4763592
ENSDARG00000099871	myo7aa	7442.784963	1.06282876	0.254753137	4.171994795	3.02E-05	0.002926992	10066.81721	4818.752719	12226.49833	11077.86549	6896.087796	5749.257947	4293.645928	4413.354283
ENSDARG00000043102	lxn	2170.113937	-0.962763952	0.231706674	-4.155098068	3.25E-05	0.003138037	1471.640892	2868.586982	1277.485945	1334.952257	1802.484472	2393.302543	3343.265707	2869.192695
ENSDARG00000091222	LOC566640	217.6686567	-3.124889383	0.754498638	-4.141676641	3.45E-05	0.003312876	44.63082374	390.7064896	55.16268033	41.20487639	37.52491449	294.2709082	89.02434395	788.8242166
ENSDARG00000004592	gpr22a	299.9518433	-1.736908244	0.420248507	-4.133050358	3.58E-05	0.00342473	138.5702523	461.3334343	122.5263887	168.2865057	124.8978625	671.3236185	367.0890699	345.5876144
ENSDARG00000007099	gjc4b	1059.445008	-1.03125237	0.249678414	-4.1303225	3.62E-05	0.003450555	695.8188442	1423.071171	845.5189802	527.4483099	714.4892426	1367.005859	1377.114488	1525.093168
ENSDARG00000093068	c3b.1	21.95359136	-6.988839135	1.693785607	-4.126165146	3.69E-05	0.003498285	0.365906661	43.54127606	0	1.097719984	0	36.08327791	32.99695613	61.54359415
ENSDARG00000100499	cpeb4b	6900.154139	0.617621033	0.150063449	4.115732624	3.86E-05	0.003633751	8354.894098	5445.414179	9060.955589	8477.918543	7525.808163	5418.498703	5938.56235	4979.181485
ENSDARG00000056781	zanl	93.85225983	-3.373519016	0.820054576	-4.113773787	3.89E-05	0.003633751	16.41694887	171.2875708	20.85555552	4.517758543	23.87753253	91.5884182	143.2283943	279.0458998
ENSDARG00000077396	tlcd2	2952.392475	1.97091255	0.479161318	4.113254712	3.90E-05	0.003633751	4704.689269	1200.09568	5440.693047	7205.824876	1467.549884	1021.113428	1468.35628	1110.817332
ENSDARG00000103754	aspm	317.4860293	-1.896269273	0.461075135	-4.11271207	3.91E-05	0.003633751	134.2576854	500.7143733	173.796296	65.50749888	163.4692612	577.7865105	438.1727915	486.1838178
ENSDARG00000102558	pde6ha	163.0298121	-5.766477913	1.402191493	-4.112475322	3.91E-05	0.003633751	5.901494166	320.15813	0	0	17.7044825	427.6640596	466.6371386	66.17319172
ENSDARG00000102558	LOC110437775	163.0298121	-5.766477913	1.402191493	-4.112475322	3.91E-05	0.003633751	5.901494166	320.15813	0	0	17.7044825	427.6640596	466.6371386	66.17319172
ENSDARG00000101482	hk2	4957.966275	0.541060485	0.131891342	4.102319957	4.09E-05	0.003781008	5877.011502	4038.921048	5763.954158	5744.329988	6122.750361	4389.423659	3894.751375	3832.588109
ENSDARG00000056651	gfra4a	28.9220757	7.275492024	1.777094207	4.094038457	4.24E-05	0.003902238	57.48640024	0.357751154	75.60138877	85.83741232	11.02039963	0	0	1.073253461
ENSDARG00000002445	prdm1a	30387.76317	0.630086754	0.153968222	4.092316882	4.27E-05	0.003903584	36920.00878	23855.51756	41472.14114	37926.58297	31361.30224	22365.11225	24688.33138	24513.10905
ENSDARG00000061764	ahnak	592.4982148	-1.90789351	0.466247486	-4.092018867	4.28E-05	0.003903584	249.1319222	935.8645074	404.9453697	132.1444374	210.3059596	1181.880333	948.4902558	677.2229338
ENSDARG00000018738	zw10	2446.049518	-0.600871847	0.146880984	-4.0908757	4.30E-05	0.0039066	1943.73143	2948.367605	1913.991426	1800.909544	2116.293319	2994.368734	2986.38981	2864.344271
ENSDARG00000063007	apc2	33.18232162	-8.545235643	2.091351281	-4.085987715	4.39E-05	0.003973287	0	66.36464325	0	0	0	123.7417991	73.20562377	2.146506922
ENSDARG00000007795	cst3	2787.997545	-1.047968733	0.256717276	-4.08219014	4.46E-05	0.004022171	1817.511411	3758.483679	1630.430454	1443.623622	2378.480156	3841.124733	4344.922445	3089.403859
ENSDARG00000028058	traf6	2150.734292	0.818831019	0.201348238	4.066740418	4.77E-05	0.004280616	2745.311807	1556.156777	2858.542197	3015.796028	2361.597196	1305.09174	1686.494333	1676.884259
ENSDARG00000028148	pax2a	3816.879556	0.70996827	0.174701842	4.063885422	4.83E-05	0.004315655	4737.547976	2896.211136	4412.44511	4357.969048	5442.229772	2562.170753	3046.673712	3079.788942
ENSDARG00000088753	cfap299	3511.533065	0.598224688	0.147333112	4.060354674	4.90E-05	0.004352774	4229.475722	2793.590407	3844.588788	4598.226038	4245.612341	2678.913688	2959.520813	2742.33672
ENSDARG00000057437	apodb	2247.230528	-0.79769075	0.196476081	-4.059989123	4.91E-05	0.004352774	1641.229973	2853.231084	1925.439085	1586.271947	1411.978886	2897.943162	3100.547859	2561.202231
ENSDARG00000017365	slc23a2	2607.615504	0.714960233	0.176480041	4.051224317	5.10E-05	0.004500887	3240.697694	1974.533313	3805.64047	3027.343766	2889.108846	1950.152971	2022.944164	1950.502805
ENSDARG00000039343	ahcyl2b	16580.61363	0.523744481	0.129332542	4.049595502	5.13E-05	0.004514125	19557.7729	13603.45436	20366.84241	20457.34217	17849.13414	14135.85256	12634.04651	14040.464
ENSDARG00000079620	amigo1	5457.182475	0.77140002	0.190581519	4.047611881	5.17E-05	0.00453433	6882.531745	4031.833205	6989.218045	8179.401842	5478.975349	4039.633849	3885.202815	4170.662949
ENSDARG00000074100	zgc:163014	18.46675766	-7.699217008	1.903147058	-4.045518698	5.22E-05	0.004556811	0	36.93351532	0	0	0	23.38427699	50.92565132	36.49061767
ENSDARG00000044387	cldn2	20.35220991	-7.839542482	1.942963339	-4.034838087	5.46E-05	0.004739157	0	40.70441982	0	0	0	25.33296674	76.38847698	20.39181576
ENSDARG00000014081	fam184ab	2241.326497	0.853231149	0.211486099	4.034454999	5.47E-05	0.004739157	2885.402359	1597.250636	3178.36531	2468.612665	3009.229101	1895.651406	1538.777439	1357.323063
ENSDARG00000090716	cltcb	31445.76805	0.543741941	0.1349822	4.028249203	5.62E-05	0.004846823	37302.50308	25589.03303	40591.1027	38654.7802	32661.62632	25187.15998	26151.78708	25428.15205
ENSDARG00000058410	acbd5b	23.86527343	-7.097778139	1.763192496	-4.025526513	5.68E-05	0.004884021	0.306863391	47.42368346	0	0	0.920590172	82.22065288	17.01631725	43.03408026
ENSDARG00000052708	tnni1b	26.98965234	7.320767112	1.819317522	4.02390843	5.72E-05	0.004898507	53.71714068	0.262164003	117.4649132	28.08085113	15.60565767	0	0.78649201	0
ENSDARG00000051955	brms1	1993.518888	0.629798469	0.156797657	4.016631894	5.90E-05	0.005032517	2421.979338	1565.058438	2210.688885	2612.393878	2442.855251	1497.568072	1632.803695	1564.803546
ENSDARG00000034470	aldoab	985.8711634	-1.684521919	0.41993308	-4.011405626	6.04E-05	0.005125309	467.6188903	1504.123437	568.313888	239.4412028	595.10158	980.1909437	1657.20557	1874.973796
ENSDARG00000058782	si:ch73-242m19.1	31.77894157	-5.322291104	1.327683458	-4.008704841	6.11E-05	0.005164254	1.514149341	62.0437338	0.86898148	0	3.673466543	107.1779362	40.31614063	38.63712459
ENSDARG00000079175	si:ch211-79k12.1	4182.170511	-1.470284657	0.367439613	-4.001432082	6.30E-05	0.005305129	2217.938766	6146.402256	3090.098143	1260.454634	2303.263522	6482.31645	7979.412991	3977.477326
ENSDARG00000099203	atp1b2a	2110.188574	0.890593146	0.222903859	3.995413766	6.46E-05	0.005420875	2741.616256	1478.760892	3010.311649	2945.223247	2269.313872	1299.30756	1351.518851	1785.456264
ENSDARG00000061544	ano6	27.25336736	-5.72838685	1.437162671	-3.985900112	6.72E-05	0.005610547	0.964427988	53.54230673	2.018697861	0.874586102	0	97.11110096	45.96842828	17.54739096
ENSDARG00000086133	NA	88.96336595	-2.457524439	0.616624536	-3.98544705	6.74E-05	0.005610547	27.51301491	150.413717	22.59351848	40.65982689	19.28569935	164.6642838	183.544535	103.0323322
ENSDARG00000036462	NA	3837.643985	0.61458288	0.154287147	3.983370575	6.79E-05	0.005638379	4643.161017	3032.126953	4225.759905	4941.995698	4761.727449	3317.130692	3010.755157	2768.495009
ENSDARG00000087843	NA	572.845305	0.890144889	0.223653981	3.980009136	6.89E-05	0.00568275	744.2614354	401.4291747	767.1713749	725.7929502	739.8199811	440.5828009	406.3666895	357.3380337
ENSDARG00000016490	rab11fip3	3386.980446	0.630758296	0.158493363	3.97971426	6.90E-05	0.00568275	4115.854094	2658.106797	4142.34815	4514.838435	3690.375696	2433.946641	2799.288412	2741.085338
ENSDARG00000039142	arpc5a	489.2214672	1.321337234	0.332461736	3.974403935	7.06E-05	0.005770507	698.7009307	279.7420038	747.3240729	676.5343418	672.2443774	189.9972505	285.3958376	363.8329232
ENSDARG00000074310	rbfox3b	17.17040521	-7.59469643	1.911130365	-3.973929025	7.07E-05	0.005770507	0	34.34081042	0	0	0	31.54163897	40.23197049	31.24882179
ENSDARG00000020521	exoc6	2773.842675	0.828485416	0.208507922	3.973400192	7.09E-05	0.005770507	3549.084762	1998.600589	3715.846701	4092.070076	2839.337508	1846.146039	2260.490197	1889.16553
ENSDARG00000022165	mgst1.2	1595.658631	-1.248127338	0.314676523	-3.966382136	7.30E-05	0.00592092	945.4094325	2245.907829	772.6804862	841.5738069	1221.974004	2256.860394	2933.605689	1547.257404
ENSDARG00000077810	otud4	384.9682367	-1.636176816	0.412602565	-3.965503255	7.32E-05	0.00592092	187.2880069	582.6484664	216.8287755	152.767958	192.2672873	746.5217411	336.4279748	664.9956833
ENSDARG00000103311	fbln1	65.44409559	-4.252594922	1.074842496	-3.956481939	7.61E-05	0.006126317	6.462594622	124.4255966	5.323275742	0	14.06450812	128.9142669	152.3178252	92.04469763
ENSDARG00000069464	cox7a1	505.6805073	-2.707745315	0.686346539	-3.945157672	7.97E-05	0.006399663	134.2919743	877.0690404	196.5785816	168.7108987	37.58644256	1019.690485	1308.837901	302.6787349
ENSDARG00000068264	grhpra	946.7885406	-0.819154066	0.207917889	-3.939796	8.16E-05	0.006520503	684.8335304	1208.743551	795.1180543	625.7095582	633.6729787	1258.853578	1222.215632	1145.161443
ENSDARG00000019741	ccndx	863.5088081	-0.896511858	0.227693275	-3.937366426	8.24E-05	0.006546417	603.5220259	1123.49559	560.4930547	605.3796448	644.6933783	1005.52391	1337.859298	1027.103562
ENSDARG00000043175	cela1.1	807.0160632	-2.796176729	0.710212492	-3.937098772	8.25E-05	0.006546417	203.3056422	1410.726484	165.1064812	414.5043463	30.30609898	1059.112879	1898.041463	1275.025112
ENSDARG00000021004	c5	22.91255862	-7.039355137	1.789885408	-3.932852407	8.39E-05	0.006639135	0.289660493	45.53545675	0.86898148	0	0	26.30731161	21.21902138	89.08003725
ENSDARG00000005670	ttbk2a	596.9183362	1.190730732	0.302850759	3.931740953	8.43E-05	0.006645241	830.3238933	363.5127791	720.9932415	1090.179486	679.7989523	397.6379249	375.6663916	317.2340206
ENSDARG00000078760	cacna2d3	102.9686486	-5.34224941	1.359038944	-3.930902374	8.46E-05	0.006645241	4.893616306	201.0436809	0	0	14.68084892	190.8195574	287.5778187	124.7336666
ENSDARG00000042141	myo6b	30844.77367	0.566892712	0.144360051	3.926936201	8.60E-05	0.006731608	36828.08893	24861.4584	37741.21468	37443.50916	35299.54297	24686.24118	28126.83685	21771.29716
ENSDARG00000071076	ldhbb	1087.62852	-2.006288399	0.511018169	-3.926060794	8.63E-05	0.006732098	433.3662498	1741.89079	398.1537247	144.3689669	757.5760577	1574.609684	1868.836679	1782.226006
ENSDARG00000079123	ikbkb	384.9334281	1.073102704	0.273451927	3.924282834	8.70E-05	0.006757957	521.8481828	248.0186735	462.1406131	598.4024742	505.0014611	233.9023464	269.6165541	240.53712
ENSDARG00000090041	si:dkey-163m14.6	19.57852688	7.68344785	1.960920787	3.918285686	8.92E-05	0.006871668	39.15705376	0	50.40092585	54.21310252	12.8571329	0	0	0
ENSDARG00000090468	ppp1r3aa	275.3186748	2.52502422	0.644511565	3.917732988	8.94E-05	0.006871668	469.1861353	81.45121421	576.1347213	625.7095582	205.7141264	126.6648337	31.82853207	85.86027687
ENSDARG00000017624	krt4	19176.85141	-0.900534379	0.229862282	-3.917712684	8.94E-05	0.006871668	13378.59856	24975.10427	17835.84488	12423.83599	9876.114801	24993.89472	25229.41642	24702.00166
ENSDARG00000015065	c4	25.78873386	-6.213429446	1.589202822	-3.909777505	9.24E-05	0.007076527	0.703428585	50.87403914	0	0	2.110285755	61.44907473	30.59222974	60.58081293
ENSDARG00000031317	ppdpfb	9196.404929	-1.070180024	0.273908662	-3.907068932	9.34E-05	0.00713136	5933.581671	12459.22819	4859.257498	4559.851582	8381.635931	12254.41301	14673.48254	10449.78901
ENSDARG00000074806	afap1l2	443.7152548	-1.647122279	0.421770846	-3.905253992	9.41E-05	0.007152916	214.6481713	672.7823383	165.8304941	151.786525	326.3274947	513.5084731	834.3835353	670.4550065
ENSDARG00000004880	acsm3	88.50561539	-5.320795776	1.362678336	-3.904660136	9.44E-05	0.007152916	4.285710967	172.7255198	0	0	12.8571329	176.3564223	232.3482841	109.471853
ENSDARG00000003751	lats1	1949.429107	0.729468946	0.186957161	3.901797309	9.55E-05	0.007213103	2432.192658	1466.665555	2426.476597	2736.022474	2134.078904	1454.681953	1615.566414	1329.748297
ENSDARG00000053774	alpi.2	39.99013479	-4.376084327	1.122306885	-3.899186922	9.65E-05	0.007255837	3.544071555	76.43619803	3.197631258	0	7.434583408	63.51579151	100.197954	65.59484858
ENSDARG00000019907	dscc1	719.571948	-1.120575583	0.287422633	-3.89870335	9.67E-05	0.007255837	453.2266706	985.9172253	520.5199066	391.9155536	447.2445516	983.1139783	753.2752591	1221.362438
ENSDARG00000037408	tbc1d10c	36.29352823	-6.080806955	1.561465969	-3.894293617	9.85E-05	0.007363877	1.129439636	71.45761683	0	3.388318907	0	97.43448744	96.54654729	20.39181576
ENSDARG00000060639	apba2b	32.74778339	-6.755205052	1.73555619	-3.892242205	9.93E-05	0.007374252	0.571347126	64.92421965	0	0	1.714041378	80.01484823	105.7437596	9.014051102
ENSDARG00000069438	neurl1aa	8361.452637	0.660617161	0.169742021	3.891889338	9.95E-05	0.007374252	10242.94406	6479.961217	11485.32822	9980.858062	9262.645888	6233.858507	5769.451914	7436.57323
ENSDARG00000002745	tdh	17593.05089	-0.745686355	0.191620157	-3.891481813	9.96E-05	0.007374252	13145.22099	22040.88078	11920.68656	14428.02451	13086.95191	21691.02704	26623.53302	17808.08229
ENSDARG00000055705	f5	40.81985836	6.307239005	1.621637104	3.889426919	0.000100481	0.007411928	80.63240232	1.007314403	172.9273145	64.37805924	4.591833179	1.948689749	0	1.073253461
ENSDARG00000042428	gstt1a	402.3892446	-2.379080709	0.611870159	-3.888211695	0.000100986	0.007424131	129.7356199	675.0428692	146.8109167	128.4985628	113.8973802	791.9507224	1058.042266	175.1356197
ENSDARG00000097256	LOC799067	1477.750545	-1.663928581	0.428060232	-3.887136565	0.000101434	0.007432138	708.7659737	2246.735117	1194.849535	448.3875354	483.0608504	2943.495866	2168.583985	1628.1255
ENSDARG00000015998	wdhd1	1544.562416	-1.269906139	0.327360743	-3.879225496	0.00010479	0.007652434	904.9343697	2184.190462	1129.845709	604.2516309	980.7057691	2002.657678	1657.771108	2892.142599
ENSDARG00000069866	sox1a	3324.256066	0.706822253	0.182481499	3.873391305	0.000107331	0.007812006	4122.683537	2525.828596	4375.321753	4315.588848	3677.14001	2474.835981	2186.620153	2916.029653
ENSDARG00000094693	si:dkey-220k22.3	18.04355546	-7.665675173	1.98187936	-3.867881833	0.000109785	0.007964127	0	36.08711092	0	0	0	15.58951799	60.47421094	32.19760383
ENSDARG00000037960	lrrc17	61.85866767	-4.804740812	1.242567778	-3.866783686	0.00011028	0.007973656	4.228885678	119.4884497	10.42777776	2.258879272	0	91.5884182	216.4340181	50.44291266
ENSDARG00000045639	elavl4	599.002991	-1.55892749	0.404006854	-3.858665945	0.000114008	0.008216051	303.5629114	894.4430707	409.7803377	183.4183291	317.4900673	1214.501576	758.712278	710.1153579
ENSDARG00000015072	dmrt2a	1593.528359	-5.722076578	1.483690828	-3.856650234	0.000114951	0.008256907	59.19474878	3127.861969	150.4336403	2.266880188	24.88372587	3069.041241	5724.318575	590.2260899
ENSDARG00000030832	otofa	18144.40427	0.638756076	0.16576614	3.853356747	0.000116509	0.008341467	22096.44707	14192.36147	23630.00229	21404.84281	21254.4961	11644.56387	15399.643	15532.87753
ENSDARG00000009021	chrna1	331.9541943	-1.299134409	0.337335383	-3.851165562	0.000117557	0.00838905	191.8997995	472.0085892	176.0082919	197.9679118	201.7231947	614.8793126	415.5012497	385.6452053
ENSDARG00000006420	atrnl1b	3280.132769	0.480369668	0.124891888	3.846283962	0.000119923	0.008530091	3821.219059	2739.046478	3961.686568	3846.8714	3655.09921	2734.986063	2686.328107	2795.825266
ENSDARG00000032578	pax2b	3043.522665	0.669021384	0.174009889	3.844731976	0.000120684	0.008556476	3736.743368	2350.301962	4246.469508	3643.765625	3319.994972	2369.087848	2545.891305	2135.926733
ENSDARG00000039887	c1qbp	4032.548523	-0.532703029	0.138783853	-3.838364617	0.000123856	0.008753057	3296.197885	4768.899161	3218.935987	3042.606295	3627.051373	4821.052593	4698.163233	4787.481658
ENSDARG00000020080	ek1	55.57589135	-8.32348516	2.169004787	-3.8374674	0.00012431	0.008756841	0.289660493	110.8621222	0.86898148	0	0	159.7925594	0	172.7938072
ENSDARG00000056133	kitb	5741.898469	0.570184097	0.148657995	3.835542767	0.000125287	0.008758406	6861.968189	4621.82875	6687.632115	6732.359432	7165.913021	4150.634955	5211.596483	4503.254811
ENSDARG00000070394	uroc1	56.67970259	-9.317235179	2.429205404	-3.83550735	0.000125305	0.008758406	0	113.3594052	0	0	0	33.12772573	0	306.9504898
ENSDARG00000018814	esrp2	946.555535	-1.163465335	0.303375679	-3.835064623	0.000125531	0.008758406	584.2664332	1308.844637	673.4042673	460.5764472	618.818585	1549.561642	1458.371111	918.6011578
ENSDARG00000026759	ldlrb	2115.434937	0.842914627	0.219888009	3.833381509	0.000126394	0.008790581	2716.528244	1514.341629	2524.807535	3039.840685	2584.936512	1439.413104	1244.16008	1859.451704
ENSDARG00000040439	rsl24d1	5061.621951	-0.602984912	0.157417222	-3.83048883	0.000127889	0.008866427	4018.812639	6104.431263	3687.928938	3870.66669	4497.842288	5541.253385	6596.398621	6175.641785
ENSDARG00000101959	etv1	38.16449889	-6.895343935	1.801101455	-3.828403955	0.000128977	0.008913649	0.537361514	75.79163627	1.612084541	0	0	93.09684596	130.9596659	3.318396982
ENSDARG00000007425	apol1	218.5036921	-1.741550813	0.455126864	-3.826517287	0.000129969	0.008953967	100.4611069	336.5462774	100.8018517	60.98974033	139.5917286	316.6620842	399.9785531	292.9981948
ENSDARG00000005112	cdh17	485.4974043	-2.850415146	0.745107188	-3.825510201	0.000130502	0.008962469	118.2503648	852.7444438	97.18016228	115.2281559	142.3427763	685.321108	127.2947855	1745.617438
ENSDARG00000105481	si:ch211-243a20.4	18.41350943	7.59652179	1.988434692	3.820352673	0.000133261	0.00912338	36.82701886	0	52.13888881	12.42383599	45.91833179	0	0	0
ENSDARG00000007708	nsa2	12410.39738	-0.5728305	0.150078484	-3.816872918	0.000135154	0.009179036	9978.201643	14842.59312	9532.726837	9009.539975	11392.33812	14197.17917	15880.3156	14450.2846
ENSDARG00000103687	sycn.2	2682.794827	-2.164493816	0.567086748	-3.816865453	0.000135158	0.009179036	978.7446469	4386.845008	1042.777776	1679.476738	213.9794261	4293.937862	5607.1264	3259.470761
ENSDARG00000070702	s100v2	790.5776577	-1.829064202	0.479245491	-3.816549632	0.000135331	0.009179036	347.1313268	1234.023989	436.5420729	198.727647	406.1242606	1343.604988	1774.678051	583.788927
ENSDARG00000076265	ano8a	4200.581489	0.727139658	0.190648753	3.814027869	0.00013672	0.009244638	5237.170554	3163.992424	5685.885444	5512.067502	4513.558715	2624.904108	3383.320093	3483.753071
ENSDARG00000093877	mfap4.8	101.5155076	-3.565631172	0.935575582	-3.811163139	0.000138314	0.00932367	15.89073826	187.1402769	6.082870361	25.97711162	15.61223281	265.0218058	262.0549141	34.34411075
ENSDARG00000063157	mapk8ip2	61.09396957	-5.801831937	1.522797229	-3.809983252	0.000138976	0.009339542	2.032815894	120.1551232	6.098447681	0	0	144.9451256	16.84796223	198.6722819
ENSDARG00000075881	serf2a	1108.48132	-1.192195148	0.313821994	-3.798953452	0.000145308	0.009735217	674.6642696	1542.298371	866.3745357	489.0473623	668.5709108	1780.128086	1715.557879	1131.209148
ENSDARG00000042728	plaa	4291.07959	0.588431277	0.155041281	3.795320007	0.000147453	0.009848791	5154.458239	3427.700941	5047.913418	5696.893523	4718.567774	3565.127896	3105.403779	3612.571149
ENSDARG00000112337	mindy4b	15859.99485	0.666921412	0.175881854	3.791871624	0.000149516	0.009956234	19462.11855	12257.87115	20577.48145	21763.17234	16045.70186	13419.65196	10924.61316	12429.34833
ENSDARG00000004445	grm5a	37.270624	5.463612368	1.441950185	3.789043772	0.000151228	0.010039724	72.89052511	1.650722897	148.0143057	2.698931982	67.95833759	1.552209586	1.690180205	1.709778902
ENSDARG00000061865	ddx10	2050.363255	-0.67066266	0.177379788	-3.780941822	0.000156236	0.010340853	1582.427275	2518.299235	1412.802778	1671.446904	1663.032142	2757.478875	2556.419833	2240.998998
ENSDARG00000074328	apba1b	1996.002474	0.675333586	0.17865833	3.780028537	0.00015681	0.010347596	2454.598728	1537.406219	2643.53676	2221.01378	2499.245644	1369.775743	1530.088598	1712.354316
ENSDARG00000105407	NA	520.3652823	-2.68791919	0.711696348	-3.77677811	0.00015887	0.010452034	139.4223153	901.3082493	142.1568184	168.8908424	107.2192849	129.6983269	1128.111734	1446.114687
ENSDARG00000014259	eya1	37525.55814	0.494529186	0.131019169	3.774479635	0.000160342	0.010517283	43895.00221	31156.11408	42190.91672	47411.2499	42082.84001	30574.78165	34003.71857	28889.84201
ENSDARG00000101919	foxj1a	18595.98507	0.479143345	0.127045482	3.771431584	0.000162314	0.010597751	21655.63975	15536.3304	23431.50941	19520.0679	22015.34194	15556.17774	15901.6338	15151.17965
ENSDARG00000003695	vdac3	4611.226629	-0.825955566	0.219023052	-3.771089663	0.000162536	0.010597751	3326.156057	5896.2972	2592.131215	3193.225024	4193.11193	5333.576231	6140.008356	6215.307015
ENSDARG00000045549	bik	2198.553232	-1.023709042	0.271517948	-3.770318136	0.00016304	0.010599024	1449.675083	2947.43138	1664.924527	1468.323766	1215.776955	3090.036735	3695.074591	2057.182815
ENSDARG00000069630	tat	2203.429119	-1.616021539	0.428822234	-3.768511542	0.000164224	0.010644429	1083.94528	3322.912957	836.2708683	823.6324078	1591.932565	3407.715885	1627.703872	4933.319114
ENSDARG00000090722	leg1.1	18.66219814	-7.714249526	2.048868125	-3.765127404	0.000166464	0.010757809	0	37.32439627	0	0	0	15.58951799	18.03616817	78.34750264
ENSDARG00000037421	egr1	1850.603591	-2.114874487	0.562867047	-3.757325108	0.000171739	0.01104645	694.3421002	3006.865081	545.7203695	982.6124831	554.693448	4408.910557	3894.751375	716.9333119
ENSDARG00000097026	NA	13995.04729	0.575661576	0.15322234	3.757034218	0.000171939	0.01104645	16750.77082	11239.32375	16753.09396	18471.98524	15027.23326	10036.72655	11392.49258	12288.75213
ENSDARG00000006760	slc24a3	6799.669664	0.793639513	0.211306964	3.755860662	0.000172747	0.011059669	8624.322248	4975.01708	9387.60693	10082.50763	6402.852184	5212.745078	5145.612685	4566.693476
ENSDARG00000036830	krt91	12134.52637	-3.382929701	0.900848486	-3.755270451	0.000173154	0.011059669	2122.85856	22146.19419	4225.474411	1294.47851	848.6227596	27101.09176	33421.49007	5916.000733
ENSDARG00000051768	fhod1	1817.38647	0.695073812	0.18522916	3.75250751	0.000175075	0.011149808	2246.676046	1388.096893	2566.563891	2196.439785	1977.024461	1327.625815	1503.187658	1333.477207
ENSDARG00000039125	map4k5	1518.34138	-1.133781276	0.302315964	-3.750318907	0.00017661	0.011206474	950.5002905	2086.18247	1011.099277	694.5746871	1145.826907	2531.094834	2247.822327	1479.630247
ENSDARG00000076564	hspg2	172.539118	-2.894660118	0.771953962	-3.749783357	0.000176987	0.011206474	40.98287927	304.0953567	9.054471561	64.13512209	49.75904416	240.3909719	181.1860276	490.7090706
ENSDARG00000059556	recql5	1000.994155	-0.799535238	0.213325254	-3.747963379	0.000178276	0.011221167	730.2436865	1271.744624	804.6768506	615.5446015	770.5096074	1205.26461	1219.032778	1390.936485
ENSDARG00000005595	adgb	795.8031391	1.007410677	0.268817724	3.747560471	0.000178563	0.011221167	1063.011593	528.5946848	1078.406017	1288.690624	821.938139	575.8378208	461.5137151	548.4325185
ENSDARG00000056765	ela2l	51668.87808	-1.919016201	0.512107864	-3.747289068	0.000178756	0.011221167	21611.3585	81726.39767	33042.16416	26475.85293	5316.058403	77975.56793	108989.3248	58214.30033
ENSDARG00000023814	dyrk1ab	3033.646602	0.648732764	0.173208997	3.745375669	0.000180124	0.011261205	3704.302583	2362.990621	3703.730929	3240.391037	4168.785784	2493.478519	2457.520288	2137.973056
ENSDARG00000078650	kcna4	1436.74573	0.912320473	0.243612819	3.744960857	0.000180422	0.011261205	1876.517127	996.9743326	2168.037895	1743.933546	1717.57994	1207.438007	1001.431673	782.0533177
ENSDARG00000023299	snu13b	4181.249957	-0.713702781	0.190651085	-3.743502338	0.000181473	0.01128637	3167.360204	5195.139711	3106.608792	2648.535946	3746.935874	5488.484678	4648.026634	5448.907821
ENSDARG00000053684	aldob	2099.755435	-1.94528947	0.519717672	-3.742973496	0.000181855	0.01128637	865.5476384	3333.963231	872.9023565	437.365026	1286.375533	2127.85671	1784.704804	6089.328179
ENSDARG00000015805	cgnl1	638.8229149	-2.738280638	0.732298736	-3.7392945	0.000184537	0.011420469	166.375024	1111.270806	180.7481479	18.07103417	300.3058899	1153.624331	1260.40987	919.778216
ENSDARG00000078108	dok1a	15.19729826	-7.418303986	1.984852796	-3.737458012	0.00018589	0.011471777	0	30.39459652	0	0	0	29.23034623	25.46282566	36.49061767
ENSDARG00000015654	ca15a	233.3627023	-2.404958034	0.643813808	-3.73548688	0.000187352	0.011529537	74.34624851	392.3791561	39.97314809	149.0860319	33.97956552	429.6860896	329.9557825	417.4955963
ENSDARG00000094990	gjc4a.2	43.35029637	-3.180038609	0.851467122	-3.734775572	0.000187883	0.011529785	8.606759069	78.09383368	5.484387386	8.019238859	12.31665096	122.9815889	45.42416556	65.87574654
ENSDARG00000033949	fbxo16	2091.231567	0.895230069	0.240072108	3.729004911	0.000192237	0.011731467	2719.887328	1462.575806	2756.4005	3021.906719	2381.354766	1079.313646	1629.743353	1678.670419
ENSDARG00000033949	LOC100150082	2091.231567	0.895230069	0.240072108	3.729004911	0.000192237	0.011731467	2719.887328	1462.575806	2756.4005	3021.906719	2381.354766	1079.313646	1629.743353	1678.670419
ENSDARG00000002609	rnf145a	1818.174021	0.758025987	0.203288613	3.728816768	0.000192381	0.011731467	2285.162615	1351.185427	2580.016314	2432.987331	1842.484201	1441.53006	1299.275323	1312.750898
ENSDARG00000021339	cpa5	40283.45804	-1.954425759	0.524213615	-3.728300261	0.000192776	0.011731467	16524.56538	64042.3507	22170.3245	23510.41546	3892.956169	57461.98897	89809.508	44855.55514
ENSDARG00000104440	NA	29.16309534	-5.980102678	1.606046324	-3.723493269	0.000196485	0.011891777	0.86898148	57.4572092	2.60694444	0	0	19.48689749	50.92565132	101.9590788
ENSDARG00000062973	ttll7	1168.273424	1.358551683	0.364860752	3.72347992	0.000196495	0.011891777	1680.444243	656.1026052	1860.174533	1150.741693	2030.416502	887.816375	670.8042045	409.687236
ENSDARG00000022772	osbp2b	4125.052576	0.681535785	0.183597895	3.712111105	0.000205538	0.012404739	5081.778834	3168.326319	5096.224178	5942.91914	4206.193185	2983.778272	3164.628509	3356.572174
ENSDARG00000079231	slc7a14b	3472.176855	0.560186089	0.150950593	3.711055899	0.000206397	0.012422238	4137.814039	2806.539672	4518.703697	4046.782215	3847.956204	2655.089783	3047.05147	2717.477763
ENSDARG00000031929	stard14	474.9828099	-1.20885085	0.325832508	-3.710037582	0.000207228	0.012422238	286.6249873	663.3406326	278.9431752	216.9363432	363.9954435	581.6215104	614.6954234	793.704964
ENSDARG00000058003	wfdc1	15.17253033	-7.415991566	1.999379574	-3.709146409	0.000207959	0.012422238	0	30.34506065	0	0	0	31.17903598	21.21902138	38.63712459
ENSDARG00000016551	iqsec1b	5720.234956	0.640936617	0.172806699	3.708980163	0.000208096	0.012422238	6970.56024	4469.909673	7067.719482	7915.919502	5928.041736	4244.521069	4232.984614	4932.223335
ENSDARG00000088638	NA	2401.017508	0.65394683	0.176438506	3.706372522	0.000210249	0.012516671	2936.02639	1866.008627	3031.641631	2941.239588	2835.19795	1832.279346	2151.718908	1614.027629
ENSDARG00000036080	cd81a	4744.036008	-0.92114092	0.248641995	-3.704687613	0.000211651	0.012566014	3278.737307	6209.334709	3929.498256	2190.449053	3716.264612	6634.959286	6019.199996	5973.844845
ENSDARG00000038121	LOC565819	2537.747152	0.824959881	0.222839215	3.702040869	0.000213872	0.012616353	3244.193433	1831.300871	3237.264749	3951.330224	2543.985324	1815.611735	2027.313061	1650.977818
ENSDARG00000053091	si:ch211-204c21.1	313.4042863	-1.698670383	0.458982959	-3.700944338	0.000214799	0.012616353	147.6169665	479.1916061	158.0391708	141.8182773	142.9934515	357.4827164	768.4610128	311.6310889
ENSDARG00000039181	trpm3	26.75808038	-5.876583589	1.587900531	-3.700851202	0.000214877	0.012616353	0.859193055	52.6569677	0	0	2.577579164	42.23581153	26.21919931	89.51589227
ENSDARG00000004169	stmn1a	6365.943339	-1.279391437	0.345796441	-3.6998398	0.000215736	0.012616353	3714.256973	9017.629705	4669.498299	2206.037965	4267.234656	8526.416391	6103.385069	12423.08766
ENSDARG00000026053	hltf	1262.939132	-0.767948662	0.20757554	-3.69961058	0.000215931	0.012616353	934.2892894	1591.588975	978.9964339	772.0268326	1051.844602	1703.954473	1505.621073	1565.19138
ENSDARG00000103295	cyp3a65	292.5739229	-3.336573765	0.902028724	-3.698966204	0.000216479	0.012616353	52.64232841	532.5055173	92.1120369	32.75374944	33.06119889	97.43448744	213.2511649	1286.8309
ENSDARG00000014215	cdh13	118.7710495	-2.685297997	0.725970791	-3.698906387	0.00021653	0.012616353	31.95327791	205.5888211	21.15438108	17.67532064	57.030132	134.538584	337.8969614	144.3309179
ENSDARG00000104735	nkx6.2	16.63642289	-7.548761694	2.04257073	-3.695716179	0.000219268	0.012741961	0	33.27284579	0	0	0	30.20469111	12.73141283	56.88243343
ENSDARG00000058280	NA	1734.0925	0.832153637	0.225273798	3.693965495	0.000220784	0.012751071	2220.868343	1247.316656	2317.997731	2481.645336	1862.961961	1232.466478	1471.043103	1038.440388
ENSDARG00000094045	NA	17.12720956	-7.591168472	2.055058093	-3.693894834	0.000220845	0.012751071	0	34.25441913	0	0	0	50.66593347	42.43804276	9.659281148
ENSDARG00000077637	mal2	188.9662652	-2.032864602	0.550458321	-3.693040008	0.000221589	0.012751071	74.25332243	303.679208	40.84212957	79.06077451	102.8570632	227.9967006	238.7139906	444.3269328
ENSDARG00000099566	lmbrd2a	4204.175528	0.497045019	0.134596501	3.692852445	0.000221753	0.012751071	4921.54799	3486.803067	4716.308838	4988.079078	5060.256053	3744.934135	3489.217395	3226.25767
ENSDARG00000033610	morn5	1343.126953	0.719042404	0.194782218	3.691519737	0.000222918	0.012762826	1670.980625	1015.27328	1803.136571	1617.357558	1592.447746	934.3967346	1174.472834	936.9502713
ENSDARG00000009899	znf385a	4091.245117	0.527822355	0.143003505	3.690974944	0.000223396	0.012762826	4831.632182	3350.858052	4746.115587	5334.713616	4414.067344	3333.663232	3455.480464	3263.430459
ENSDARG00000104332	cdh28	16.39152813	-7.527700212	2.040024799	-3.690004267	0.00022425	0.012762826	0	32.78305626	0	0	0	40.92248473	45.62089597	11.80578807
ENSDARG00000077040	rin2b	49.90483012	-5.360185902	1.452862162	-3.689397412	0.000224786	0.012762826	2.448014914	97.36164532	7.344044741	0	0	52.64699669	77.46468651	161.9732528
ENSDARG00000041433	si:dkey-7c18.24	42.9737209	-8.918005954	2.417640974	-3.688722208	0.000225383	0.012762826	0	85.94744181	0	0	0	93.72555902	164.1167664	0
ENSDARG00000041607	eif4ebp3l	3201.366463	-0.801639563	0.217326363	-3.688643893	0.000225453	0.012762826	2334.254577	4068.478349	1882.993641	2541.118768	2578.651322	3366.202032	4146.118017	4693.114999
ENSDARG00000076548	LOC799520	166.530558	-1.85126262	0.502595441	-3.683405122	0.000230139	0.012969208	72.17788701	260.8832289	62.56666657	47.4364647	106.5305297	204.6124236	316.1634186	261.8738445
ENSDARG00000041505	itm2bb	3240.165477	-1.22867137	0.333641311	-3.682611625	0.000230857	0.012969208	1937.971862	4542.359091	1941.411944	1254.259843	2618.243801	4512.670008	5951.752281	3162.654984
ENSDARG00000012467	spint1b	1214.575422	-1.1083028	0.300957229	-3.682592381	0.000230874	0.012969208	769.5054397	1659.645405	736.8962952	542.1310252	1029.488999	1638.848079	1933.052848	1407.035287
ENSDARG00000100515	dusp1	11720.87137	-0.685955925	0.186304034	-3.681916644	0.000231487	0.012970382	8985.596893	14456.14584	7605.078622	8298.100677	11053.61138	14375.19835	13580.04179	15413.1974
ENSDARG00000005536	ubr7	3599.751173	-0.621622169	0.168913217	-3.680127454	0.000233117	0.013028409	2835.878987	4363.623358	2863.146677	2663.557363	2980.932922	4454.408764	3731.875395	4904.585915
ENSDARG00000056206	camk2g2	7310.739676	0.778241313	0.211623093	3.677487667	0.000235542	0.013130443	9236.282983	5385.196369	9794.926622	10889.36465	7024.557682	5733.222978	4699.16129	5723.204839
ENSDARG00000075362	whrna	2011.166901	1.203819196	0.327885571	3.671461334	0.000241168	0.013409896	2804.574497	1217.759305	3176.264852	3059.84443	2177.614208	1352.852455	1577.128482	723.296977
ENSDARG00000053315	tmprss3a	24808.34632	0.531938129	0.144932846	3.670238615	0.000242324	0.013440095	29331.07547	20285.61717	27724.21961	33810.39989	26458.60691	19820.28996	20505.88353	20530.67801
ENSDARG00000069703	efhb	1889.878463	0.629272474	0.171819401	3.662406408	0.000249857	0.0138229	2295.46746	1484.289467	2595.647681	2133.511472	2157.243227	1427.415241	1577.63424	1447.818919
ENSDARG00000054916	eif4ebp3	2681.623432	-1.158819123	0.316759194	-3.658359865	0.000253834	0.01396995	1658.894179	3704.352685	1407.305053	1249.609867	2319.767615	3455.378246	4854.716978	2802.96283
ENSDARG00000068262	vamp5	1244.84541	-1.591982297	0.435181378	-3.658204086	0.000253989	0.01396995	619.9675314	1869.723288	546.0421558	328.2607768	985.5996616	2237.214737	2159.72003	1212.235096
ENSDARG00000020581	otofb	146952.0966	0.735496739	0.2010784	3.657761052	0.000254428	0.01396995	183620.3427	110283.8504	191094.1989	218733.2953	141033.5339	109148.6529	123315.4355	98387.46283
ENSDARG00000099213	glyr1	9079.613052	0.383326602	0.104855238	3.655769705	0.000256411	0.014043656	10278.72463	7880.501473	10241.20172	10135.15472	10459.81745	7841.705031	8108.983409	7690.81598
ENSDARG00000110186	cdcp1b	531.7101561	-1.545815408	0.423528156	-3.649852756	0.000262391	0.014335299	271.1058596	792.3144525	348.4615735	158.121549	306.7344563	724.9125866	1085.352944	566.6778273
ENSDARG00000045525	tmcc3	2152.054148	0.875263536	0.240104424	3.645345308	0.000267033	0.014552634	2785.488516	1518.61978	2801.596292	2946.70801	2608.161246	1172.136884	1964.88138	1418.841075
ENSDARG00000069249	aftpha	1821.110923	0.588738317	0.161556491	3.644163815	0.000268263	0.014569952	2187.427579	1454.794268	2424.211035	2008.889349	2129.182352	1436.313617	1486.788867	1441.280319
ENSDARG00000053240	kif6	1910.894868	0.69482574	0.190689062	3.643762959	0.000268681	0.014569952	2362.603162	1459.186574	2062.093052	2803.269176	2222.447258	1498.542417	1433.344894	1445.672412
ENSDARG00000116871	wu:fb95e10	846.951605	1.171705353	0.32196754	3.639203359	0.000273483	0.01479373	1173.269465	520.6337451	1107.082406	1627.522515	785.2034736	529.0692668	524.1098281	508.7221405
ENSDARG00000055760	srm	571.8740935	0.745491205	0.204956603	3.637312462	0.000275498	0.014825587	716.4393382	427.3088489	689.1023138	727.3591255	732.8565753	421.8913306	431.8070851	428.2281309
ENSDARG00000029168	ppfibp2b	1700.747362	0.843289652	0.231880939	3.636735536	0.000276115	0.014825587	2184.273367	1217.221358	2234.255215	2371.17871	1947.386175	1387.075932	1339.501712	925.0864314
ENSDARG00000029168	olfml1	1700.747362	0.843289652	0.231880939	3.636735536	0.000276115	0.014825587	2184.273367	1217.221358	2234.255215	2371.17871	1947.386175	1387.075932	1339.501712	925.0864314
ENSDARG00000062630	dnah9l	4701.689462	0.610263833	0.167815942	3.636506911	0.00027636	0.014825587	5681.37984	3721.999083	6130.69701	5308.938288	5604.50422	3943.56887	4068.779088	3153.649292
ENSDARG00000104231	opn9	26.91376179	-8.24253862	2.267243199	-3.635489402	0.000277453	0.014825587	0	53.82752358	0	0	0	0.974344874	41.3770917	119.1311342
ENSDARG00000097812	si:ch73-144d13.5	111.1382977	2.016165049	0.554578987	3.635487635	0.000277455	0.014825587	178.5920797	43.68451566	156.556688	197.7492617	181.4702894	42.03048309	63.71404886	25.30901502
ENSDARG00000102412	eci2	1657.428605	-0.531083599	0.146116265	-3.634664478	0.000278343	0.014836814	1355.720178	1959.137032	1384.308337	1337.299802	1345.552394	2013.57347	1859.991669	2003.845956
ENSDARG00000056252	sort1b	44698.20556	0.508859397	0.14014033	3.631070345	0.000282248	0.015008481	52500.34791	36896.06321	53289.13615	55167.68698	49044.2206	33785.32197	41621.56774	35281.29994
ENSDARG00000079188	nxph2b	30.69615292	-8.432342	2.324431467	-3.627700847	0.000285956	0.01516884	0	61.39230585	0	0	0	14.61517312	1.060951069	168.5007934
ENSDARG00000102026	gpsm2l	1400.322126	0.749280587	0.206652495	3.625799861	0.000288068	0.015243968	1755.979769	1044.664483	1544.632983	1823.770071	1899.536252	935.1673889	984.9877067	1213.838355
ENSDARG00000090371	si:dkey-46i9.6	129.9097424	-3.957300588	1.092581976	-3.621971327	0.000292367	0.015409039	16.05030341	243.7691814	0.524140952	10.21861075	37.40815853	189.9031354	161.4413686	379.9630403
ENSDARG00000078938	LOC799523	16.52679075	-5.05369167	1.395365257	-3.621769743	0.000292594	0.015409039	0.972262584	32.08131892	0.86898148	1.129439636	0.918366636	20.46124236	36.07233635	39.71037805
ENSDARG00000060865	scai	132.7054536	1.809294869	0.499651925	3.621110573	0.000293341	0.015411311	206.451478	58.9594293	267.6462959	127.6266788	224.0814591	58.46069247	61.53516201	56.88243343
ENSDARG00000101565	LOC110439413	586.1057911	-1.105252425	0.305457302	-3.618353262	0.000296484	0.015539141	371.8622748	800.3493073	358.0203698	299.3015035	458.2649512	914.9098371	860.4313171	625.7067677
ENSDARG00000091538	zranb3	139.1742171	-2.282484655	0.631694395	-3.613273556	0.000302355	0.015809075	47.23797183	231.1104623	42.39779795	30.50489057	68.81122696	155.3490306	384.6298429	153.3525135
ENSDARG00000074086	tecpr1b	5088.036559	0.861131738	0.238411396	3.611957116	0.000303895	0.015822577	6562.99441	3613.078708	7650.791095	6449.053428	5589.138706	3670.330455	4475.059071	2693.846599
ENSDARG00000076773	lrrc58a	291.7675071	-1.615319471	0.447231709	-3.611817855	0.000304058	0.015822577	143.7878726	439.7471415	119.9194443	216.8524101	94.59176348	421.8913306	360.7233635	536.6267304
ENSDARG00000056909	LOC571431	24.06441876	-5.254228545	1.45498941	-3.611179924	0.000304807	0.015823967	1.191565411	46.93727211	1.73796296	0	1.836733271	40.92248473	85.9370366	13.95229499
ENSDARG00000044622	polq	54.58727433	-4.184928671	1.159490539	-3.609282294	0.000307045	0.01590248	5.738526292	103.4360224	5.213888881	10.16495672	1.836733271	24.35862186	237.6530395	48.29640574
ENSDARG00000096720	NA	16.70910096	-7.555800102	2.094029359	-3.608258914	0.000308259	0.015927673	0	33.41820193	0	0	0	67.22979634	21.21902138	11.80578807
ENSDARG00000075812	kcnt2	15.26607271	-7.428998558	2.059293378	-3.607547441	0.000309105	0.015933819	0	30.53214541	0	0	0	52.52809006	20.86922418	18.199122
ENSDARG00000054823	id3	239.0824289	-2.220634913	0.616163166	-3.603972187	0.000313391	0.016091835	84.41375596	393.7511018	53.00787029	54.21310252	146.0202951	426.763055	555.9383602	198.5518903
ENSDARG00000036139	lctla	25.58492496	-5.993677191	1.663170481	-3.603765975	0.000313639	0.016091835	0.859128961	50.31072096	2.577386883	0	0	19.43811908	61.58387886	69.91016492
ENSDARG00000007561	cdh23	2499.855609	0.657932526	0.182638734	3.602371264	0.000315328	0.016129721	3060.362277	1939.348942	3256.942588	3291.187099	2632.957145	2173.763415	1800.433964	1843.849446
ENSDARG00000069829	rragca	1366.672799	0.972880347	0.270119795	3.601662542	0.000316189	0.016129721	1810.949177	922.3964213	1705.810646	2109.79324	1617.243646	1156.547366	674.76488	935.8770179
ENSDARG00000063371	rasa3	257.1440156	-2.298753642	0.638305873	-3.601335565	0.000316587	0.016129721	86.93626455	427.3517667	69.51851841	109.5556447	81.73463058	583.6325798	578.2183327	120.2043876
ENSDARG00000079283	si:ch211-247j9.1	1913.480216	0.877090565	0.243714083	3.59885056	0.000319627	0.01624683	2478.096028	1348.864403	2027.166002	3039.376476	2367.745605	1622.377377	1163.920514	1260.295319
ENSDARG00000087657	fasn	4451.581217	0.958833427	0.266544494	3.597273433	0.00032157	0.016307787	5879.074582	3024.087851	5588.591603	7770.123683	4278.508459	3351.851413	2408.703342	3311.7088
ENSDARG00000087657	ccdc57	4451.581217	0.958833427	0.266544494	3.597273433	0.00032157	0.016307787	5879.074582	3024.087851	5588.591603	7770.123683	4278.508459	3351.851413	2408.703342	3311.7088
ENSDARG00000006832	galnt9	2448.035243	0.8681886	0.241526593	3.594588025	0.000324905	0.016434762	3163.326485	1732.744001	2561.758657	3971.396537	2956.82426	1692.75024	1471.532535	2033.949229
ENSDARG00000105296	ap3b2	1299.896249	0.637076483	0.177258549	3.594052229	0.000325575	0.016434762	1582.40695	1017.385548	1591.389116	1728.914694	1426.91704	970.5593596	1064.276841	1017.320442
ENSDARG00000031548	ephb3a	261.7016321	-1.665200552	0.463528338	-3.592446058	0.000327588	0.01649841	125.4191672	397.984097	177.2722219	116.3322825	82.65299722	448.1986422	476.36703	269.3866187
ENSDARG00000077811	sox11a	403.4883171	-1.540015133	0.429618054	-3.584614566	0.000337576	0.016962438	206.3481989	600.6284353	266.7773144	135.5327563	216.734526	751.2198982	374.5157274	676.1496804
ENSDARG00000004386	elapor2b	3320.080686	0.722079043	0.201734322	3.579356425	0.000344441	0.017267786	4134.072019	2506.089352	3911.285642	4750.423108	3740.507307	2104.584929	2945.200168	2468.48296
ENSDARG00000069733	mavs	609.7692528	-2.075625555	0.579990411	-3.578723916	0.000345276	0.017270105	233.3987529	986.1397527	322.602025	90.77230337	286.8219304	1072.335431	1456.494068	429.5897592
ENSDARG00000076001	pip5k1ca	716.683841	-1.833885424	0.512538643	-3.578043233	0.000346176	0.017275691	313.9126619	1119.45502	296.9777768	234.3382671	410.4219419	1257.464252	1690.384235	410.5165737
ENSDARG00000063195	pxk	560.1806881	-1.08552955	0.30347343	-3.577016776	0.000347538	0.017304227	358.9451765	761.4161998	310.2263884	391.9155536	374.6935874	811.6292804	915.6007726	557.0185462
ENSDARG00000075706	myripa	27.03636323	-4.296501453	1.202828759	-3.571997611	0.000354269	0.017599359	2.482798351	51.58992811	4.021676707	1.304803071	2.121915274	56.09858176	15.16915965	83.50204293
ENSDARG00000056836	si:ch211-125o16.4	97.09531005	-4.765081267	1.336627042	-3.565004387	0.00036385	0.018034453	6.835830118	187.35479	18.24861108	2.258879272	0	209.484148	322.529125	30.0510969
ENSDARG00000016427	fignl1	1095.583542	-0.84147375	0.236132362	-3.563568086	0.000365848	0.018092534	784.7895006	1406.377584	754.2759248	723.9708065	876.1217705	1584.284766	1109.754818	1525.093168
ENSDARG00000101331	tekt1	11060.62543	0.479834864	0.134723742	3.561620675	0.000368573	0.018186237	12883.38758	9237.863276	12103.17406	13890.97808	12656.01061	8902.589118	10081.15706	8729.843651
ENSDARG00000045383	gpr22b	33.52463209	4.213669505	1.185528258	3.554254802	0.000379052	0.018661273	63.62823554	3.421028637	63.43564805	82.44909341	44.99996515	3.897379498	6.365706415	0
ENSDARG00000058285	cpt1b	632.0797052	-4.840818348	1.362892909	-3.551869934	0.000382504	0.018735847	42.56205142	1221.597359	111.2296295	4.517758543	11.93876626	1331.929443	2069.915536	262.9470979
ENSDARG00000009443	amy2al2	1818.772626	-4.819679591	1.356974103	-3.551784503	0.000382628	0.018735847	124.3729087	3513.172344	75.60138877	44.0481458	253.4691915	127.6391786	6550.311901	3861.565952
ENSDARG00000061255	dusp3a	605.7525275	0.947711127	0.266852782	3.551438057	0.000383132	0.018735847	797.8824022	413.6226527	749.0620359	740.9124011	903.6727696	478.4033334	331.0167336	431.4478913
ENSDARG00000042296	dlx5a	36.46312243	-3.471055765	0.978162314	-3.548547838	0.000387362	0.018900487	6.0154441	66.91080077	4.344907401	4.517758543	9.183666357	29.23034623	111.3998623	60.10219381
ENSDARG00000023151	ucp1	1743.033137	-1.536340234	0.433110754	-3.547222556	0.000389316	0.018953612	893.6912627	2592.375012	612.1935465	834.0576381	1234.822604	1519.588711	1954.264622	4303.271703
ENSDARG00000088030	rpl35a	6787.864345	-0.462302038	0.130460498	-3.543616995	0.000394678	0.019158052	5709.739914	7865.988776	5208.909373	5936.426531	5983.883837	8132.066003	7493.469265	7972.431059
ENSDARG00000036065	mgat1b	164.1410359	1.499818687	0.423291848	3.54322601	0.000395264	0.019158052	242.5697068	85.71236492	280.2752002	259.6966251	187.7372952	103.2587628	82.80523948	71.07309252
ENSDARG00000102418	klhl25	4776.610021	0.788580965	0.222898712	3.537844424	0.000403408	0.019476399	6050.683752	3502.53629	6363.551379	7358.299227	4430.200651	3690.818384	3561.612739	3255.177747
ENSDARG00000061736	ank3a	5606.288406	0.838061261	0.236902044	3.537585601	0.000403803	0.019476399	7190.555693	4022.02112	6989.193754	9091.251973	5491.221352	4144.798922	4569.070206	3352.19423
ENSDARG00000043814	st6galnac1.1	23.9749723	-6.276055066	1.774615292	-3.536572176	0.000405356	0.019476399	0.579320987	47.3706236	1.73796296	0	0	12.66648337	36.07233635	93.3730511
ENSDARG00000079371	lrrc3ca	3446.138911	0.718627956	0.203200212	3.536551218	0.000405388	0.019476399	4287.234934	2605.042889	4773.31527	4768.494142	3319.895388	2805.138894	2495.356915	2514.632859
ENSDARG00000052330	slc4a2b	836.8671476	0.911719752	0.257868514	3.535599355	0.000406851	0.019503931	1092.825079	580.9092165	1033.327841	1141.067541	1104.079854	726.659987	558.2537521	457.8139105
ENSDARG00000022570	nmur3	18.34490505	-7.690610724	2.175807768	-3.53460027	0.000408392	0.01953507	0	36.6898101	0	0	0	87.6910387	13.7923639	8.586027687
ENSDARG00000009447	atp5mc3b	29347.9428	-0.420533372	0.119004308	-3.53376595	0.000409684	0.01955414	25100.9598	33594.92579	23812.06075	26450.24444	25040.57421	35533.94418	33903.21172	31347.62148
ENSDARG00000063182	rc3h1b	1059.845236	0.933627188	0.264349626	3.531789325	0.000412758	0.019658051	1391.154871	728.5356006	1736.560038	1328.287002	1108.617574	689.2598899	644.4103717	851.9365401
ENSDARG00000070047	rgs4	1093.734174	-1.668690808	0.472735171	-3.529863888	0.000415774	0.019738109	523.3111434	1664.157204	912.3403911	380.9053202	276.6877188	1616.019778	2212.498531	1163.953303
ENSDARG00000078866	sdk1a	1693.970613	0.746929616	0.211620774	3.529566597	0.000416241	0.019738109	2123.107967	1264.833258	2242.953621	2195.204359	1931.165921	1501.578471	1252.745276	1040.176028
ENSDARG00000054137	adgrg6	1695.900114	0.815894587	0.231390274	3.526053939	0.000421801	0.019958569	2162.725757	1229.074471	2592.467452	1878.314405	2017.395414	1470.674326	1093.684155	1122.86493
ENSDARG00000101655	sstr5	606.8055961	-7.960521243	2.258320437	-3.524974186	0.000423524	0.019996908	4.894238422	1208.716954	0	14.68271527	0	1261.776612	2221.631539	142.7427103
ENSDARG00000060374	ttll11	2296.510674	0.76114889	0.216036526	3.523241671	0.000426302	0.020084804	2888.532549	1704.488799	3403.800458	2351.493322	2910.303869	1875.613883	1771.788285	1466.064228
ENSDARG00000052515	calcoco2	807.1927819	-2.048012078	0.581465616	-3.522155089	0.000428054	0.02008693	314.5979908	1299.787573	268.7097806	159.7631372	515.3210545	454.3398939	1626.183374	1818.839451
ENSDARG00000089109	bcl2b	1608.743389	0.702980254	0.199612164	3.521730545	0.00042874	0.02008693	1993.190926	1224.295853	1704.941664	2248.714315	2025.916798	1092.240604	1248.739408	1331.907545
ENSDARG00000098304	taok1b	467.0619713	-1.219834635	0.346395438	-3.521508948	0.000429098	0.02008693	280.3544616	653.7694809	271.0210675	228.2582105	341.7841067	465.1646995	686.2912998	809.8524436
ENSDARG00000111669	NA	77.7432362	-2.627220372	0.746466737	-3.519541114	0.000432294	0.020193385	21.7909524	133.69552	13.90370368	39.53038725	11.93876626	142.2543517	169.7521711	89.08003725
ENSDARG00000077560	grin2cb	15.61353796	-7.457905601	2.121367002	-3.51561309	0.00043874	0.020450878	0	31.22707593	0	0	0	11.33650546	20.65529496	61.68942735
ENSDARG00000061566	slc7a3b	400.4011973	0.892951119	0.254103068	3.514129618	0.000441197	0.020521771	520.5225164	280.2798781	495.1845415	580.1569077	486.2261001	293.033871	267.4624832	280.3432801
ENSDARG00000020448	adi1	2428.557805	-0.574633449	0.163807895	-3.507971632	0.000451537	0.020958214	1951.061198	2906.054413	1818.778238	1833.080529	2201.324826	2724.268269	2981.272504	3012.622465
ENSDARG00000089805	pcdh18a	36.17328353	-8.669555585	2.472492793	-3.506402773	0.000454207	0.021027518	0	72.34656707	0	0	0	113.5288338	103.5108674	0
ENSDARG00000102525	lck	17.54582164	-7.626517379	2.175295786	-3.505967983	0.00045495	0.021027518	0	35.09164328	0	0	0	82.71378328	10.67854273	11.88260383
ENSDARG00000045316	map7d2b	30.04315863	-4.20049393	1.19859974	-3.504500952	0.000457464	0.0210992	2.945377293	57.14093997	5.619205645	0	3.216926234	74.1019438	58.09588691	39.22498918
ENSDARG00000067537	pcsk5a	75534.50026	0.580992059	0.165843007	3.503265345	0.000459591	0.02115279	90541.64312	60527.35741	100336.4665	95323.50844	75964.95445	59800.99113	67005.0734	54776.00769
ENSDARG00000052644	ca10a	271.663471	-1.542733438	0.440767381	-3.500108007	0.00046507	0.021296805	138.8533989	404.4735431	105.9474443	113.9864621	196.6262902	416.6834591	287.2417136	509.4954566
ENSDARG00000014825	si:dkeyp-69b9.6	1423.954069	1.189615	0.339901041	3.499886308	0.000465457	0.021296805	1979.709845	868.1982932	2813.906994	1283.857461	1841.365078	665.941834	945.8435203	992.8095252
ENSDARG00000060941	ankfn1	3296.823246	0.653522769	0.186732359	3.499783173	0.000465637	0.021296805	4031.251613	2562.39488	3987.149675	4708.465678	3398.139486	2699.645238	2654.073054	2333.466347
ENSDARG00000025147	cd63	6520.164341	-1.374226446	0.3928983	-3.497664522	0.000469351	0.021421967	3629.851118	9410.477564	3455.939347	1672.700101	5760.913906	9330.326518	11288.51938	7612.586798
ENSDARG00000019360	sec23b	5013.405558	0.499255253	0.143078592	3.48937774	0.000484146	0.022051312	5872.408719	4154.402397	5786.113266	6121.958711	5709.154179	4125.624	4586.306753	3751.276438
ENSDARG00000003904	sycp1	996.89707	-0.838286955	0.240315235	-3.488280524	0.000486138	0.02209607	714.9466886	1278.847451	695.1851841	587.3086106	862.346271	1162.393435	1422.735384	1251.413535
ENSDARG00000062550	rc3h1a	660.7089984	1.05601212	0.302780631	3.487713589	0.00048717	0.022097127	892.3824335	429.0355633	953.5384926	1068.930318	654.6784898	491.4342513	442.0870821	353.5853566
ENSDARG00000021913	ak9	3692.252698	0.852961219	0.244646861	3.486499751	0.000489386	0.022151787	4753.000832	2631.504565	5769.93025	4707.33832	3781.733926	2698.954471	3146.286711	2049.272511
ENSDARG00000038574	scg2b	644.6660368	1.399966288	0.402068529	3.481909643	0.000497852	0.022449481	935.0739549	354.2581188	1153.138424	913.7166654	738.3667751	493.0185065	197.3368989	372.4189509
ENSDARG00000101060	gcna	470.0587519	-1.525015428	0.437993332	-3.481823387	0.000498012	0.022449481	242.3668903	697.7506134	163.3685183	190.8752984	372.8568541	574.8634759	578.2183327	940.1700317
ENSDARG00000018263	pdia2	1642.441652	-2.033834263	0.584403595	-3.480187805	0.000501062	0.022496096	644.6600697	2640.223235	1310.822408	441.47887	181.6789313	2862.642467	3106.891203	1951.136035
ENSDARG00000087697	lpl	3150.951898	-1.386069998	0.398276772	-3.480167804	0.0005011	0.022496096	1743.711638	4558.192158	1412.094905	867.4096403	2951.630367	4638.855947	4627.868563	4407.851964
ENSDARG00000063292	ssuh2rs1	460.0432663	-1.071136002	0.308264693	-3.474728135	0.000511371	0.022910272	296.5312465	623.5552861	314.4213088	269.302041	305.8703897	505.0711309	559.9095051	805.6852224
ENSDARG00000029865	rassf2a	2888.054836	0.740756984	0.213308626	3.472700553	0.00051525	0.023036928	3613.677489	2162.432183	3721.756313	3803.155783	3316.12037	1904.657003	1859.074487	2723.565057
ENSDARG00000100565	LOC110437832	35.91653923	4.118899418	1.18632245	3.471989775	0.000516616	0.023050965	68.07193837	3.761140094	75.16439994	47.58801916	81.463396	0	3.316176024	7.967244257
ENSDARG00000005163	efr3a	2572.758014	0.633432039	0.182486127	3.471124342	0.000518284	0.023078383	3128.719426	2016.796602	3027.430769	3412.094276	2946.633232	1843.509613	2358.435214	1848.444979
ENSDARG00000071562	mtus1a	19619.05448	0.898317555	0.259121211	3.466785111	0.000526723	0.023406578	25537.31088	13700.79808	24245.2996	35225.46807	17141.16495	13274.76804	13668.36987	14159.25632
ENSDARG00000057708	phtf1	1483.907465	-0.914037443	0.263813866	-3.464705843	0.000530812	0.023540534	1028.907418	1938.907512	1054.431408	1005.157956	1027.132891	1849.252152	2548.70784	1418.762543
ENSDARG00000057767	nudt4a	284.3887702	-1.119630271	0.32341167	-3.461935287	0.000536306	0.023736149	179.1126873	389.6648531	206.7605598	158.8063121	171.7711899	334.8954836	381.0253884	453.0736874
ENSDARG00000013687	cilp2	35.21642514	-8.63057743	2.493663527	-3.461003194	0.000538166	0.023770464	0	70.43285029	0	0	0	0	103.9732048	107.3253461
ENSDARG00000045074	arl4d	972.8867848	-0.823545187	0.238020016	-3.459982903	0.00054021	0.023812704	702.7916066	1242.981963	610.0249991	838.0442098	660.3056111	1408.902688	1231.764191	1088.279009
ENSDARG00000103650	LOC571499	31.73687748	-5.280985955	1.5271173	-3.45814035	0.000543918	0.023895025	1.586141641	61.88761331	0.869877952	1.130604805	2.757942165	91.21750636	92.29661224	2.148721333
ENSDARG00000006840	gnmt	1834.154711	-1.088145162	0.314677292	-3.457971674	0.000544259	0.023895025	1173.257977	2495.051446	1194.849535	779.3133487	1545.611048	2626.833782	1876.822441	2981.498114
ENSDARG00000001818	c3b.2	19.61755169	-5.796240131	1.67650603	-3.457333304	0.00054555	0.023903803	0.752959757	38.48214363	0	2.258879272	0	42.87117448	35.01138528	37.56387113
ENSDARG00000112581	NA	807.7055017	0.893740225	0.258614757	3.455874818	0.00054851	0.023985543	1050.050553	565.3604504	1200.932406	995.0363191	954.1829345	441.3782281	641.8753968	612.8277262
ENSDARG00000074034	si:dkey-91i10.2	8530.395554	0.581671748	0.168448215	3.453119104	0.000554144	0.024183651	10227.27976	6833.511352	10511.19998	11364.42162	8806.21767	6750.26129	7611.26297	6139.009796
ENSDARG00000025670	fstl3	420.1208923	-2.198211638	0.636781089	-3.452068027	0.000556307	0.024229789	150.5048446	689.73694	104.8987041	53.24723504	293.3685946	508.2862928	540.9774942	1019.947033
ENSDARG00000035694	stm	26068.33326	0.801050224	0.232119907	3.451019063	0.000558474	0.024275895	33125.02259	19011.64394	27037.20399	38716.99971	33620.86406	14082.04152	23080.39087	19872.49942
ENSDARG00000040334	mat2aa	4020.465923	0.613548442	0.177867169	3.449475507	0.000561677	0.024366758	4862.955462	3177.976383	4728.344947	5741.512262	4119.009177	3178.164841	3082.425815	3273.338493
ENSDARG00000098342	NA	17.8283408	6.117633302	1.774051419	3.448396838	0.000563925	0.024385795	35.20722297	0.449458632	26.89518842	72.07413196	6.652348536	0.641621514	0	0.706754382
ENSDARG00000091368	LOC567978	17.09395991	-7.578174679	2.197720746	-3.448197271	0.000564342	0.024385795	0	34.18791982	0	0	0	5.504202275	21.72626369	75.33329349
ENSDARG00000038028	ndufa6	5981.279545	-0.508301087	0.147434227	-3.447646438	0.000565494	0.024387475	4938.432061	7024.127029	4715.962493	5135.562024	4963.771666	6409.240584	7929.548291	6733.592214
ENSDARG00000089310	gc	36.1728294	-8.669143318	2.515135926	-3.446789188	0.000567291	0.02441692	0	72.3456588	0	0	0	47.90469931	0	169.1322771
ENSDARG00000061747	dipk2b	13.97602749	7.196725233	2.088748089	3.445473042	0.000570061	0.024470267	27.95205499	0	16.40379316	44.77298844	22.67938336	0	0	0
ENSDARG00000015425	slc24a4a	446.2670206	1.377438392	0.39982491	3.445103989	0.00057084	0.024470267	644.5378645	247.9961767	592.6453695	914.846105	426.122119	239.6888391	196.2759478	308.0237433
ENSDARG00000075666	tsc22d3	2661.637484	-0.621988744	0.180571358	-3.444559255	0.000571991	0.024470267	2096.280971	3226.993997	2205.474997	1731.430962	2351.936954	3298.1574	3130.866605	3251.957986
ENSDARG00000096624	si:dkey-187i8.2	17.3857076	-7.611958709	2.210306935	-3.443846911	0.0005735	0.024470267	0	34.77141519	0	0	0	6.820414121	14.85331497	82.64051649
ENSDARG00000060620	lig4	561.9833723	0.972103038	0.282296184	3.443557135	0.000574115	0.024470267	744.4632184	379.5035263	657.8189805	735.2652029	840.3054717	379.994501	301.3101036	457.2059743
ENSDARG00000086248	kcnj1a.3	5925.189206	-9.186753512	2.668292023	-3.442934068	0.00057544	0.024479088	20.32991344	11830.0485	0	60.98974033	0	15881.82145	18420.23246	1188.091581
ENSDARG00000045586	zgc:172145	31.77700955	-3.060678903	0.889400913	-3.441281496	0.000578966	0.024549667	6.822299806	56.7317193	5.213888881	7.906077451	7.346933086	47.74289885	83.81513446	38.63712459
ENSDARG00000114577	LOC108183819	1360.550536	0.926544594	0.269257729	3.441106771	0.00057934	0.024549667	1782.868472	938.2326005	1733.284026	2080.791777	1534.529613	821.1758665	1227.073891	766.4480441
ENSDARG00000096603	bmb	135.1262656	-1.692270956	0.492108949	-3.438813621	0.000584269	0.024710758	63.81619018	206.4363409	88.63611097	58.73086106	44.08159852	223.1249762	171.8740732	224.3099733
ENSDARG00000098492	olfcd2	17.62399132	-6.558507969	1.907700811	-3.43791224	0.000586218	0.024745388	0.372718859	34.87526379	0	0	1.118156577	13.78140987	71.24329785	19.60108364
ENSDARG00000074708	armc3	9406.97205	0.573372994	0.166869457	3.43605717	0.000590246	0.024867535	11252.24123	7561.702867	10778.84628	13127.47689	9850.400535	6935.386816	8075.959538	7673.762245
ENSDARG00000067596	fancb	124.3163851	-1.774290238	0.516791386	-3.433281371	0.000596323	0.025075321	56.16448071	192.4682896	65.17361101	41.78926652	61.53056459	207.5354583	127.3141283	242.5552822
ENSDARG00000061963	vrtn	19.98351149	-5.968552437	1.738893491	-3.432385288	0.000598297	0.025110132	0.612244424	39.35477855	0	0	1.836733271	29.23034623	21.21902138	67.61496804
ENSDARG00000031890	tcp11l1	680.7420367	-1.048433866	0.305505453	-3.43180083	0.000599588	0.025116191	443.5635617	917.9205117	454.4773141	344.4790889	531.7342821	913.9354922	717.2029227	1122.62312
ENSDARG00000040163	prim1	709.059676	-1.220381633	0.355918483	-3.428823426	0.000606204	0.025344871	425.6532681	992.4660839	442.110923	267.5557645	567.293117	1068.354339	781.5662269	1127.477686
ENSDARG00000104637	fam219b	2841.257938	0.72722433	0.212137996	3.428072032	0.000607884	0.025366716	3542.694761	2139.821114	3457.809613	3786.885137	3383.389534	2237.323099	2536.20775	1645.932493
ENSDARG00000005416	map3k5	6833.90604	0.697179636	0.203448763	3.426806963	0.000610723	0.025436731	8453.866722	5213.945357	8465.179488	9519.744155	7376.676524	5332.813333	6152.273858	4156.748879
ENSDARG00000079876	LOC100332608	180.2107267	-1.256530287	0.366755345	-3.426072187	0.000612378	0.025457246	106.3366357	254.0848178	100.8018517	106.1673258	112.0407296	217.278907	298.1272504	246.848296
ENSDARG00000000935	unk	1045.665445	0.740770912	0.216322624	3.424380213	0.000616203	0.025540924	1308.536881	782.7940079	1316.265194	1436.883494	1172.461956	911.4636079	710.2515757	726.6668401
ENSDARG00000042663	LOC101882550	125.1262635	4.799714608	1.401779454	3.424015521	0.000617031	0.025540924	241.5725045	8.68002261	172.9273145	9.035517086	542.7546817	7.794758996	0	18.24530883
ENSDARG00000055439	adamtsl7	36.61266846	-8.686736577	2.537282202	-3.423638321	0.000617888	0.025540924	0	73.22533692	0	0	0	35.07641548	0	184.5995953
ENSDARG00000008413	atp11a	3094.599764	0.932034888	0.27265997	3.418304808	0.000630125	0.025955721	4060.82076	2128.378768	4195.421509	5342.504164	2644.536608	2064.471564	2113.782297	2206.882444
ENSDARG00000069435	cfap58	4763.165928	0.410144193	0.119987212	3.41823255	0.000630292	0.025955721	5435.687033	4090.644823	5549.845865	5549.492782	5207.722451	3938.049394	4245.378333	4088.506741
ENSDARG00000039406	prom2	654.8126809	-1.429443095	0.418479756	-3.415799866	0.00063595	0.02609436	354.4953575	955.1300043	341.2963964	278.580915	443.6087611	880.6788302	1439.468993	545.2421901
ENSDARG00000102565	vasnb	175.0841796	-1.489276755	0.436034503	-3.415502089	0.000636645	0.02609436	91.94121389	258.2271453	72.99444433	77.93133487	124.8978625	301.0725662	251.4454034	222.1634664
ENSDARG00000100844	cldn15lb	388.6044202	-2.059157587	0.602934093	-3.415228316	0.000637286	0.02609436	150.3062312	626.9026093	252.7492272	104.2695906	93.8998757	587.7688977	274.0091215	1018.929809
ENSDARG00000071601	pvalb9	1005.401899	-5.191343478	1.520273763	-3.414742531	0.000638423	0.02609436	53.56548196	1957.238316	56.02467159	57.09109447	47.58067984	10.50945507	2398.916972	3462.28852
ENSDARG00000031680	ercc1	1144.691575	-0.852079995	0.249646369	-3.41314796	0.000642171	0.026145017	816.4669642	1472.916185	686.4953693	1030.048948	732.8565753	1595.976904	1285.872696	1536.898956
ENSDARG00000040445	parp14rs1	211.0158547	-1.752159119	0.513472918	-3.412369101	0.000644008	0.026145017	96.68834914	325.3433602	128.8628554	54.437579	106.7646131	449.3445873	285.0232021	241.6622911
ENSDARG00000058270	colgalt1b	286.2592329	-1.765942104	0.517641379	-3.411516497	0.000646026	0.026145017	130.3116154	442.2068503	90.37407394	222.4996083	78.06116404	520.300163	343.7481464	462.5722416
ENSDARG00000013087	ndrg3a	7958.261811	-1.051377213	0.308203895	-3.411304112	0.000646529	0.026145017	5180.245654	10736.27797	5541.986825	5125.131845	4873.618291	12064.49451	14254.24376	5890.095637
ENSDARG00000044281	erbin	5850.278125	0.721970379	0.211642476	3.411273546	0.000646602	0.026145017	7284.433434	4416.122816	6773.438449	8178.75261	6901.109243	5290.328166	4570.288059	3387.752223
ENSDARG00000101324	apoa1b	447.0593315	-3.424354251	1.003861993	-3.411180297	0.000646823	0.026145017	76.17395133	817.9447117	69.61839017	68.79883328	90.10463055	54.66373179	184.3103441	2214.860059
ENSDARG00000032725	rps27a	10181.6513	-0.425961346	0.125159954	-3.403335745	0.000665684	0.026857846	8689.556838	11673.74576	8199.478537	9104.64556	8764.546416	11273.8488	11173.91475	12573.47372
ENSDARG00000078433	spc25	640.509555	-1.130390907	0.332320962	-3.401503473	0.000670163	0.026986953	401.805301	879.213809	319.5468148	316.6644608	569.2046272	933.3315964	776.9289556	927.3808751
ENSDARG00000036833	upp2	39.25126148	-8.787099581	2.58366556	-3.401020518	0.000671348	0.026986953	0	78.50252296	0	0	0	16.56386287	0	218.943706
ENSDARG00000012426	neflb	25.54764008	-4.657174248	1.369644544	-3.400279486	0.00067317	0.027010641	1.93321605	49.1620641	0.764733288	0.993945332	4.040969529	99.70089763	35.50680007	12.27849461
ENSDARG00000071036	si:dkey-286j15.3	1264.193128	-1.338188425	0.393855459	-3.39766377	0.000679639	0.027220347	716.3554627	1812.030794	950.110932	342.6756424	856.2798139	2130.238829	1806.315204	1499.538349
ENSDARG00000018961	gtpbp4	12953.38027	-0.585989223	0.172514842	-3.396746716	0.000681921	0.027261889	10358.3388	15548.42174	9200.277786	10098.69888	11776.03974	16267.86615	17092.93474	13284.46434
ENSDARG00000022160	ttc23	4587.927962	0.532429585	0.156883825	3.393782528	0.000689344	0.027508471	5424.834233	3751.02169	5542.832759	5519.081564	5212.588376	3210.30142	4017.080774	4025.682876
ENSDARG00000077409	cby1	2218.371627	0.630769338	0.185980013	3.391597447	0.000694864	0.027678348	2695.98946	1740.753793	2318.400758	2960.628013	2808.93961	1901.972355	1554.69544	1765.593585
ENSDARG00000008639	kifap3a	2434.373786	0.630316587	0.185982459	3.389118474	0.000701177	0.027879106	2958.036884	1910.710688	3079.670366	3108.217878	2686.22241	2238.070177	1704.948368	1789.113519
ENSDARG00000029472	afdna	2745.028799	0.564088999	0.166524806	3.387417244	0.00070554	0.028001757	3274.845981	2215.211617	3472.828741	3342.719671	3008.989531	1983.439639	2476.476655	2185.718558
ENSDARG00000104084	si:dkey-191g9.7	299.787038	-2.8403331	0.839543151	-3.383188937	0.000716493	0.028385052	73.48706385	526.0870121	71.25648137	85.83741232	63.36729787	870.0899729	663.0944182	45.07664536
ENSDARG00000005122	atp2a2b	6255.157069	0.584369547	0.172901335	3.379786203	0.000725422	0.028640919	7505.004265	5005.309873	7685.074614	8283.109923	6546.828258	4806.631664	5708.759722	4500.538233
ENSDARG00000025983	l3mbtl3	305.0874879	1.151374702	0.340670455	3.379731601	0.000725566	0.028640919	420.6578468	189.5171289	429.8254081	424.2912885	407.8568439	155.4555921	249.0339666	164.0618279
ENSDARG00000079891	dnajc6	2307.801786	0.649645514	0.192265409	3.378899604	0.000727766	0.028676067	2818.835954	1796.767617	2994.174696	2918.342862	2543.990304	2038.212185	1500.297139	1851.793528
ENSDARG00000069681	pcgf6	301.9318118	-1.244552415	0.368631187	-3.376145211	0.000735091	0.028912704	179.230842	424.6327815	165.1064812	170.545385	202.0406599	557.3252682	308.7367611	407.8363151
ENSDARG00000063332	shank3a	876.7322201	0.862096159	0.255672441	3.371877531	0.000746576	0.02931182	1131.272635	622.1918056	1130.147641	1290.98028	972.6899823	584.960089	757.4245656	524.1907622
ENSDARG00000000906	skap2	792.4037638	-0.739185754	0.21951083	-3.367422706	0.000758743	0.029736207	593.5448509	991.2626768	696.9078305	539.1482363	544.5784858	957.9316038	1007.67137	1008.185056
ENSDARG00000019856	atp1a1b	36445.02588	0.503297789	0.149496682	3.366615114	0.000760968	0.029740286	42738.18548	30151.86627	43668.92632	41273.11261	43272.51751	25495.68233	33397.6787	31562.23778
ENSDARG00000051861	pkp3a	1489.128011	-1.207303573	0.358704995	-3.365728354	0.000763418	0.029740286	900.4121401	2077.843883	757.2156209	1246.787968	697.232831	2066.287881	2827.658797	1339.58497
ENSDARG00000022650	cyp2ad3	968.6527544	-1.294250548	0.384543284	-3.365682357	0.000763546	0.029740286	560.9446462	1376.360863	608.9103009	281.3680917	792.555546	1364.46315	1357.460302	1407.159135
ENSDARG00000070351	hoxc11a	51.92858096	-2.462369274	0.731668122	-3.365418281	0.000764277	0.029740286	15.92631107	87.93085085	23.98685987	15.05067367	8.74139966	83.94347323	77.63680076	102.2122786
ENSDARG00000070955	hmx3a	2527.40848	0.61307007	0.182308495	3.362816795	0.000771515	0.029968725	3056.59537	1998.221591	3237.824995	3416.554898	2515.406215	1984.740509	2014.74608	1995.178184
ENSDARG00000055991	hmbsb	390.7675397	1.916661588	0.570133403	3.361777399	0.000774425	0.030028511	617.9610197	163.5740597	368.8979322	1047.938186	437.0469413	182.0703764	79.30159663	229.350206
ENSDARG00000056525	bcar1	231.9794091	-1.372825898	0.408872298	-3.357590876	0.000786249	0.030433112	129.1681698	334.7906485	161.9968865	98.67964896	126.827974	264.5405003	427.2626532	312.568792
ENSDARG00000019791	prmt3	2220.815346	-0.739909595	0.220457712	-3.356242732	0.000790092	0.030495627	1663.376101	2778.254591	1500.405155	1442.487045	2047.236102	2966.43851	2385.051722	2983.27354
ENSDARG00000059116	heatr5b	952.9421693	1.081572067	0.322275491	3.356048159	0.000790648	0.030495627	1294.36096	611.523379	1298.258331	1241.25416	1343.570388	778.5015547	371.3328742	684.735708
ENSDARG00000055381	bambia	491.8489088	-1.387355813	0.413742745	-3.35318463	0.000798874	0.030758754	271.8471931	711.8506245	277.2050922	143.4388337	394.8976534	711.2717583	734.1781398	690.1019753
ENSDARG00000079946	sqlea	2616.852558	1.088227729	0.324630508	3.352204127	0.000801709	0.030813749	3559.598305	1674.106811	3494.174532	4802.377331	2382.243053	1553.10573	1256.166066	2213.048636
ENSDARG00000025535	clint1a	5305.744601	0.474196388	0.14149361	3.351362572	0.000804149	0.030853424	6169.943727	4441.545475	6586.361886	6411.632914	5511.836381	4312.973493	4340.981987	4670.680943
ENSDARG00000077881	chl1a	151.0217013	-3.5188918	1.050307765	-3.350343508	0.000807114	0.030913031	25.37639673	276.6670059	3.746631435	49.50541672	22.87714204	292.0086749	496.9631351	41.02920777
ENSDARG00000044685	nr0b2a	23.66464613	-7.086678876	2.116508637	-3.348287247	0.000813127	0.031088976	0.289660493	47.03963177	0.86898148	0	0	47.74289885	92.30274301	1.073253461
ENSDARG00000038153	lgals2b	2478.842836	-1.792916916	0.535748535	-3.346564292	0.000818197	0.031228329	1110.202186	3847.483486	1656.969152	845.3908051	828.2466007	2589.443005	1515.661587	7437.345866
ENSDARG00000115315	mcidas	14.79289274	-7.380154036	2.206875235	-3.344164599	0.000825308	0.031444936	0	29.58578547	0	0	0	65.28110659	11.67046176	11.80578807
ENSDARG00000075766	sccpdha.1	319.6919769	-1.449095729	0.433492651	-3.342838055	0.000829263	0.031511541	171.4352605	467.9486934	104.2777776	169.4159454	240.6120586	519.3258181	356.4795592	528.0407028
ENSDARG00000062976	iffo1a	13.06374489	-7.199862462	2.153961643	-3.342614054	0.000829932	0.031511541	0	26.12748978	0	0	0	15.58951799	45.62089597	17.17205537
ENSDARG00000038981	zgc:153615	13.12821992	-7.207765792	2.158984234	-3.338498576	0.000842325	0.031926726	0	26.25643984	0	0	0	46.76855397	16.97521711	15.02554845
ENSDARG00000012588	ptdss1a	7284.006252	0.627600352	0.1880199	3.337946414	0.000844	0.031934987	8844.106014	5723.90649	8416.085635	10833.58499	7282.647421	5884.068697	5717.465311	5570.185462
ENSDARG00000062402	frem1b	41.50916597	-4.917022309	1.473286172	-3.33745229	0.000845502	0.031936665	2.603461541	80.4148704	7.810384623	0	0	79.78953761	62.84767173	98.60740185
ENSDARG00000094002	ccl34b.4	12.3435722	-7.118436724	2.133231671	-3.336926233	0.000847104	0.031942101	0	24.6871444	0	0	0	28.25600136	29.70662994	16.09880191
ENSDARG00000025703	dmgdh	303.1697476	-1.788400886	0.536206043	-3.335286704	0.000852115	0.032026814	135.9514345	470.3880607	164.775508	59.7208784	183.3579172	332.0659212	420.516047	658.5822138
ENSDARG00000013522	pck1	5092.619061	-1.022775255	0.306657664	-3.335234606	0.000852275	0.032026814	3359.129245	6826.108877	3559.033385	2182.591388	4335.762963	4811.294604	7860.603967	7806.428058
ENSDARG00000020625	jak1	8368.584681	0.416641751	0.124969797	3.333939561	0.000856253	0.032121202	9568.847273	7168.322089	9843.509771	9941.192267	8921.83978	7186.042007	6768.036755	7550.887505
ENSDARG00000001767	slc29a2	312.6315688	-1.943863991	0.583444644	-3.331702518	0.000863165	0.032289121	129.0231672	496.2399704	56.48379621	127.6266788	202.9590265	613.8372709	262.0549141	612.8277262
ENSDARG00000078856	slc22a23	655.4400962	0.841866517	0.252696092	3.331537537	0.000863677	0.032289121	841.3235689	469.5566235	805.5458321	718.3236084	1000.101266	431.6347794	523.0488771	453.986214
ENSDARG00000040668	lrrc51	1327.841199	0.657930224	0.197517496	3.330997193	0.000865355	0.032296749	1625.304688	1030.377711	1812.695368	1525.872948	1537.345748	905.1663884	1039.732048	1146.234696
ENSDARG00000061214	lpin2	7934.453997	0.558795971	0.167799676	3.330137375	0.000868031	0.032313418	9452.431229	6416.476765	9117.84155	11065.66402	8173.788119	6548.474214	6723.424513	5977.531567
ENSDARG00000019098	cd82a	5909.813799	0.711827104	0.213767891	3.329906571	0.000868751	0.032313418	7338.922397	4480.705202	7032.322167	8284.954565	6699.490458	3838.452832	5686.140949	3917.521824
ENSDARG00000037046	rad51b	345.4749086	-1.45110713	0.436298535	-3.325950038	0.000881177	0.032716171	185.1478331	505.8019841	109.0299424	210.7235373	235.6900195	647.9778535	496.3302883	373.0978106
ENSDARG00000062621	LOC571757	1276.669163	0.672354686	0.202180861	3.325511035	0.000882566	0.032716171	1569.101233	984.2370932	1339.969442	1811.621176	1555.713081	1042.549016	945.3074026	964.8548613
ENSDARG00000045051	slc16a3b	4824.461492	1.717227699	0.516551042	3.324410485	0.000886057	0.032790086	7398.826823	2250.096162	6466.962905	13636.62983	2092.887728	1891.561663	2186.073911	2672.652913
ENSDARG00000060041	lig1	823.3322026	-0.945632757	0.284533214	-3.323452978	0.000889104	0.032817932	562.5344344	1084.129971	735.1583322	428.057622	524.387349	1183.829022	983.5016411	1085.059249
ENSDARG00000004861	esrrga	262.4160761	-2.394803469	0.720822877	-3.322318903	0.000892726	0.032817932	83.83090499	441.0012471	106.150157	70.65384607	74.68871192	514.2959817	723.9740922	84.7336675
ENSDARG00000077226	smarca4a	14801.15066	0.510554244	0.153693756	3.321893203	0.000894089	0.032817932	17393.21869	12209.08263	16653.40103	18440.97805	17085.277	11530.82481	14141.56197	10954.8611
ENSDARG00000004948	bccip	5151.228832	-0.419373143	0.126251956	-3.321716008	0.000894657	0.032817932	4407.772575	5894.685089	4650.788882	4464.67488	4107.853962	5991.246633	5670.783464	6022.025169
ENSDARG00000001975	hsd11b2	241.1095457	-3.093536401	0.931628063	-3.320570217	0.000898338	0.032817932	50.47082259	431.7482689	61.69768509	3.388318907	86.32646376	326.4055329	767.067623	201.7716506
ENSDARG00000017917	her7	12.7032106	-7.159822743	2.156438952	-3.320206555	0.000899509	0.032817932	0	25.40642121	0	0	0	30.20469111	11.67046176	34.34411075
ENSDARG00000040712	adprh	306.2796706	-1.64664002	0.495954494	-3.320143361	0.000899712	0.032817932	148.0344738	464.5248674	144.9424946	86.49765407	212.6632729	289.7703546	631.6659445	472.1383029
ENSDARG00000101264	trim35-12	313.8095454	-3.747709859	1.128937747	-3.31967805	0.000901213	0.032817932	43.50275291	584.1163379	69.51851841	60.98974033	0	385.8405703	1088.535797	277.9726464
ENSDARG00000014775	zgc:113220	1218.198195	0.654467623	0.197151748	3.319613602	0.000901421	0.032817932	1490.036668	946.3597217	1464.238567	1709.694499	1296.176937	934.1864528	915.0335124	989.8591998
ENSDARG00000076351	brinp3a.1	18.97601933	-7.739741777	2.331598891	-3.319499682	0.000901789	0.032817932	0	37.95203866	0	0	0	96.16464101	15.39888061	2.292594347
ENSDARG00000061409	bivm	471.3209885	1.024015063	0.30887758	3.315278051	0.00091552	0.033262379	631.8181807	310.8237963	693.4472212	456.2936129	745.7137082	324.4568432	322.529125	285.4854206
ENSDARG00000027016	gbf1	704.2006927	1.026940944	0.309883346	3.313959778	0.000919847	0.033284366	944.634419	463.7669665	1215.304126	894.1643954	724.4347358	373.4617059	472.8316391	545.0075545
ENSDARG00000039577	ptk2bb	690.8782776	-1.820456658	0.549409884	-3.31347635	0.000921439	0.033284366	304.8290254	1076.92753	403.0238788	239.0144803	272.448717	1512.724261	1391.169236	326.8890922
ENSDARG00000038151	zgc:92360	198.8820193	-1.689127133	0.509777989	-3.313456384	0.000921505	0.033284366	94.18712425	303.5769144	89.69525523	133.0765333	59.78958422	258.068319	225.2189515	427.4434727
ENSDARG00000087107	cfap221	4471.294908	0.434769222	0.131224733	3.313165225	0.000922465	0.033284366	5140.151292	3802.438524	4938.421752	5571.525723	4910.506401	3677.177556	3838.520968	3891.617049
ENSDARG00000076673	wu:fi04e12	1615.00372	0.908571061	0.274262059	3.31278437	0.000923722	0.033284366	2107.307342	1122.700097	2717.305088	1916.659062	1687.957876	1089.31757	1365.444026	913.3386952
ENSDARG00000105177	ilf3b	13937.86885	0.337234559	0.101926549	3.308603722	0.000937624	0.033691628	15559.63583	12316.10186	15643.50826	15878.06014	15157.33908	12554.92246	12002.80079	12390.58233
ENSDARG00000060813	plekha7a	701.1876284	1.107418611	0.33472311	3.308461765	0.0009381	0.033691628	957.8804588	444.494798	933.263399	988.7605048	951.6174727	636.1109998	388.7718608	308.6015332
ENSDARG00000038666	igfbp1b	727.232969	-1.874834151	0.566766562	-3.307947708	0.000939824	0.033698289	311.4590683	1143.00687	303.2745366	128.7561185	502.3465498	714.194793	784.0428401	1930.782976
ENSDARG00000060004	fzd7a	540.588565	-1.366474183	0.413619543	-3.303698302	0.000954185	0.034157314	301.9769617	779.2001684	325.8680551	175.0631435	404.9996864	925.6276307	869.9798767	541.9929977
ENSDARG00000012699	bbx	1799.778112	0.568622587	0.172168528	3.302709233	0.000957556	0.034222091	2149.950658	1449.605566	2247.511702	2315.481054	1886.859218	1366.41978	1515.767264	1466.629655
ENSDARG00000029928	ap3m1	1132.633547	-0.597185345	0.18100583	-3.299260276	0.0009694	0.034542237	901.4255228	1363.841572	902.7094465	860.991968	940.5751538	1394.176164	1228.431033	1468.917518
ENSDARG00000033498	rorb	6721.510354	0.545328408	0.165291966	3.299182783	0.000969668	0.034542237	7977.057288	5465.963421	7952.049525	8415.454726	7563.667612	5574.227027	6209.746608	4613.916628
ENSDARG00000031325	tmed1a	385.9775495	-1.095333273	0.33207854	-3.298416311	0.000972319	0.034580448	246.127416	525.827683	195.520833	231.5351253	311.3262895	625.5294094	464.6965683	487.2570712
ENSDARG00000021664	fzd3a	572.1893818	1.132640727	0.343828253	3.294204931	0.000987005	0.03504588	785.9910074	358.3877562	944.5828689	712.6764102	700.7137431	494.9671962	315.1024675	265.0936048
ENSDARG00000032117	ddx1	2554.701946	0.543331372	0.16513431	3.290239162	0.001001023	0.03548609	3030.433837	2078.970055	2775.305983	3429.78788	2886.207647	2214.6757	1991.537849	2030.696615
ENSDARG00000046141	zgc:162025	1504.125554	-0.934426781	0.284223419	-3.287648797	0.001010278	0.035756328	1033.287152	1974.963957	807.2837951	861.7624421	1430.815218	2163.045621	1750.569264	2011.276986
ENSDARG00000078440	ccdc88aa	38.18227449	-5.096850341	1.550926943	-3.286325228	0.001015037	0.035837711	2.142855483	74.22169349	0	0	6.42856645	88.66538357	106.0951069	27.90458998
ENSDARG00000058806	naxe	1791.328688	-0.598548466	0.182145535	-3.286100122	0.001015849	0.035837711	1424.986123	2157.671253	1399.060183	1398.246269	1477.651917	2348.171147	1822.713937	2302.128674
ENSDARG00000063649	tead3b	120.7035202	-1.48655649	0.452458209	-3.285511149	0.001017975	0.035854983	63.44806022	177.9589803	70.93720149	59.73824986	59.66872933	136.3788996	201.5215976	195.9764437
ENSDARG00000018542	hapln4	31.99836054	-8.492771356	2.587671889	-3.28201245	0.001030691	0.036138774	0	63.99672108	0	0	0	159.7925594	0	32.19760383
ENSDARG00000102587	mios	2517.892	-0.559340783	0.170429867	-3.281941093	0.001030951	0.036138774	2035.742676	3000.041325	2086.424534	1976.519363	2044.284131	3037.032974	2583.415853	3379.675148
ENSDARG00000000229	usp49	634.2526156	1.144985919	0.348892968	3.281768405	0.001031583	0.036138774	873.5788307	394.9264006	925.5060098	889.0367946	806.1936875	510.8499967	436.1799399	237.7492652
ENSDARG00000094454	NA	4251.42944	0.644048941	0.196267697	3.28148213	0.001032631	0.036138774	5185.102428	3317.756452	5556.293895	5881.094308	4117.919083	3596.231595	3009.165159	3347.8726
ENSDARG00000004204	efhc2	5401.663074	0.563691462	0.17197414	3.277768752	0.001046311	0.036433409	6443.933673	4359.392475	6409.607398	7444.13664	5478.056982	4459.57649	4040.101671	4578.499264
ENSDARG00000102261	rsph1	7927.764259	0.468665018	0.142989898	3.277609279	0.001046902	0.036433409	9204.336673	6651.191845	9492.753689	10000.05854	8120.197793	6320.575201	6710.515512	6922.484823
ENSDARG00000001220	mycbp2	3694.735147	0.547971766	0.167215903	3.277031411	0.001049047	0.036433409	4388.224728	3001.245566	4437.019438	4567.453887	4160.20086	3197.799878	3270.912146	2535.024675
ENSDARG00000041339	zgc:92380	1728.924115	-1.648033682	0.5029441	-3.276773071	0.001050007	0.036433409	836.2595126	2621.588718	1222.935108	463.3284074	822.5150222	1744.065833	1425.291158	4695.409163
ENSDARG00000074396	fscn2b	11496.69342	0.446066016	0.136134201	3.276663847	0.001050413	0.036433409	13260.19866	9733.188167	12620.21804	14553.95915	12606.41881	9352.73645	10532.06126	9314.766787
ENSDARG00000076118	cdip1	1460.366402	0.688592983	0.210171052	3.276345512	0.001051598	0.036433409	1802.302264	1118.43054	2156.812034	1680.606178	1569.48858	1084.445845	1216.910876	1053.934899
ENSDARG00000020876	pdk2a	1306.231917	-0.885233583	0.270250095	-3.275608774	0.001054345	0.036433409	917.5301321	1694.933702	907.2166653	901.2928294	944.0809015	1201.36723	2186.620153	1696.813722
ENSDARG00000011473	calcrla	2114.089284	0.863604669	0.263647262	3.275606445	0.001054354	0.036433409	2728.683239	1499.495328	3258.680551	3004.309431	1923.059735	1721.667393	1268.897479	1507.921113
ENSDARG00000002353	tagapa	635.7922732	-0.852189903	0.260372552	-3.272963668	0.001064262	0.036717862	453.4487169	818.1358296	425.0457634	538.8733839	396.4270034	697.6045802	853.2923995	903.5105091
ENSDARG00000020447	tmtc4	1386.292021	0.723450956	0.221146006	3.271372471	0.001070268	0.036867047	1726.535165	1046.048876	1939.774956	1677.321147	1562.509393	1037.738175	869.5655716	1230.842882
ENSDARG00000020596	miga1	1171.143129	-0.782077736	0.239183364	-3.269783166	0.0010763	0.036967584	861.1937418	1481.092517	743.2618923	764.2637173	1076.055616	1602.582649	1333.12726	1507.567643
ENSDARG00000013990	ube2q2	2893.449711	0.525014926	0.160569057	3.269714209	0.001076562	0.036967584	3413.991158	2372.908263	3781.828389	3154.729891	3305.415194	2286.220778	2591.381554	2241.122458
ENSDARG00000054318	stk33	783.0221834	0.617769308	0.189044304	3.267854649	0.00108366	0.037125082	948.1306421	617.9137248	944.5828689	941.9526563	957.8564011	598.2477529	666.2772714	589.21615
ENSDARG00000097176	NA	15834.07382	0.533238896	0.163188498	3.267625492	0.001084538	0.037125082	18727.3604	12940.78723	19290.51988	19724.5338	17167.02752	10819.12549	13706.42686	14296.80935
ENSDARG00000057610	cdkn2c	333.6438907	-1.425002332	0.436204538	-3.266821431	0.001087623	0.037172599	180.8921407	486.3956407	220.2221	98.42652102	224.027801	556.3107065	385.7730081	517.1032076
ENSDARG00000069440	dachd	2153.042018	0.597664022	0.182981313	3.266257153	0.001089792	0.03718874	2592.833682	1713.250354	2652.188822	2839.61726	2286.694966	1662.467823	1923.577461	1553.705777
ENSDARG00000009677	dlg1a	6495.773931	0.546275391	0.167349823	3.264272297	0.001097456	0.037336404	7711.332167	5280.215695	6801.373198	8845.738289	7486.885014	5265.453081	5766.616468	4808.577536
ENSDARG00000087016	micall1b.2	13.21596384	-7.216337984	2.211006921	-3.263824241	0.001099193	0.037336404	0	26.43192768	0	0	0	9.743448744	18.03616817	51.51616612
ENSDARG00000090346	zmp:0000000991	87.36397277	-3.000796659	0.919428939	-3.263761375	0.001099437	0.037336404	19.40116701	155.3267785	32.15231477	21.45935308	4.591833179	183.1768364	231.2873331	51.51616612
ENSDARG00000021250	slc25a48	119.3129816	-3.987761313	1.221974501	-3.263375226	0.001100937	0.037336404	14.18258222	224.4433809	0	19.9817603	22.56598637	107.2578144	83.48644423	482.5858842
ENSDARG00000062688	gpnmb	119.3605376	-4.586986166	1.405930349	-3.262598441	0.001103958	0.037381016	9.536230781	229.1848444	0	25.55314813	3.055544216	557.955054	37.84156904	91.75791003
ENSDARG00000023759	zgc:73226	335.7294051	-2.691539872	0.825103699	-3.262062546	0.001106047	0.037393959	89.89418285	581.5646274	99.93287022	9.035517086	160.7141613	549.5305092	871.0408277	324.1225452
ENSDARG00000075158	igdcc3	162.1999382	-1.59678192	0.489815331	-3.259967217	0.001114251	0.037557062	81.04841845	243.3514579	121.1754511	57.78919132	64.18061294	233.3131707	284.9779959	211.763207
ENSDARG00000020840	mcrs1	2037.352438	0.608039369	0.186517738	3.259954657	0.0011143	0.037557062	2460.454059	1614.250817	2402.086605	2208.559809	2770.715762	1819.752445	1546.637697	1476.362309
ENSDARG00000101848	dydc2	1458.445399	0.59549261	0.18282658	3.25714462	0.001125391	0.037832523	1755.266688	1161.624111	1841.371756	1886.164192	1538.264115	1084.445845	1241.312751	1159.113738
ENSDARG00000034007	prom1b	29.06390756	-8.353880148	2.564892813	-3.257009457	0.001125927	0.037832523	0	58.12781512	0	0	0	98.66402122	75.71942415	0
ENSDARG00000087352	dnah2	2489.772597	0.867473376	0.267106635	3.247666896	0.001163554	0.038979978	3216.570998	1762.974197	4138.95879	2990.756156	2519.998048	2194.224657	1622.194185	1472.503748
ENSDARG00000079788	fam171a1	284.1923167	-1.173299116	0.361276654	-3.247647203	0.001163635	0.038979978	174.5893485	393.7952849	190.3228815	177.3148432	156.1303206	334.1151729	520.986805	326.2838767
ENSDARG00000095046	pold2	858.4574995	-1.112744076	0.342988097	-3.244264408	0.001177544	0.039385695	542.8744526	1174.040546	368.2798891	469.779006	790.5644626	1256.542111	1021.970228	1243.6093
ENSDARG00000104480	LOC100334297	2621.317519	0.761081803	0.234636584	3.243662126	0.001180036	0.039408896	3297.307133	1945.327904	3989.002607	3396.892932	2506.02586	1926.270019	1700.46151	2209.252184
ENSDARG00000053728	ttll3	2962.57191	0.910746316	0.280821418	3.243151195	0.001182155	0.039419548	3867.990253	2057.153566	3871.312494	5194.292885	2538.365381	2197.147692	2124.02404	1850.288967
ENSDARG00000030530	slc22a2	209.8927359	-4.472043313	1.379374727	-3.242080071	0.001186607	0.039507874	18.14668819	401.6387836	17.3796296	36.14206835	0.918366636	65.28110659	13.7923639	1125.84288
ENSDARG00000001710	flot1a	2425.656559	0.637291649	0.19670908	3.239767322	0.001196273	0.039738296	2952.995038	1898.31808	3077.93587	3284.309904	2496.73934	2155.468196	1685.00765	1854.478395
ENSDARG00000031307	zic4	46.52483029	-4.140055404	1.277969595	-3.239557045	0.001197155	0.039738296	5.027073721	88.02258685	0	6.794335728	8.286885435	144.6348842	93.60752334	25.82535305
ENSDARG00000015567	zic1	207.2883693	-2.656047929	0.820082303	-3.238757769	0.001200515	0.03978953	56.69338916	357.8833495	25.20046292	13.55327563	131.3264289	477.4289885	321.4681739	274.752886
ENSDARG00000063912	COX3	564281.0152	-0.768995227	0.237495403	-3.23793732	0.001203973	0.039830928	417355.2469	711206.7836	373184.9656	499669.7421	379211.0329	798933.5667	836014.5891	498672.195
ENSDARG00000005108	oclna	2916.247905	-0.997469523	0.308089251	-3.237599236	0.0012054	0.039830928	1946.3836	3886.11221	1716.676929	1778.892097	2343.581775	3395.774247	5600.690049	2661.872335
ENSDARG00000098747	LOC100329748	19.15876959	-5.194531728	1.606385249	-3.233677432	0.001222074	0.040321079	1.059081969	37.25845721	0	2.258879272	0.918366636	17.53820774	18.03616817	76.20099572
ENSDARG00000013252	tmc5	30861.25696	0.439727844	0.136066981	3.231701342	0.001230556	0.04053988	35528.4325	26194.08142	33976.91535	38397.89479	34210.48735	23449.21682	27090.80557	28042.22187
ENSDARG00000019986	grhprb	112.7710734	-4.035264689	1.24888126	-3.231103562	0.001233133	0.040563765	13.04113065	212.5010161	26.65924892	12.46414305	0	218.6859569	39.94604869	378.8710428
ENSDARG00000043493	cltca	34973.02362	0.453930475	0.14059306	3.228683376	0.001243615	0.040847252	40430.20777	29515.83947	43231.98385	42636.3292	35422.31025	31372.4428	29451.95284	27723.12278
ENSDARG00000040568	pdzd3a	254.6499469	-1.436554918	0.445023968	-3.228039438	0.001246418	0.040858266	137.3226389	371.9772549	155.5476849	114.0734032	142.3468285	320.5594637	547.4507517	247.9215495
ENSDARG00000078078	LOC110437730	29.87985911	-8.393635034	2.600460205	-3.227749849	0.00124768	0.040858266	0	59.75971823	0	0	0	36.05076035	143.2283943	0
ENSDARG00000099621	si:ch211-69b22.5	69.58563772	-2.010429942	0.623079557	-3.226602316	0.001252694	0.040951197	27.73603677	111.4352387	20.85555552	33.88318907	28.46936571	152.9721453	96.54654729	84.78702341
ENSDARG00000075975	slc45a3	28.61443199	-8.331052042	2.582274554	-3.226245648	0.001254257	0.040951197	0	57.22886398	0	0	0	0	95.48559622	76.20099572
ENSDARG00000028937	taf1b	392.2355202	-0.776410243	0.240826442	-3.223941006	0.001264394	0.041220764	289.1022992	495.3687412	306.395446	277.3027101	283.6087414	496.9857289	492.1183966	497.0020982
ENSDARG00000051809	btr12	376.1581936	-1.618458823	0.502164541	-3.222965167	0.00126871	0.041299992	184.7184734	567.5979138	165.9754627	101.6495672	286.5303904	801.8858317	516.6831707	384.224739
ENSDARG00000069780	pus7l	776.6303308	-0.869495372	0.269833919	-3.222335331	0.001271502	0.041322706	549.2644496	1003.996212	568.0527027	526.5729379	553.1677082	931.8535033	1287.713367	792.4217656
ENSDARG00000040380	arhgef1a	523.2399943	-0.866042268	0.268793817	-3.221957555	0.00127318	0.041322706	370.817302	675.6626865	310.2263884	376.1033987	426.122119	769.7324508	606.8640115	650.3915973
ENSDARG00000101975	si:dkey-225f5.4	870.3218033	-1.116710912	0.346922069	-3.218909984	0.001286789	0.041702615	548.9994808	1191.644126	668.4346467	333.7112804	644.8525154	1420.460944	954.1962549	1200.275178
ENSDARG00000003795	idh2	6392.810519	-0.59873779	0.18607368	-3.217745734	0.001292023	0.041810398	5085.026442	7700.594596	5299.918047	5120.879309	4834.281971	8366.699437	8666.909284	6068.175068
ENSDARG00000101150	LOC555645	36.00922239	-4.396615165	1.367173256	-3.215843453	0.001300618	0.041969366	3.202727146	68.81571764	8.689814801	0	0.918366636	69.17848609	101.8513026	35.41736421
ENSDARG00000007774	vash2	2338.267369	0.527438085	0.164030054	3.215496619	0.00130219	0.041969366	2761.00977	1915.524968	2729.368476	3069.161582	2484.499252	1933.877627	2014.373494	1798.323783
ENSDARG00000055294	atoh1a	9380.646638	0.581870772	0.180964396	3.215388144	0.001302683	0.041969366	11246.93221	7514.361069	13244.14674	10818.90227	9677.747607	6606.058249	7750.24756	8186.7774
ENSDARG00000023683	cacna1fb	13.28377075	-7.217350099	2.244968119	-3.214900933	0.001304895	0.041978928	0	26.56754149	0	0	0	17.25155004	54.61320795	7.837866479
ENSDARG00000025757	tspan35	1421.055844	-0.895478441	0.279044954	-3.209083076	0.00133159	0.042774892	993.3883015	1848.723387	1080.14398	662.9810662	1237.039858	1908.741609	1928.809044	1708.61951
ENSDARG00000042864	rpl7l1	2633.994527	-0.567566737	0.176981599	-3.206925134	0.001341619	0.043033954	2122.228262	3145.760792	2042.569148	1849.987993	2474.127643	3069.02971	3084.774797	3283.477868
ENSDARG00000021697	morn3	2753.498066	0.733628548	0.228835096	3.205926708	0.001346283	0.04306593	3439.072482	2067.92365	3102.263884	4394.649623	2820.303938	1941.869335	2312.873331	1949.028285
ENSDARG00000058650	dpm3	1651.853186	0.524713544	0.163672739	3.205870131	0.001346547	0.04306593	1949.212787	1354.493585	1809.111004	2147.25766	1891.269698	1396.67995	1302.488882	1364.311923
ENSDARG00000053652	ndufaf6	1612.056444	-0.638005305	0.199100045	-3.204445813	0.001353228	0.043216487	1261.337627	1962.77526	1087.095832	1266.101832	1430.815218	1848.332227	2198.290615	1841.702939
ENSDARG00000053713	ccdc88c	8499.75109	0.588797343	0.18381289	3.20324295	0.001358893	0.043264442	10210.60014	6788.902036	11532.56468	11109.48949	7989.746268	6688.842402	6909.996336	6767.86737
ENSDARG00000095789	ccr8.1	11.18457375	-6.976064074	2.177841247	-3.203201373	0.001359089	0.043264442	0	22.3691475	0	0	0	21.27789223	21.4986109	24.33093936
ENSDARG00000091909	NA	68.99255567	-2.375842875	0.7417856	-3.202870042	0.001360654	0.043264442	22.2101608	115.7749505	35.62824069	13.55327563	17.44896608	77.94758996	93.36369408	176.0135676
ENSDARG00000112125	ccl20l	33.39586154	-5.166538842	1.613657098	-3.201757579	0.001365919	0.043368917	1.882399393	64.90932368	0	5.647198179	0	68.20414121	102.9122537	23.61157614
ENSDARG00000110240	kctd14	741.4434313	0.93037272	0.290755035	3.199850757	0.001374988	0.043593675	972.6010879	510.2857748	881.1472209	1207.370971	829.2850721	402.4044331	607.9249626	520.5279285
ENSDARG00000057093	kdm5ba	11541.4707	0.467776268	0.146223924	3.199040586	0.001378858	0.043653196	13396.37876	9686.56264	14330.02471	13736.12762	12122.98396	9724.097897	10591.97542	8743.614601
ENSDARG00000099695	NA	182.5707559	2.157169331	0.674411745	3.198593956	0.001380995	0.043657783	298.3861737	66.7553381	480.2329932	322.8802863	92.04524148	75.68322875	78.86591737	45.71686819
ENSDARG00000069869	zgc:113030	479.8485423	0.960255401	0.300327484	3.197361049	0.001386912	0.043781658	633.9911047	325.70598	609.1560176	784.9605469	507.8567496	323.4824983	368.150021	285.4854206
ENSDARG00000079840	kcnma1a	8393.756622	0.478286031	0.149675174	3.195493405	0.00139592	0.044002604	9772.67975	7014.833495	10546.63222	9892.474076	8878.932957	7258.660143	7540.424648	6245.415694
ENSDARG00000040338	hvcn1	407.0189185	-1.24338774	0.389406008	-3.193036867	0.00140785	0.044209106	241.7121509	572.325686	182.4861108	230.4056857	312.2446562	430.6604345	507.134611	779.1820126
ENSDARG00000039863	lifrb	194.1602185	-1.912278527	0.598914281	-3.192908547	0.001408475	0.044209106	81.61611732	306.7043198	88.21163979	128.0955702	28.54114192	304.5834543	297.3475111	318.1819939
ENSDARG00000017983	rsph14	4449.948931	0.718761027	0.225119629	3.192795889	0.001409025	0.044209106	5536.222485	3363.675377	5243.383073	6953.502469	4411.781912	3113.333634	3080.815318	3896.87718
ENSDARG00000006389	smad2	4591.193355	0.449199965	0.140728096	3.191970738	0.001413056	0.044209106	5300.14045	3882.24626	4997.388146	5238.538693	5664.49451	3546.359767	4082.578913	4017.800102
ENSDARG00000005551	hnrnph1l	3518.970888	0.483513305	0.151483049	3.191864095	0.001413578	0.044209106	4103.12018	2934.821597	3904.085765	3994.349341	4410.925433	2679.065839	2906.455483	3218.943469
ENSDARG00000024311	nsmce4a	557.3808316	-0.821817235	0.257488983	-3.191659798	0.001414578	0.044209106	402.771055	711.9906082	364.9722217	374.9739591	468.3669842	803.8345214	628.0830329	704.0542703
ENSDARG00000060751	taok3a	1858.113324	0.621733075	0.194878919	3.190355722	0.001420978	0.04434584	2252.44201	1463.784639	2431.298071	2372.697013	1953.330945	1459.048032	1646.684805	1285.62108
ENSDARG00000098749	tbcd	2219.10585	0.652467747	0.204570134	3.189457489	0.001425401	0.044376186	2712.272701	1725.938998	2845.914347	2256.620392	3034.283364	1478.081175	1831.201545	1868.534275
ENSDARG00000103025	hmgcs1	3442.081478	0.58892216	0.184653544	3.189335802	0.001426001	0.044376186	4135.040733	2749.122224	4064.014192	4401.207103	3939.900904	2431.692425	2515.328695	3300.345552
ENSDARG00000041575	trmt10c	667.8501609	-0.964797901	0.302704683	-3.187257932	0.001436286	0.044632851	452.6729057	883.0274162	468.0818011	576.1249632	313.8119527	856.8169964	865.0667122	927.1985399
ENSDARG00000040070	coil	886.350196	-0.880276995	0.276499598	-3.183646558	0.001454325	0.045091392	623.8685933	1148.831799	652.6050916	498.0828794	720.9178091	1249.110129	888.0160448	1309.369222
ENSDARG00000097150	NA	43.91610677	2.485118773	0.780629467	3.183480613	0.001455159	0.045091392	74.55144837	13.28076517	80.81527765	96.00236904	46.83669842	18.51255261	11.67046176	9.659281148
ENSDARG00000079972	LOC571865	119.2159212	-2.245654029	0.705563159	-3.182782433	0.001458672	0.045136414	41.56915542	196.8626871	13.90370368	47.4364647	63.36729787	226.0480109	124.1312751	240.4087752
ENSDARG00000036304	dnaaf3l	1826.706781	0.549866113	0.172815425	3.181811542	0.00146357	0.045166998	2170.90435	1482.509213	1974.325923	2377.470433	2160.916694	1623.258561	1434.405845	1389.863232
ENSDARG00000001807	tnfrsf21	1767.754896	0.985500397	0.309733451	3.181769332	0.001463783	0.045166998	2349.147071	1186.36272	2387.961107	3015.603828	1643.876278	1040.600326	963.3435708	1555.144265
ENSDARG00000019253	rhag	548.7226279	-0.938360985	0.294965511	-3.181256623	0.001466377	0.045183378	376.6109582	720.8342975	452.5785842	315.8465982	361.4076923	694.7483609	596.7439513	871.0105804
ENSDARG00000112564	LOC100537475	18.07665763	-3.954842047	1.243943111	-3.179278869	0.00147642	0.045428937	2.163827994	33.98948726	2.60694444	1.129439636	2.755099907	17.53820774	30.767581	53.66267304
ENSDARG00000001825	cfap43	5018.192539	0.624299584	0.196414751	3.178476069	0.001480514	0.045491037	6087.357749	3949.027329	6871.905545	6671.599929	4718.567774	3772.663354	3858.679038	4215.739594
ENSDARG00000015292	ube2g1a	2638.351041	0.417105053	0.131247718	3.177998524	0.001482955	0.045493555	3017.019664	2259.682419	3131.809254	2945.57857	2973.671167	2252.68535	2182.376349	2343.985559
ENSDARG00000044808	slc4a4b	1126.637308	1.009203076	0.317613332	3.177458167	0.001485721	0.045493555	1505.496396	747.7782208	1678.461767	1558.837743	1279.189678	1066.110212	629.3429138	547.8815367
ENSDARG00000078643	vtcn1	34.45481443	-8.598244144	2.706196922	-3.177242599	0.001486826	0.045493555	0	68.90962886	0	0	0	0	7.261266177	199.4676204
ENSDARG00000071353	mgarpa	1292.31145	-0.52880155	0.166558664	-3.174866673	0.001499054	0.045688304	1058.101367	1526.521533	1066.491022	1087.025045	1020.788033	1600.053289	1399.814948	1579.696363
ENSDARG00000041600	wdr83	1603.603611	-0.621817669	0.195871063	-3.174627534	0.001500289	0.045688304	1263.081788	1944.125434	1314.768979	1152.028429	1322.447955	1805.461052	1752.691166	2274.224084
ENSDARG00000102319	si:dkey-196h17.9	11.26646123	-6.986422889	2.200800913	-3.17449109	0.001500995	0.045688304	0	22.53292245	0	0	0	19.48689749	15.91426604	32.19760383
ENSDARG00000077465	sorcs2	1754.888463	1.064946681	0.335481035	3.174387135	0.001501533	0.045688304	2374.779532	1134.997393	2282.490838	2807.851353	2033.996404	1354.26568	1411.004975	639.7215249
ENSDARG00000019596	nrd1a	10052.79992	0.401967648	0.126679209	3.173114599	0.00150813	0.045825393	11444.44953	8661.150313	11025.60895	12448.42108	10859.31857	8218.593645	8900.277261	8864.580034
ENSDARG00000043442	mala.2	9933.02531	0.580895593	0.183107578	3.172427923	0.001511701	0.045870278	11906.1534	7959.897216	11367.77651	13139.85971	11210.82399	6589.814748	7860.737369	9429.139533
ENSDARG00000032584	thnsl2	160.451438	-1.94712001	0.613843394	-3.172014278	0.001513856	0.045872129	65.98704829	254.9158276	82.42719696	41.00266272	74.53128519	110.5327782	332.6407823	321.5739224
ENSDARG00000019501	pcnx3	563.7479394	1.098222358	0.34641242	3.170274204	0.001522951	0.046067402	768.5948987	358.9009802	668.5661977	883.6103148	753.6081835	388.0996861	458.2478275	230.355427
ENSDARG00000057606	arl4ca	155.326705	-1.96236575	0.619047146	-3.169977866	0.001524505	0.046067402	63.29526768	247.3581424	101.6708332	24.84767199	63.36729787	307.8929803	227.0435288	207.1379179
ENSDARG00000089110	fam166c	2432.648373	0.512889113	0.161856046	3.168797988	0.001530707	0.046122931	2860.477911	2004.818836	2707.746292	2755.832711	3117.854728	1883.408642	2213.14393	1917.903935
ENSDARG00000058011	arxa	13.18496313	-7.213026444	2.276352912	-3.168676705	0.001531346	0.046122931	0	26.36992627	0	0	0	12.66648337	8.487608553	57.95568689
ENSDARG00000044135	cenpp	344.5148946	-1.067728646	0.33699017	-3.168426684	0.001532664	0.046122931	222.4915005	466.5382887	180.7481479	196.5224966	290.2038569	422.8656755	455.1480087	521.601182
ENSDARG00000096120	si:ch73-266f23.3	214.72588	1.920630509	0.606254162	3.168028578	0.001534764	0.046122931	339.4065785	90.04518152	317.8566722	498.2153097	202.1477535	60.4414028	155.2871427	54.40699904
ENSDARG00000018178	pgm2	1493.4	0.546030919	0.172399974	3.167233194	0.001538969	0.046185922	1772.767977	1214.032024	1817.040275	1918.917941	1582.345713	1192.598126	1174.472834	1275.025112
ENSDARG00000056745	necab2	24.78361088	3.67588076	1.161428131	3.164966183	0.00155101	0.046483614	45.86253076	3.704690991	90.48207895	19.44134999	27.66416335	2.348448321	2.557193888	6.208430764
ENSDARG00000091298	pmela	32.0086953	-4.895959326	1.547396638	-3.163997649	0.001556181	0.046574867	2.041165587	61.97622501	0	0	6.123496761	87.6083246	45.56822422	52.75212621
ENSDARG00000091926	casp22	78.12799808	-1.775545041	0.561297607	-3.16328632	0.001559988	0.046625133	35.31908462	120.9369115	31.47875318	35.23545875	39.24304194	98.35677073	103.2111465	161.2428175
ENSDARG00000063475	abcg1	86.06036918	-2.654664524	0.839697369	-3.161453902	0.001569837	0.04685556	23.55202132	148.568717	9.558796282	12.42383599	48.67343169	188.0485608	85.9370366	171.7205537
ENSDARG00000055080	rbm4.2	3076.870178	0.446824277	0.141406554	3.159855502	0.001578474	0.047049264	3549.387347	2604.353009	3854.244292	3386.459762	3407.457987	2590.70137	2500.998777	2721.358882
ENSDARG00000102119	si:ch73-359m17.2	816.0622099	-1.356440115	0.429720536	-3.156563396	0.001596402	0.047518982	458.2183462	1173.906074	447.4822767	229.2052942	697.9674678	1188.751551	906.9852462	1425.981423
ENSDARG00000067591	puraa	1614.43564	0.52335818	0.165862126	3.155380875	0.001602887	0.047647286	1904.001783	1324.869497	2073.946447	1849.677709	1788.381194	1296.07841	1260.631574	1417.898506
ENSDARG00000104279	appa	15248.4025	0.613514542	0.194676193	3.151461584	0.001624555	0.048214079	18442.84905	12053.95594	20479.22683	19158.05982	15691.2605	11715.86416	14401.74929	10044.25436
ENSDARG00000090408	si:ch73-383l1.1	12.45358279	-7.129618836	2.262553612	-3.151138076	0.001626356	0.048214079	0	24.90716559	0	0	0	36.65010257	32.16133921	5.910054983
ENSDARG00000070393	coq10a	696.404769	0.748882139	0.237734103	3.150082929	0.001632241	0.048323164	873.2249617	519.5845763	933.2861097	949.8587337	736.5300419	490.0954718	581.4011859	487.2570712
ENSDARG00000091209	ucp3	448.2574765	-1.599175997	0.508070983	-3.14754444	0.001646481	0.048661807	222.5050452	674.0099078	175.534259	254.1239181	237.8569587	281.5856687	680.0696353	1060.374419
ENSDARG00000075564	NA	1381.369491	-1.485003751	0.47184122	-3.14725312	0.001648122	0.048661807	727.2502731	2035.488709	669.9847212	845.9502872	665.8158109	1768.435947	3522.357549	815.6726303
ENSDARG00000032623	rcan3	30067.93367	0.786103762	0.250092971	3.143246123	0.001670853	0.049255595	38063.00602	22072.86132	41368.92224	47788.65945	25031.43636	21862.06748	19919.57156	24436.94493
ENSDARG00000101236	cep83	320.1858015	-1.007780714	0.320651341	-3.142917512	0.00167273	0.049255595	212.8852996	427.4863035	167.7110002	238.1640117	232.7808867	468.6803226	443.6683864	370.1102015
ENSDARG00000039730	ctrb.3	39731.05058	-2.050281934	0.65260219	-3.141702505	0.001679686	0.049394044	15454.05886	64008.0423	17847.14164	25163.91509	3351.119854	55576.63164	86868.55164	49578.94363
ENSDARG00000026406	anxa5a	370688.0019	0.626887091	0.199687876	3.139334759	0.001693319	0.049728189	449981.216	291394.7878	430277.0489	567903.7082	351762.8909	297470.4132	275067.4789	301646.4712
ENSDARG00000060980	atp8b1	7160.53682	0.528423695	0.168408791	3.137744128	0.001702534	0.049931889	8457.584074	5863.489565	8623.773196	9658.705931	7090.273096	5528.17489	6199.742527	5862.551277
ENSDARG00000068637	si:ch211-281l24.3	1972.25282	1.029139796	0.328100699	3.136658349	0.001708851	0.050050153	2646.632556	1297.873084	2797.255116	2589.27672	2553.365834	1004.919054	899.3501283	1989.35007
ENSDARG00000070843	arid3a	2487.967443	0.778002486	0.248119271	3.135598785	0.001715037	0.050051459	3143.158509	1832.776376	3431.607865	3793.787737	2204.079926	1992.535268	1711.314074	1794.479787
ENSDARG00000037455	ugt8	10996.93298	0.51676793	0.164814405	3.135453663	0.001715885	0.050051459	12945.82973	9048.036236	12632.38378	14872.46112	11332.64429	8443.672682	8694.494011	10005.94202
ENSDARG00000034424	atp1b2b	53161.39922	0.499412863	0.159284953	3.135342381	0.001716536	0.050051459	62271.97366	44050.82478	62890.18232	68689.29339	55236.44528	38000.10779	47544.58992	46607.77664
ENSDARG00000089930	iqce	2125.577065	0.532633905	0.169912311	3.134757579	0.001719962	0.050051459	2513.619258	1737.534873	2470.328005	2772.229426	2298.300343	1614.958638	1692.966888	1904.679092
ENSDARG00000076068	crtc1a	133.3132763	-1.658909184	0.529230924	-3.134565854	0.001721086	0.050051459	64.01214522	202.6144073	68.64953693	36.14206835	87.2448304	201.689389	237.6530395	168.5007934
ENSDARG00000028096	cldn23.1	95.00026906	-4.695064976	1.498144881	-3.13391918	0.001724884	0.050051459	7.153117693	182.8474204	0	21.45935308	0	252.3553225	187.7883392	108.3985995
ENSDARG00000031774	pus7	1280.26864	-0.582666429	0.185922656	-3.133918383	0.001724888	0.050051459	1025.115801	1535.421479	946.8771312	991.36509	1137.105181	1395.829646	1585.47695	1624.95784
ENSDARG00000073985	pctp	226.5413447	1.13573173	0.362511665	3.132952234	0.001730576	0.050150079	311.3921546	141.6905348	313.7023143	356.9029249	263.5712245	127.6391786	172.9350243	124.4974015
ENSDARG00000078152	si:dkey-56i24.1	71.32544932	-2.880278895	0.919965221	-3.130856286	0.001742974	0.050442644	17.14986439	125.5010343	2.600749622	29.60897233	19.23987121	89.42671975	118.975994	168.100389
ENSDARG00000079111	acte1	408.1371387	-1.70244237	0.543996367	-3.129510551	0.001750978	0.050607418	192.0461708	624.2281065	151.8359085	313.0142858	111.2883181	465.3186429	408.7279662	998.6377104
ENSDARG00000057151	prep	1269.126048	0.626111183	0.200174	3.127834695	0.001760992	0.050829791	1540.373617	997.878478	1573.725461	1524.743508	1522.651882	1176.034263	875.284632	942.3165387
ENSDARG00000078179	fndc3ba	891.4212905	0.929412311	0.297193581	3.127296045	0.001764222	0.050856015	1169.023213	613.8193681	1162.4221	1306.224196	1038.423343	756.2233302	418.6744365	666.5603377
ENSDARG00000102171	fnip1	2638.92325	0.673350523	0.215394998	3.126119596	0.001771295	0.050923724	3243.94055	2033.905949	3216.93665	3923.839574	2591.045427	1883.97663	2265.771346	1951.969871
ENSDARG00000015472	gpc4	512.543454	-1.186605139	0.379597494	-3.125956196	0.001772279	0.050923724	312.7540717	712.3328362	442.3115734	236.0528839	259.8977579	888.6025255	537.902192	710.4937911
ENSDARG00000037320	fam131c	5410.678794	0.572020006	0.18300269	3.125746444	0.001773544	0.050923724	6469.598334	4351.759254	6692.026379	7342.487072	5374.281552	4145.837441	4041.162622	4868.277699
ENSDARG00000089563	sfrp2l	1279.691364	0.65124449	0.208450289	3.12421966	0.001782773	0.051105966	1563.903934	995.4787937	1498.993053	1791.291262	1401.427486	1067.881982	1054.585363	863.969036
ENSDARG00000055043	depdc7a	312.0763252	-1.659083925	0.53108947	-3.123925473	0.001784557	0.051105966	149.9373444	474.215306	187.6999997	60.98974033	201.1222932	498.8645757	580.3402348	343.4411075
ENSDARG00000002830	trmt2a	829.7507137	-1.051126923	0.33659772	-3.122798704	0.001791402	0.051187196	539.91868	1119.582747	513.0609629	352.7123054	753.9827716	1256.098044	983.0366984	1119.6135
ENSDARG00000099181	LOC798522	953.3645019	0.698762263	0.223769357	3.122689683	0.001792066	0.051187196	1179.675585	727.053419	1289.568517	1083.132611	1166.325627	609.9398914	834.9684914	736.2518742
ENSDARG00000002701	rasl12	24.19903723	-3.176612341	1.017416004	-3.122235476	0.001794833	0.051199486	4.862311028	43.53576344	6.041252051	2.561837837	5.983843197	67.23846053	28.04881575	35.32001402
ENSDARG00000021265	mybpc2b	169.832373	-3.563101492	1.141624225	-3.121080838	0.001801886	0.051285326	26.44820857	313.2165374	0.959183511	17.39360286	60.99183935	94.61786767	182.952794	662.0789506
ENSDARG00000107511	tgs1	2309.48255	1.001658753	0.321007986	3.12035462	0.001806334	0.051285326	3080.716551	1538.24855	2811.505311	4532.759339	1897.885003	1515.478324	1492.491906	1606.775419
ENSDARG00000098175	dgkab	113.6739685	-2.087225288	0.668941227	-3.120192332	0.00180733	0.051285326	43.25186834	184.0960686	52.13888881	27.10655126	50.51016497	317.6364291	126.2531772	108.3985995
ENSDARG00000103337	rrp1	2048.06267	-0.469670008	0.150539534	-3.119911387	0.001809055	0.051285326	1717.576139	2378.549201	1605.008794	1676.08842	1871.631204	2358.888941	2431.69985	2345.058812
ENSDARG00000018854	scaf4b	3332.141628	0.452603591	0.145077432	3.119738084	0.001810119	0.051285326	3850.813174	2813.470082	3914.628811	4152.831768	3484.978942	2939.063628	2742.470453	2758.876164
ENSDARG00000076590	NA	950.3862463	-0.652794256	0.209265795	-3.119450341	0.001811888	0.051285326	738.8334866	1161.939006	729.9444433	647.1689113	839.3871051	1256.904888	1130.97384	1097.93829
ENSDARG00000071026	mllt11	537.7899311	-1.928798015	0.619340356	-3.11427795	0.001843957	0.052125688	223.5802209	851.9996413	305.0124995	84.70797268	281.0201905	408.2505024	633.3877883	1514.360633
ENSDARG00000075292	myo15aa	2929.626027	0.729359573	0.234316992	3.112704576	0.001853815	0.052336824	3654.565749	2204.686304	4242.111347	3076.230914	3645.354987	2142.990693	2717.850456	1753.217765
ENSDARG00000115029	si:dkeyp-123a12.2	37.56689566	-3.305203831	1.062211953	-3.111623647	0.001860615	0.052461212	6.834055021	68.2997363	4.843966339	7.694914452	7.963284272	12.673019	75.69539001	116.5307999
ENSDARG00000089302	hnrnpa0a	8516.68637	0.385403502	0.123878978	3.111129172	0.001863734	0.052481598	9647.247639	7386.125101	10274.83702	8964.362389	9702.543507	7109.794549	7361.939469	7686.641287
ENSDARG00000040252	atp1a1a.5	316.0933969	-3.604630267	1.15901136	-3.110090542	0.0018703	0.052531543	47.93390705	584.2528868	134.6921294	4.517758543	4.591833179	731.7330007	894.3817513	126.6439084
ENSDARG00000059801	pdzd2	15.04791712	-7.41079548	2.382823453	-3.110090036	0.001870303	0.052531543	0	30.09583424	0	0	0	66.18783737	22.00063589	2.099029469
ENSDARG00000099304	NA	243.3607932	0.96725362	0.311106176	3.109078814	0.001876716	0.05264418	322.02998	164.6916065	298.0606477	341.09077	326.9385223	154.920835	184.605486	154.5484984
ENSDARG00000096310	taf1c	356.6875803	-0.884667905	0.284809886	-3.10616994	0.001895278	0.053069806	250.6124843	462.7626762	256.1506605	231.3476815	264.339111	515.68794	485.6138918	386.9861968
ENSDARG00000017199	elp2	1806.740433	-0.732190464	0.235738559	-3.105942733	0.001896734	0.053069806	1357.740448	2255.740418	1305.975793	1190.488266	1576.757285	2355.108061	1764.448909	2647.664282
ENSDARG00000094860	gpr186	831.9263697	1.343363632	0.432612024	3.105238777	0.001901255	0.05312843	1193.488064	470.3646754	856.8157394	1694.159454	1029.488999	244.5605635	563.3650177	603.168445
ENSDARG00000060771	map7d3	2495.519218	0.91473904	0.294677373	3.104205225	0.001907909	0.05324647	3261.562608	1729.475827	4559.494364	2957.552062	2267.641399	1720.406496	1997.140477	1470.880509
ENSDARG00000102893	atg7	3066.69245	0.422419224	0.136160924	3.102352789	0.00191989	0.053512662	3512.687661	2620.69724	3486.475886	3622.300127	3429.286969	2817.951995	2568.142432	2475.997293
ENSDARG00000094901	abcc6b.2	26.602599	8.126004219	2.620666673	3.100739329	0.001930381	0.053583659	53.205198	0	81.68425913	77.93133487	0	0	0	0
ENSDARG00000073786	cmbl	1716.189104	-1.127835933	0.363735674	-3.100702008	0.001930625	0.053583659	1077.385163	2354.993045	868.9814801	644.910032	1718.263975	2322.838181	2362.738031	2379.402923
ENSDARG00000074828	NA	11.42489555	-7.001043642	2.258502341	-3.09986114	0.001936114	0.053583659	0	22.8497911	0	0	0	8.291530562	33.7146214	26.54322135
ENSDARG00000069956	pdlim2	749.2767346	-0.985447868	0.317901226	-3.099855513	0.001936151	0.053583659	502.7872682	995.766201	648.1454511	467.3855459	392.8308077	743.0450507	1112.402446	1131.851106
ENSDARG00000073822	iqsec1a	692.9943647	1.013773745	0.327048614	3.099764687	0.001936744	0.053583659	927.0036718	458.9850575	996.3565314	1078.566926	706.087558	506.1796869	549.8864915	320.8889942
ENSDARG00000057323	e2f8	233.3589301	-1.465150362	0.472673608	-3.099708417	0.001937112	0.053583659	124.1519086	342.5659515	131.0479785	117.2594089	124.1483383	528.9328469	213.7634774	285.0015303
ENSDARG00000045490	ndufb2	6640.970774	-0.371294247	0.119824732	-3.098644488	0.001944081	0.053652968	5791.125453	7490.816095	5750.637704	5766.512736	5856.225918	8012.880368	7374.789928	7084.777989
ENSDARG00000070013	dmrt2b	12.90553501	-7.182025529	2.318084708	-3.098258447	0.001946616	0.053652968	0	25.81107001	0	0	0	7.794758996	10.60951069	59.02894035
ENSDARG00000061551	rap1gap2a	356.8264464	-2.123557629	0.685481571	-3.09790623	0.001948931	0.053652968	133.2807565	580.3721363	170.9717337	191.3873827	37.48315319	494.8128406	969.5581747	276.7453934
ENSDARG00000020656	prkg1a	1465.31192	0.878601485	0.283618114	3.097832764	0.001949414	0.053652968	1898.309022	1032.314818	1978.67083	2445.236811	1271.019424	1002.600876	981.3797389	1112.963839
ENSDARG00000075825	dlec1	2332.590421	0.506689448	0.16364144	3.096339463	0.001959259	0.053833613	2738.078283	1927.102559	2482.833008	2640.213357	3091.188485	1947.898332	1852.190432	1981.218914
ENSDARG00000077089	blm	305.5843462	-1.650165621	0.53304012	-3.095762513	0.001963075	0.053833613	147.5112018	463.6574905	228.4141745	76.21284192	137.906589	304.7385098	426.1519063	660.0820555
ENSDARG00000006474	saxo2	3026.389962	0.527178811	0.170292734	3.095721107	0.001963349	0.053833613	3573.278925	2479.500999	3951.25879	3529.498862	3239.079124	2655.089783	2598.269168	2185.144046
ENSDARG00000099221	ppp2r2bb	1792.049622	0.484896966	0.156669402	3.095032977	0.00196791	0.053850415	2090.544514	1493.554731	2076.589257	2168.198089	2026.846195	1614.057586	1376.06863	1490.537976
ENSDARG00000057706	tm4sf21a	796.0950474	-1.811314648	0.585329006	-3.094523982	0.00197129	0.053850415	352.9689424	1239.221152	412.7662031	233.7940046	412.3466194	782.3989342	470.0013236	2465.2632
ENSDARG00000068130	spaca9	3558.416152	0.392468982	0.126827217	3.094517027	0.001971336	0.053850415	4039.56401	3077.268294	4135.46668	4184.351164	3798.874187	3122.775096	3004.791929	3104.237856
ENSDARG00000045900	agbl5	6114.764722	0.599017417	0.193648609	3.093321563	0.001979295	0.054000503	7366.41318	4863.116264	8243.902724	7562.357659	6292.979158	5767.359533	4229.020713	4592.968545
ENSDARG00000103983	slc30a10	14947.41714	0.695644861	0.224953768	3.092390353	0.001985516	0.054011653	18483.08499	11411.74929	18595.33469	23336.48175	13517.43851	11660.95946	10226.50736	12347.78107
ENSDARG00000040487	zgc:113176	338.0768208	-0.810176695	0.262016544	-3.092082213	0.001987578	0.054011653	245.6039662	430.5496755	224.8202315	253.3109657	258.6807015	445.5446961	430.8392666	415.2650636
ENSDARG00000016319	c9	30.43936076	-8.420262931	2.723322306	-3.091908333	0.001988743	0.054011653	0	60.87872151	0	0	0	8.76910387	0	173.8670607
ENSDARG00000075931	acsl5	545.2673738	-1.252778348	0.405195752	-3.091785491	0.001989566	0.054011653	322.4995567	768.035191	177.4103554	405.7746056	384.3137091	931.4984054	602.6623422	769.9448253
ENSDARG00000077337	si:ch211-171h4.5	10.59434359	-6.897631549	2.232346925	-3.089856452	0.002002533	0.054215838	0	21.18868718	0	0	0	15.58951799	27.5847278	20.39181576
ENSDARG00000070498	phyhiplb	222.17036	-3.038987417	0.983644742	-3.08951727	0.002004821	0.054215838	47.25447799	397.0862421	11.29282674	38.37351931	92.09708792	474.9022403	676.4518797	39.90460609
ENSDARG00000061042	gabbr2	11.8833798	-7.063169967	2.286397176	-3.089213913	0.002006869	0.054215838	0	23.76675961	0	0	0	15.58951799	8.487608553	47.22315228
ENSDARG00000007823	atf3	4604.072516	0.829758229	0.268600007	3.089196603	0.002006986	0.054215838	5892.797945	3315.347086	5716.160176	7516.420776	4445.812884	2623.910747	3112.830437	4209.300074
ENSDARG00000079317	dlc1	126.5527506	-2.298153047	0.744225876	-3.087977886	0.002015235	0.054335452	42.73523339	210.3702677	14.77268516	27.10655126	86.32646376	189.0229056	193.0930946	248.9948029
ENSDARG00000094792	twf2	15542.97145	0.410473952	0.132933686	3.087809911	0.002016374	0.054335452	17739.43206	13346.51083	16748.11468	19264.85411	17205.3274	12318.6522	14308.8088	13412.0715
ENSDARG00000014031	abcc2	118.8056396	-2.631192056	0.852237201	-3.087394043	0.002019197	0.054344689	32.92308826	204.688191	64.30462953	12.42383599	22.04079926	112.0496606	115.6436665	386.3712459
ENSDARG00000035987	psmg2	1670.349929	-0.651163115	0.211043212	-3.085449222	0.002032449	0.054634231	1299.504009	2041.195848	1250.46435	1152.028429	1496.01925	1967.202302	1786.6416	2369.743642
ENSDARG00000035253	npr3	88.59250518	-2.078563422	0.67452185	-3.081536085	0.002059355	0.055289648	34.02389202	143.1611183	15.64166664	49.69534397	36.73466543	195.8433198	120.9484219	112.6916134
ENSDARG00000075339	ipp	585.9777095	0.812849108	0.264106955	3.077727005	0.002085859	0.05593268	747.1033303	424.8520887	755.3633271	614.4872159	871.459448	479.6195073	406.6166723	388.3200865
ENSDARG00000094885	NA	51.63642367	-2.144995815	0.697398241	-3.075711537	0.002100009	0.056153492	18.98195035	84.29089699	20.85555552	11.29439636	24.79589917	101.3318669	74.26657484	77.27424918
ENSDARG00000093411	gad1a	29.74839572	3.5478838	1.153695216	3.075234906	0.002103368	0.056153492	54.84732619	4.649465254	43.29564173	56.27256154	64.97377529	10.73948625	2.131036107	1.077873402
ENSDARG00000006062	akap1b	5560.267936	0.580336097	0.188716999	3.075165989	0.002103854	0.056153492	6663.627765	4456.908107	7972.935179	5628.612404	6389.335711	4920.769973	4107.591908	4342.362441
ENSDARG00000063451	ccdc13	1913.399674	0.663813793	0.215867647	3.075096262	0.002104346	0.056153492	2346.145431	1480.653917	2051.072283	2932.986451	2054.37756	1429.627325	1458.559135	1553.775292
ENSDARG00000054572	wdr95	4171.044749	0.679775616	0.221158268	3.073706544	0.002114173	0.056347078	5136.057788	3206.031711	4961.01527	6284.202134	4162.95596	2881.137794	3782.290561	2954.666778
ENSDARG00000086831	LOC797319	221.934859	1.192399085	0.388105347	3.07235933	0.002123739	0.056533262	308.6715306	135.1981873	363.2342587	234.9234442	327.856889	113.0240054	129.4360304	163.1345261
ENSDARG00000063133	slc4a10a	806.5167479	0.881601986	0.286997145	3.071814483	0.002127619	0.056567815	1045.53629	567.497206	1099.796935	1233.939601	802.8723333	680.8195513	462.8372358	558.834831
ENSDARG00000055292	atg9b	2675.193033	0.595263775	0.193885063	3.070188935	0.002139234	0.056807682	3219.748608	2130.637458	2582.808698	3645.894201	3430.542926	2243.289648	2046.170646	2102.452079
ENSDARG00000043457	gapdh	14029.65401	-0.948275216	0.309121208	-3.067648515	0.002157502	0.057216979	9577.766047	18481.54198	9921.609345	7179.281061	11632.40774	13991.15344	14131.52261	27321.9499
ENSDARG00000043722	cpa4	6127.884065	-2.450407235	0.798875478	-3.067320631	0.00215987	0.057216979	1895.582985	10360.18514	2162.025923	3120.641714	404.0813197	7474.199532	14241.1462	9365.2097
ENSDARG00000096229	hrob	410.4325986	-1.471701607	0.479889108	-3.066753514	0.002163972	0.057220814	217.550583	603.3146141	118.1814813	211.2052119	323.2650558	527.1205771	438.1727915	844.6504737
ENSDARG00000042993	prss1	67947.33836	-2.021085677	0.659083902	-3.066507423	0.002165754	0.057220814	26862.66174	109032.015	33252.44532	41171.46304	6164.076859	99735.89004	156421.3209	70938.834
ENSDARG00000103961	poln	199.4979934	-1.738454771	0.566970347	-3.066218153	0.002167851	0.057220814	91.97176411	307.0242227	50.40092585	66.63693851	158.877428	376.0971215	298.1272504	246.848296
ENSDARG00000102904	NA	491.0089979	0.883409122	0.288214085	3.065114329	0.002175868	0.057363317	636.8256647	345.1923311	778.8736171	630.4084998	501.1948773	364.8203038	352.0303753	318.7263141
ENSDARG00000052746	grinab	14399.23093	0.466210854	0.152129309	3.064569584	0.002179835	0.057398818	16705.88884	12092.57303	15611.25229	18711.42645	15794.98777	10778.203	12395.09134	13104.42476
ENSDARG00000043279	aqp12	278.4322964	-1.356127621	0.442781658	-3.062745703	0.002193163	0.057680462	156.2471975	400.6173953	232.0180552	97.13180868	139.5917286	371.2253972	468.9403725	361.6864163
ENSDARG00000094908	lingo4a	1204.706714	1.221610925	0.398979163	3.061841418	0.0021998	0.057785624	1686.385361	723.0280673	1985.622682	2269.044228	804.4891729	789.2193483	584.5840391	795.2808145
ENSDARG00000053864	mideasb	1189.485358	0.946064686	0.309144694	3.060264999	0.002211412	0.057942139	1566.278494	812.6922214	1281.721982	2231.963187	1185.150311	877.8817506	716.0281675	844.1667462
ENSDARG00000094408	mfap4.11	122.3922682	-1.486420456	0.485720198	-3.060240163	0.002211596	0.057942139	64.36235624	180.4221802	48.66296289	55.34254215	89.08156367	186.099871	192.0321435	163.1345261
ENSDARG00000070048	zgc:173548	820.6138334	-0.897382273	0.29327529	-3.059863215	0.002214381	0.057942139	573.3032615	1067.924405	508.3189515	497.1971116	714.3937214	987.9075609	871.789672	1344.075983
ENSDARG00000094892	cenph	249.8292096	-1.75150467	0.572462212	-3.059598753	0.002216337	0.057942139	114.2878025	385.3706168	159.0236109	59.8603007	123.9794958	430.6604345	190.9711924	534.4802235
ENSDARG00000105590	si:cabz01007794.1	1487.282889	-1.624198918	0.530971902	-3.05891689	0.002221388	0.058004959	728.724143	2245.841634	923.4462867	865.7493924	396.9767499	2374.730763	3595.037709	767.7564309
ENSDARG00000070472	arf5	9860.397737	0.471724096	0.154265996	3.057861802	0.002229224	0.058140274	11458.35998	8262.435491	11116.01109	12808.97491	10450.09395	7625.222987	7986.839648	9175.243837
ENSDARG00000058693	cast	2691.637002	-1.39547661	0.456495005	-3.056937303	0.00223611	0.058245617	1482.505517	3900.768486	1776.817707	766.6290352	1904.06981	2123.296095	3176.749789	6402.259575
ENSDARG00000103606	ndst1b	1667.825801	0.608053717	0.198930982	3.056606426	0.00223858	0.058245617	2014.241506	1321.410097	2171.275491	1949.460364	1921.988662	1542.69697	1121.099836	1300.433485
ENSDARG00000034975	gpr157	139.079487	-1.921982671	0.628940466	-3.055905568	0.002243819	0.05831268	57.99884077	220.1601333	44.31805549	30.49487017	99.18359666	216.3045621	290.7005929	153.4752449
ENSDARG00000058348	scinlb	1048.487481	-1.374401959	0.450011227	-3.054150374	0.002256989	0.058559063	583.5257622	1513.4492	1007.149535	405.4688293	337.958922	1411.825723	1944.72331	1183.798567
ENSDARG00000022832	bnip4	1019.481108	-1.03205801	0.337944194	-3.053930287	0.002258646	0.058559063	669.6225287	1369.339687	504.5200091	506.9577475	997.3898294	1206.43417	1413.227672	1488.357218
ENSDARG00000074335	boc	557.8255687	-1.447743253	0.474133101	-3.05345324	0.00226224	0.058582918	299.2723078	816.3788297	169.4272749	222.4005259	505.9891224	1007.503717	830.5114742	611.1212978
ENSDARG00000094840	si:dkey-21e2.13	151.8398756	-4.451566951	1.458287833	-3.052598295	0.002268694	0.058640678	13.50786938	290.1718819	0	37.62635725	2.897250893	377.7058792	477.0559546	15.75381184
ENSDARG00000016360	kpna1	4415.833474	0.491676524	0.161076086	3.052448919	0.002269824	0.058640678	5161.243611	3670.423336	4402.260178	5349.026115	5732.44454	3778.509423	3693.170672	3539.589914
ENSDARG00000042545	sema3ga	302.107633	0.984681869	0.322789686	3.050536963	0.002284326	0.058945825	401.3834884	202.8317776	495.4810029	372.5758408	336.0936214	199.791343	190.1715399	218.5324499
ENSDARG00000102215	si:ch211-227e10.6	61.33069914	-2.451202696	0.804042237	-3.04859942	0.002299108	0.059257486	18.78969422	103.8717041	29.7011192	9.329181885	17.33878158	67.31466073	77.29636502	167.0040864
ENSDARG00000102215	LOC110439520	61.33069914	-2.451202696	0.804042237	-3.04859942	0.002299108	0.059257486	18.78969422	103.8717041	29.7011192	9.329181885	17.33878158	67.31466073	77.29636502	167.0040864
ENSDARG00000038068	ddx5	37522.05807	0.386303978	0.12676759	3.047340244	0.002308762	0.059329538	42515.80924	32528.3069	40251.33246	44856.01107	42440.08418	29555.48845	33308.07342	34721.35884
ENSDARG00000077383	anxa11a	6119.282962	-0.80836041	0.265268571	-3.047328249	0.002308854	0.059329538	4447.985745	7790.580178	5666.250856	2914.239631	4763.466749	6949.605898	8864.986073	7557.148563
ENSDARG00000003925	gjb9a	707.2665976	0.822485865	0.26991746	3.047175479	0.002310028	0.059329538	903.6914193	510.8417759	938.4999986	1042.472784	730.1014754	549.5305092	564.4259688	418.5688497
ENSDARG00000063075	soga1	2089.621531	0.582107548	0.191122181	3.045735161	0.002321122	0.059544658	2505.655165	1673.587897	2555.594119	2781.394233	2179.977143	1576.030609	1904.724746	1540.008335
ENSDARG00000006260	tuba8l4	64541.50293	0.312551796	0.102681035	3.043909671	0.002335252	0.059783208	71505.71558	57577.29029	68623.83269	74611.67608	71281.63798	55886.43125	58055.95664	58789.48297
ENSDARG00000093612	si:dkey-92i17.2	929.7271226	-0.892266201	0.293150095	-3.043717932	0.002336741	0.059783208	651.1059766	1208.348269	512.5429324	542.1423502	898.6326474	1226.986604	1156.273273	1241.784928
ENSDARG00000018264	trim101	156.5573182	-2.16047748	0.70987129	-3.043477753	0.002338607	0.059783208	57.16729352	255.9473428	43.44907401	31.6243098	96.42849675	146.1517312	161.2645625	460.4257347
ENSDARG00000077039	esama	1778.510025	0.54234702	0.178282	3.042073911	0.002349542	0.059992733	2108.891289	1448.128761	2077.734719	2219.348884	2029.590265	1254.956198	1613.706576	1475.723509
ENSDARG00000103959	pak1	8958.80055	0.453426079	0.149104804	3.040989072	0.002358024	0.060081765	10355.21018	7562.390923	9314.414637	10805.81401	10945.40188	6740.122678	8053.103519	7893.94657
ENSDARG00000079671	plppr4a	24.0040406	-8.077821347	2.656368462	-3.040926536	0.002358514	0.060081765	0	48.00808119	0	0	0	61.38372709	0	82.64051649
ENSDARG00000008593	nbas	1216.388084	0.718576097	0.236362823	3.040140107	0.002364681	0.060168914	1513.085329	919.6908392	1553.247984	1589.052158	1396.955846	1155.086064	777.1403715	826.8460822
ENSDARG00000057911	actc2	18.63645583	-3.996264366	1.315025208	-3.038926055	0.002374231	0.06034183	2.180289713	35.09262194	1.73796296	1.129439636	3.673466543	58.46069247	35.01138528	11.80578807
ENSDARG00000061081	arpp21	2739.09698	0.787505422	0.259236468	3.037787957	0.002383216	0.060499992	3468.636919	2009.55704	3608.21723	3933.760055	2863.933472	1697.171047	1658.400846	2673.099227
ENSDARG00000058943	cdcp1a	446.2722261	-1.232417527	0.406346823	-3.032920298	0.002421996	0.061413286	266.2925902	626.251862	359.7583328	187.4869795	251.6324582	531.9923014	477.4279811	869.3353033
ENSDARG00000034503	per2	8320.728536	1.179978632	0.389268387	3.031272692	0.002435252	0.061678037	11545.78552	5095.671551	11478.55465	18172.79915	4986.002756	4817.605909	5488.854932	4980.553813
ENSDARG00000045758	cracr2ab	12.97935224	-7.19067823	2.372645618	-3.03065834	0.002440212	0.061709201	0	25.95870449	0	0	0	19.48689749	55.16945559	3.219760383
ENSDARG00000095288	rusc2	1717.927079	0.520847603	0.171872915	3.03042281	0.002442116	0.061709201	2024.723554	1411.130603	2002.189488	2211.043474	1860.937701	1282.422087	1476.356569	1474.613153
ENSDARG00000044169	prelid1b	1106.743987	0.650379634	0.21475533	3.028467944	0.002457972	0.062038295	1352.176309	861.3116647	1382.549535	1516.837431	1157.141961	890.5512152	758.5800144	934.8037644
ENSDARG00000112575	casp17	14.41642504	-7.341927166	2.424998509	-3.027600692	0.002465036	0.062093776	0	28.83285007	0	0	0	14.61517312	2.121902138	69.76147496
ENSDARG00000062425	zgc:153521	1328.939264	0.590618958	0.195116364	3.02700884	0.002469867	0.062093776	1597.428188	1060.45034	1470.316664	1735.94872	1586.01918	1210.136334	955.9169133	1015.297774
ENSDARG00000032618	mgst1.1	301.5013276	-1.152866043	0.380902088	-3.02667294	0.002472613	0.062093776	186.9470241	416.0556311	195.9008004	137.5003067	227.4399653	411.3636871	515.3994044	321.4038018
ENSDARG00000039729	asap1b	13609.82301	0.526136918	0.173853608	3.026321537	0.002475489	0.062093776	16064.55362	11155.09239	17556.75185	16645.98625	13990.92277	11663.17468	12392.82383	9409.278653
ENSDARG00000028850	btr16	120.7441395	-1.397692072	0.461900594	-3.025958592	0.002478462	0.062093776	66.36733927	175.1209396	81.72904742	59.85534766	57.51762274	171.5066712	145.7289007	208.127247
ENSDARG00000092947	cyt1	1532.278574	-1.231457278	0.406974933	-3.025879921	0.002479107	0.062093776	915.1605565	2149.396592	990.6947059	532.0702395	1222.716724	2497.100215	2738.207288	1212.882274
ENSDARG00000067829	ppargc1a	135.0109228	-2.393291522	0.790969446	-3.025769874	0.00248001	0.062093776	43.09017843	226.9316671	52.13888881	14.68271527	62.44893123	240.663184	361.7843146	78.34750264
ENSDARG00000040732	elavl2	1651.155936	-0.989406968	0.327107656	-3.024713575	0.002488687	0.062177899	1106.037008	2196.274864	1056.970313	696.3375425	1564.803168	2589.465168	1892.642919	2106.716507
ENSDARG00000054588	cox6a2	2724.041909	-7.911025398	2.61550038	-3.024669948	0.002489046	0.062177899	22.56313622	5425.520683	0	67.68940866	0	7375.159274	7836.29331	1065.109464
ENSDARG00000056200	abcb9	5268.787327	0.533423749	0.176394527	3.024037976	0.002494251	0.062214567	6232.097717	4305.476938	5963.819898	7406.865132	5325.608121	4092.248473	4359.447943	4464.734397
ENSDARG00000017049	adsl	3446.287121	-0.544253971	0.179998634	-3.023656121	0.002497401	0.062214567	2803.503627	4089.070614	2954.697673	2312.001471	3143.811736	4254.790038	3823.081693	4189.340112
ENSDARG00000098644	si:ch211-126j24.1	64.71596006	-3.924532249	1.298027498	-3.023458482	0.002499033	0.062214567	7.929992164	121.501928	0.689755379	2.689483314	20.4107378	272.1275442	41.26444514	51.11379454
ENSDARG00000035871	rpl30	7881.381789	-0.409759574	0.135607072	-3.021668185	0.002513859	0.062512637	6769.807447	8992.956132	5998.949267	7099.774812	7210.698262	8840.67254	9069.008442	9069.187413
ENSDARG00000035924	dync1li2	5507.780322	0.400457338	0.132581603	3.02045931	0.002523916	0.062621885	6267.472911	4748.087733	6439.152768	6694.188721	5669.077242	4761.623401	4681.977068	4800.662731
ENSDARG00000035360	mink1	2372.417001	0.521263912	0.172578063	3.020452909	0.00252397	0.062621885	2796.716073	1948.117928	2808.479631	3125.403957	2456.264632	2008.31497	2040.937333	1795.101481
ENSDARG00000073787	si:ch73-303b9.1	77.00004409	-1.592560485	0.527520388	-3.018955327	0.002536479	0.062725574	38.34861453	115.6514736	37.36620365	37.27150798	40.40813197	134.4595927	93.36369408	119.1311342
ENSDARG00000098113	wscd1a	16.42064812	-3.659291748	1.212119058	-3.018921058	0.002536766	0.062725574	2.403529361	30.43776688	2.466577997	2.137253799	2.606756287	37.37508423	14.5885318	39.3496846
ENSDARG00000035357	gnb2	1164.127543	-0.804906188	0.266641981	-3.018677649	0.002538805	0.062725574	847.336061	1480.919026	849.8638876	626.8389979	1065.305297	1522.901039	1613.706576	1306.149462
ENSDARG00000042559	tnni1c	26.7794254	-8.23545035	2.728250745	-3.018582645	0.002539601	0.062725574	0	53.55885079	0	0	0	13.64082824	0	147.0357241
ENSDARG00000060915	fbxl16	1667.760606	0.904874019	0.299888494	3.017368247	0.002549799	0.062906517	2174.348597	1161.172615	2433.148144	2621.429395	1468.468251	1189.675092	899.6865066	1394.156246
ENSDARG00000063101	man2a2	2163.233323	0.523809445	0.173637329	3.016686833	0.002555537	0.062977165	2551.579333	1774.887312	2622.48409	2669.146128	2363.107781	1538.184505	1856.434891	1930.042541
ENSDARG00000103390	cacna2d2a	1081.496924	0.980396432	0.325031265	3.016314236	0.002558679	0.062983763	1435.578142	727.4157056	1564.166664	1618.486998	1124.080762	996.7548066	501.8298557	683.6624546
ENSDARG00000055874	cpe	14736.53394	0.449796403	0.149157837	3.015573375	0.002564939	0.063066978	17015.49319	12457.57468	17896.20098	18704.29487	14445.98373	12385.34754	12680.27663	12307.09988
ENSDARG00000102366	micall2a	6214.643817	0.492869425	0.163582988	3.012962595	0.002587108	0.063540765	7265.861602	5163.426032	8037.841864	7273.816428	6485.926514	4591.476567	5716.822281	5181.979248
ENSDARG00000039052	klhl40a	131.2188728	-2.086861755	0.69278327	-3.012286591	0.002592877	0.063611136	49.87820485	212.5595408	87.76712949	21.45935308	40.40813197	124.7161439	282.2129844	230.7494941
ENSDARG00000036994	tbc1d16	5207.31305	0.443221841	0.147160738	3.011821267	0.002596854	0.063637459	6001.220151	4413.405949	5661.937311	6603.70075	5738.022391	4457.637348	4733.757895	4048.822605
ENSDARG00000034187	calm1b	61014.70136	0.383814926	0.12745096	3.01147145	0.002599848	0.063639643	69083.5362	52945.86653	65677.35259	75602.63647	65970.61953	50301.61276	56713.28828	51822.69856
ENSDARG00000089320	ccdc175	12.56254452	-7.143172462	2.372650371	-3.010630032	0.002607063	0.063696633	0	25.12508904	0	0	0	2.923034623	45.62089597	26.83133652
ENSDARG00000043173	cela1.3	2245.994374	-1.838900111	0.610824364	-3.010521879	0.002607992	0.063696633	981.3919093	3510.596838	1437.295368	1325.962132	180.9182272	2656.064128	5259.13445	2616.591938
ENSDARG00000054658	slc34a1b	25.59423237	-8.170307129	2.714862642	-3.009473482	0.002617009	0.063845699	0	51.18846474	0	0	0	19.05466852	0	134.5107257
ENSDARG00000015557	zgc:100829	442.4571629	-1.668573839	0.554761263	-3.007733145	0.002632041	0.06407336	211.7925765	673.1217494	172.5042224	184.8425164	278.0309905	641.1214738	1127.44548	250.7982942
ENSDARG00000012944	myhz2	5442.21517	-3.844880499	1.278338961	-3.007715963	0.00263219	0.06407336	708.2047146	10176.22563	581.5047165	623.2307176	919.8787096	249.344285	16042.28395	14237.04864
ENSDARG00000014891	robo2	2283.713178	0.534599892	0.177770533	3.007246939	0.002636255	0.064101086	2702.055668	1865.370688	2558.281478	2840.540684	2707.344842	1644.694148	2154.791621	1796.626294
ENSDARG00000110727	kcnma1b	405.4520852	0.844456341	0.280857983	3.006702294	0.002640983	0.064144843	520.730422	290.1737483	579.6106473	466.4585696	516.1220493	252.3553225	280.0910822	338.0748402
ENSDARG00000021806	zfp36l2	706.9087283	-0.846320555	0.281575195	-3.005664453	0.002650013	0.064292884	505.2364396	908.5810169	448.3944438	423.5398634	643.7750117	1051.31812	820.1151764	854.3097549
ENSDARG00000078624	arhgef9b	5725.727627	0.816316388	0.271801753	3.003352185	0.002670232	0.06468604	7303.773759	4147.681494	7252.519433	9055.847	5602.954845	3398.514922	3497.955675	5546.573886
ENSDARG00000061804	si:ch211-194e15.5	2346.954784	0.594529644	0.19796955	3.00313681	0.002672123	0.06468604	2823.962459	1869.947109	2483.54907	2946.70801	3041.630298	2066.585479	1997.770863	1545.484984
ENSDARG00000055839	march4l	2008.285411	0.546906655	0.182141715	3.002643608	0.002676457	0.064719439	2384.614074	1631.956748	2190.938884	2325.269461	2637.633878	1795.895085	1670.621756	1429.353403
ENSDARG00000079777	map6d1	10.52676057	-6.888164463	2.295093917	-3.001256033	0.002688684	0.064917937	0	21.05352114	0	0	0	8.76910387	29.70662994	24.6848296
ENSDARG00000038027	nol12	1935.138776	-0.706687505	0.235504831	-3.000734644	0.002693292	0.064917937	1470.204443	2400.073109	1368.436812	1151.852254	1890.324262	2330.245737	2396.584579	2473.389011
ENSDARG00000093444	si:dkey-106l3.7	23.88223742	-8.070417623	2.689507307	-3.000704852	0.002693555	0.064917937	0	47.76447484	0	0	0	35.07641548	108.217009	0
ENSDARG00000076765	ddhd2	1970.755227	0.74015411	0.246692221	3.000313943	0.002697015	0.064929887	2465.59439	1475.916065	2347.412954	3102.628901	1946.741316	1313.433845	1386.665977	1727.648372
ENSDARG00000035468	slc25a25b	147.0440073	1.371453977	0.457295058	2.999057072	0.002708166	0.065126778	212.1229233	81.96509127	157.2856479	214.5935308	264.4895911	82.81931433	97.60749836	65.46846111
ENSDARG00000096971	si:dkey-206p8.1	520.5879012	0.760429013	0.253878304	2.995250091	0.002742199	0.065872913	654.7850678	386.3907346	666.5087953	674.2754626	623.5709457	453.0703666	378.7595317	327.3423056
ENSDARG00000044375	pou4f4	13821.59806	0.447583134	0.149467126	2.994525591	0.00274872	0.065957237	15948.61314	11694.58297	17255.36525	16976.60717	13613.86701	11202.04302	11690.61983	12191.08606
ENSDARG00000062811	p2ry10	9.985463456	-6.812462284	2.276516865	-2.99249366	0.002767084	0.066255322	0	19.97092691	0	0	0	21.43558724	13.7923639	24.6848296
ENSDARG00000013307	rpl19	31659.63366	-0.354409883	0.118433427	-2.992481876	0.002767191	0.066255322	27790.44502	35528.8223	25561.77899	28142.11842	29667.43765	34947.26037	34830.19622	36809.01032
ENSDARG00000069461	rnaseka	2539.872194	-0.60336028	0.201809501	-2.989751608	0.002792044	0.06671732	2016.380794	3063.363593	1678.115013	1994.771826	2376.255544	2804.773135	3412.172173	2973.145471
ENSDARG00000024694	myo1b	489.3450848	-1.843382163	0.616579027	-2.989693263	0.002792577	0.06671732	212.6374152	766.0527545	165.3345287	113.6241867	358.9535301	400.356439	1410.284353	487.5174715
ENSDARG00000036942	gpd1c	917.9319857	-1.203412852	0.402634279	-2.988848476	0.00280031	0.066780901	555.6647722	1280.199199	554.094627	307.0327255	805.8669642	1344.520543	1569.313857	926.7631978
ENSDARG00000009212	ppiaa	6127.230376	-0.437105597	0.146259307	-2.988566029	0.002802899	0.066780901	5205.831622	7048.629129	5124.104507	4644.013232	5849.377128	7032.708522	6880.886344	7232.292521
ENSDARG00000036893	f13a1b	294.2714601	1.341977262	0.449132391	2.987932486	0.002808716	0.066780901	422.0946538	166.4482665	485.8081401	242.5072655	537.9685558	213.0503635	136.6433117	149.6511242
ENSDARG00000076120	foxp4	1099.802231	-0.752488333	0.251856	-2.987772113	0.00281019	0.066780901	819.1802729	1380.424189	1006.06714	825.4527731	626.0209053	1284.412283	1505.428728	1351.431555
ENSDARG00000104500	fyco1a	1005.938465	1.792587922	0.599981109	2.987740608	0.00281048	0.066780901	1561.680883	450.1960462	350.6075279	1867.559768	2466.875353	538.1524337	514.643402	297.792303
ENSDARG00000096614	si:dkey-182i3.10	761.7613203	-0.8038693	0.269107635	-2.987166449	0.002815764	0.066830475	554.6911485	968.8314921	564.8379621	437.0931391	662.1423444	1047.42074	815.8713721	1043.202364
ENSDARG00000103917	znf185	266.8951385	-1.710458141	0.572662621	-2.986851384	0.002818667	0.066830475	124.828777	408.9615	158.7719514	58.58466624	157.1297133	637.5497307	339.8371714	249.4975979
ENSDARG00000045453	f13a1a.1	23.35566318	7.938965531	2.660098727	2.984462738	0.002840768	0.06728167	46.71132635	0	71.25648137	0	68.87749768	0	0	0
ENSDARG00000075730	dnph1	586.6559412	-1.064313818	0.356766932	-2.983218796	0.00285234	0.067482794	379.405831	793.9060515	346.2845345	246.608891	545.3240673	821.3129653	766.3624335	794.0427557
ENSDARG00000044488	pak1ip1	1559.813055	-0.682358592	0.228798382	-2.9823576	0.002860377	0.067581781	1197.463351	1922.162758	1262.630091	1016.495672	1313.264289	1892.177746	1585.060897	2289.249632
ENSDARG00000110496	ppp1r14d	14761.42329	0.394337534	0.132234414	2.98210974	0.002862694	0.067581781	16766.4892	12756.35739	16138.72405	18075.55193	16085.19163	12176.3879	12146.82879	13945.85547
ENSDARG00000068840	ppt2a.1	230.7720508	-1.569675099	0.526645264	-2.980516878	0.002877624	0.067861122	116.1928751	345.3512265	85.42343991	67.23663145	195.9185539	347.0390304	289.0347299	399.9799191
ENSDARG00000007231	ryk	409.7984073	-0.886925725	0.297840272	-2.977856953	0.002902714	0.068379208	287.4967488	532.1000658	353.0448113	262.5637892	246.881646	542.6109183	585.3803312	468.3089479
ENSDARG00000009727	twf2b	52496.96406	0.752602557	0.253004065	2.974665869	0.002933078	0.06897892	65887.71841	39106.20971	61755.80763	87813.90109	48093.44651	35509.4253	34386.01813	47423.18571
ENSDARG00000069774	flot2b	2943.372306	0.409517014	0.137674972	2.974520416	0.002934469	0.06897892	3358.386686	2528.357926	3301.260643	3499.003992	3274.895423	2447.554325	2418.968438	2718.551016
ENSDARG00000098024	si:dkey-262k9.2	555.6082492	-1.091672645	0.367104416	-2.9737388	0.002941954	0.069080735	354.810268	756.4062304	306.5646292	483.7913313	274.0748435	996.6498526	591.4694044	681.0994341
ENSDARG00000013004	tdg.1	1495.150107	0.552449561	0.185836195	2.972776963	0.002951188	0.069199199	1777.916777	1212.383437	1752.533227	1726.061364	1855.15574	1129.381375	1402.885824	1104.883111
ENSDARG00000056314	a2ml	19.44458639	-4.810511767	1.61830837	-2.972555698	0.002953316	0.069199199	1.365459026	37.52371375	0	2.25930094	1.837076138	35.06659611	71.0638223	6.440722841
ENSDARG00000062381	dennd11	4792.919898	0.563900278	0.189746464	2.971861857	0.002959998	0.069281671	5718.030325	3867.80947	6108.918808	6553.027824	4492.144344	3844.776147	3966.729439	3791.922825
ENSDARG00000090428	ctrb.1	71644.31989	-1.949862455	0.656540281	-2.969905292	0.002978916	0.069573209	29462.88734	113825.7524	39878.7927	41820.153	6689.716329	107735.1037	163802.4283	69939.72535
ENSDARG00000023583	coq9	2812.225345	-0.704391631	0.237212305	-2.969456547	0.00298327	0.069573209	2138.99622	3485.45447	2313.2287	2042.026862	2061.733097	3976.301433	4000.846482	2479.215495
ENSDARG00000026753	grik4	421.362085	1.157443697	0.389812107	2.969234863	0.002985423	0.069573209	581.6605829	261.0635872	663.9777242	504.5673596	576.4366649	153.0567832	300.6782383	329.45574
ENSDARG00000068680	ctrl	21188.67699	-2.205242343	0.742714197	-2.969166808	0.002986085	0.069573209	7551.899417	34825.45457	9747.564392	10865.96702	2042.166834	21443.25242	50773.71589	32259.39538
ENSDARG00000078890	wdfy3	336.1709468	1.491741852	0.502500819	2.968635662	0.00299125	0.069573209	495.6046661	176.7372275	381.976224	446.047695	658.7900791	294.5881403	118.1152312	117.508311
ENSDARG00000110581	mapk4	5409.385286	0.48621496	0.163803298	2.968285541	0.00299466	0.069573209	6312.537118	4506.233454	5820.046583	7014.056101	6103.50867	4158.330856	5112.947801	4247.421705
ENSDARG00000001993	myhb	32.87371567	-4.898078723	1.650138681	-2.968283078	0.002994684	0.069573209	2.105459284	63.64197205	0	0	6.316377852	17.23213842	92.86238669	80.83139105
ENSDARG00000021366	fbp1a	1211.787015	-1.198914965	0.404001395	-2.96760105	0.003001336	0.069653889	735.2480138	1688.326017	584.8245361	461.940811	1158.978694	1637.873734	2203.595371	1223.508945
ENSDARG00000060248	fgd4b	78.17504778	-2.330253245	0.785615724	-2.966148936	0.003015544	0.069909568	25.84247201	130.5076236	39.10416661	9.035517086	29.38773234	201.689389	103.9732048	85.86027687
ENSDARG00000098011	NA	1445.883831	-5.613989091	1.893382611	-2.965057912	0.00302626	0.069989584	57.84291641	2833.924745	140.7749998	32.75374944	0	3396.566232	4650.148536	455.0594674
ENSDARG00000057138	zgc:174164	7376.945982	0.497615368	0.167829852	2.96499914	0.003026838	0.069989584	8636.954472	6116.937492	8406.526839	9785.465005	7718.871573	6318.626511	6669.13842	5363.047544
ENSDARG00000117275	NA	855.6080712	0.837591368	0.28250982	2.964822134	0.00302858	0.069989584	1097.179007	614.0371355	1345.783091	1133.267245	812.4866845	567.5112398	561.2616359	713.3385309
ENSDARG00000117664	LOC101886145	11.51176387	-7.017084139	2.36941378	-2.96152753	0.003061171	0.070668219	0	23.02352774	0	0	0	3.897379498	25.46282566	39.71037805
ENSDARG00000073847	rbm15	2742.698423	0.421334434	0.142327071	2.960325327	0.003073143	0.07086992	3140.210252	2345.186594	3266.501384	2959.131846	3194.997526	2278.018316	2515.514985	2242.02648
ENSDARG00000099104	rpl24	2372.05165	-0.445204136	0.150537264	-2.957434754	0.003102104	0.071462558	2008.807913	2735.295387	1969.801681	1954.618322	2102.003735	2509.710232	2736.838277	2959.33765
ENSDARG00000011298	atf7a	3092.843876	0.66134447	0.223651814	2.95702707	0.003106208	0.071481574	3789.490046	2396.197706	4422.246752	3281.022142	3665.201243	2526.476259	2784.996556	1877.120303
ENSDARG00000059773	si:ch211-278a6.1	762.1363406	0.981103157	0.331866535	2.95631844	0.003113355	0.071481574	1011.708697	512.5639844	958.1275563	1281.276166	795.722368	544.4398918	635.2811788	357.9708825
ENSDARG00000045685	cntn1b	25.2513047	5.579018112	1.887478937	2.955804169	0.00311855	0.071481574	49.46642626	1.036183135	71.25648137	0	77.1427974	0.974344874	1.060951069	1.073253461
ENSDARG00000063895	ND1	23203.50376	-0.575610217	0.194747716	-2.955671209	0.003119895	0.071481574	18635.39718	27771.61034	18167.79581	22196.87716	15541.51858	29897.77247	30159.65604	23257.4025
ENSDARG00000089456	men1	2369.078794	-0.666351129	0.225463637	-2.955470505	0.003121925	0.071481574	1831.25046	2906.907128	1898.222642	1388.20224	2207.3265	3156.280523	2856.499953	2707.940907
ENSDARG00000101704	lrrc24	12.05903564	-6.171050503	2.088050043	-2.955413125	0.003122506	0.071481574	0.267300638	23.85077065	0	0	0.801901914	47.98174163	17.01054538	6.560024936
ENSDARG00000041926	dlg4	414.2768935	0.885282069	0.299761952	2.953283638	0.003144129	0.071897092	537.6384296	290.9153573	411.8972216	642.6511528	558.3669145	291.3291175	302.3710547	279.0458998
ENSDARG00000045411	acad11	726.913962	-1.133601795	0.383883971	-2.952980275	0.003147221	0.071897092	455.0303277	998.7975964	370.6197236	288.3523316	706.1189279	1095.895351	986.0764494	914.420989
ENSDARG00000067701	myoz3a	84.84632204	-2.213739132	0.750014916	-2.951593476	0.003161388	0.072105357	30.40437722	139.2882669	18.65162884	13.77388969	58.78761314	123.3943819	157.1823541	137.2880646
ENSDARG00000010132	dacha	2858.135138	0.451382417	0.15295755	2.951030647	0.003167155	0.072105357	3301.51027	2414.760007	3312.602745	3184.228053	3407.700011	2233.617435	2699.449286	2311.2133
ENSDARG00000058365	hspb8	218.8321859	-1.791726829	0.607210243	-2.950751985	0.003170013	0.072105357	98.03765931	339.6267125	86.48888844	61.472775	146.1513145	163.6613225	299.038701	556.180114
ENSDARG00000077298	gas1a	406.6482155	-1.850946592	0.627280316	-2.950748725	0.003170047	0.072105357	176.6707244	636.6257066	48.92577875	263.2857766	217.8006179	899.8636034	389.8438301	620.1696863
ENSDARG00000014018	lhx1a	12.4109105	-7.126380586	2.41532826	-2.950481184	0.003172794	0.072105357	0	24.821821	0	0	0	37.9994501	2.121902138	34.34411075
ENSDARG00000070892	si:ch211-262h13.5	414.4508309	-1.516924703	0.514196872	-2.950085432	0.003176861	0.072121439	214.542623	614.3590388	149.9913086	125.8806546	367.7559058	549.8444362	451.0141315	842.2185487
ENSDARG00000077696	mindy4	1709.330451	0.613091653	0.207843744	2.949771979	0.003180085	0.072121439	2067.405629	1351.255272	1901.331479	2467.825604	1833.059805	1457.619932	1393.028754	1203.11713
ENSDARG00000095735	si:ch211-271e10.1	21.01035122	-5.206773936	1.765336489	-2.949451262	0.003183388	0.072121675	1.011008187	41.00969425	0	0	3.033024561	31.18608071	11.9133555	79.92964654
ENSDARG00000015206	hnrnpua	2416.160157	0.567703246	0.19250528	2.94902688	0.003187762	0.072146178	2885.526538	1946.793775	3083.146292	2780.680383	2792.752939	2138.686999	2125.084991	1576.609334
ENSDARG00000007722	nudt8	1000.692532	-0.560552376	0.190135406	-2.948174602	0.003196565	0.072270731	808.4736725	1192.911391	851.6018505	716.0647291	857.7544378	1150.701297	1174.472834	1253.560042
ENSDARG00000043003	pcyt2	11238.98191	0.393296393	0.13347295	2.946637442	0.003212496	0.072500917	12761.4683	9716.495522	12062.63327	12875.86975	13345.90188	8765.888222	10444.8299	9938.768445
ENSDARG00000089019	si:ch211-175m2.5	841.6467636	-0.596116523	0.202309732	-2.94655386	0.003213365	0.072500917	670.1320919	1013.161435	632.6185175	630.2273168	747.5504415	1007.4726	1081.109139	950.9025663
ENSDARG00000033754	rbm48	865.211994	-0.659749412	0.223935563	-2.946157383	0.003217486	0.072519232	670.6160246	1059.807963	728.2064804	588.4380502	695.2035433	1160.444745	909.2350662	1109.744079
ENSDARG00000069230	zgc:153738	5955.695515	0.415057033	0.140945494	2.944805259	0.00323158	0.072762027	6806.748153	5104.642877	6635.017775	7557.412758	6227.813926	4910.833351	5319.02434	5084.070939
ENSDARG00000019549	cds1	2050.016004	0.493100378	0.167490737	2.94404566	0.003239522	0.072865964	2396.80021	1703.231798	2371.638283	2170.286014	2648.476333	1588.923893	1704.718831	1816.052668
ENSDARG00000018459	msrb2	207.2329854	-1.784104099	0.606158981	-2.943294011	0.003247399	0.072930293	93.14008205	321.3258887	79.99384117	44.22614774	155.2002572	312.5864757	200.7939545	450.597236
ENSDARG00000053431	si:ch211-257p13.3	2511.894423	0.90972454	0.309100242	2.943137583	0.00324904	0.072930293	3278.696376	1745.092471	3687.08842	4224.104238	1924.896469	1615.463802	1967.003282	1652.81033
ENSDARG00000012823	dlgap4b	1102.460218	0.881039421	0.29947348	2.941961407	0.003261406	0.073132934	1429.182007	775.7384295	1479.245186	1796.765908	1011.534926	939.9111152	645.8733034	741.4308699
ENSDARG00000016311	dock9b	2275.49415	0.722182977	0.245511973	2.941538724	0.00326586	0.07313899	2833.32775	1717.66055	3414.34296	2371.068598	2714.571692	1781.840743	2038.294657	1332.846252
ENSDARG00000053792	si:rp71-1g18.1	688.277413	-1.262490651	0.429228441	-2.94130242	0.003268353	0.07313899	404.7991995	971.7556265	383.2208327	206.6874534	624.4893123	984.0883232	798.896155	1132.282401
ENSDARG00000019205	fam120c	4758.227796	0.470881009	0.160266959	2.938104089	0.003302261	0.073776676	5527.763339	3988.692252	6297.508787	4924.356812	5361.424419	4234.502824	3992.358873	3739.215058
ENSDARG00000076560	apbb1	3938.644769	0.582874233	0.198392857	2.937979937	0.003303584	0.073776676	4723.840222	3153.449317	4704.812152	5614.618884	3852.089628	3152.738028	3450.617462	2856.992462
ENSDARG00000007918	ttc27	1415.079194	-0.755569178	0.257237637	-2.937241946	0.003311456	0.073877176	1052.543008	1777.61538	1272.615703	861.8995637	1023.113759	1610.423951	1527.313071	2195.109118
ENSDARG00000040214	scrt1b	22.39909375	-7.978236615	2.717532422	-2.935838613	0.003326473	0.074136702	0	44.79818749	0	0	0	99.38317719	35.01138528	0
ENSDARG00000018105	casq1b	177.9806198	-1.514827463	0.51616953	-2.93474794	0.003338187	0.074295543	92.30953474	263.6517048	84.39482761	72.60939612	119.9243805	187.3187907	201.2392979	402.3970257
ENSDARG00000018871	henmt1	819.8550914	-1.114292441	0.379748703	-2.934289	0.003343128	0.074295543	517.962276	1121.747907	396.4903393	350.6436526	806.7528359	948.9459335	1188.53984	1227.757946
ENSDARG00000031496	ap1ar	928.2332514	0.738690271	0.251774398	2.933937194	0.003346919	0.074295543	1160.964753	695.5017497	1062.738721	1461.338065	958.8174737	735.201596	708.3675192	642.9361338
ENSDARG00000070430	chtopb	2384.833592	-1.167553813	0.397950884	-2.933914362	0.003347165	0.074295543	1469.047154	3300.620029	1554.607868	722.8413669	2129.692228	3736.612593	2272.55719	3892.690303
ENSDARG00000044938	cbx2	1306.627931	-0.570123625	0.194352123	-2.933457157	0.003352099	0.074329745	1051.715923	1561.53994	1089.879795	1013.107473	1052.1605	1619.647499	1741.382035	1323.590286
ENSDARG00000012495	mphosph10	1697.636289	-0.54983262	0.187476769	-2.932804016	0.003359159	0.074374533	1378.104879	2017.1677	1324.327776	1399.375709	1410.611153	2304.325628	1719.801683	2027.375788
ENSDARG00000009280	smyd1a	1571.050084	-1.567657406	0.534554592	-2.932642294	0.003360909	0.074374533	792.5338098	2349.566357	723.3585424	525.960856	1128.282031	719.3187567	2603.572969	3725.807347
ENSDARG00000039458	lhx4	2670.099053	0.782897959	0.26716058	2.930439658	0.003384827	0.074736169	3377.185342	1963.012764	3109.215736	3329.588046	3692.752242	1336.801168	1987.161352	2565.075772
ENSDARG00000106669	LOC562542	241.9392232	-1.793105171	0.61196692	-2.930068788	0.00338887	0.074736169	108.2266926	375.6517537	103.3005647	37.37197269	184.0075405	343.9025797	476.5863355	306.4663461
ENSDARG00000076104	sema4bb	316.6264351	-1.399027119	0.477488199	-2.929972135	0.003389924	0.074736169	174.3855733	458.8672969	154.8927814	135.9112224	232.3527161	542.3946598	240.1785186	594.0287122
ENSDARG00000015906	mxtx2	10.76731125	-6.920660982	2.362094628	-2.929883037	0.003390896	0.074736169	0	21.53462251	0	0	0	6.820414121	14.85331497	42.93013844
ENSDARG00000105214	agtpbp1	373.2573608	1.184093781	0.404399994	2.92802621	0.003411213	0.075058867	518.4259756	228.088746	509.6519561	379.1566445	666.4693262	317.4704988	178.0824024	188.7133368
ENSDARG00000052696	bdh2	1063.032885	-1.089804203	0.37221119	-2.927918972	0.00341239	0.075058867	679.5434003	1446.522369	542.6481883	438.6812191	1057.300793	1421.254528	1244.795374	1673.517205
ENSDARG00000043928	gpn1	2783.415541	-0.500476617	0.171004059	-2.926694382	0.003425853	0.075232709	2305.066713	3261.764368	2425.01863	1951.178252	2539.003257	3242.243975	3148.166227	3394.882903
ENSDARG00000045262	gsnb	18417.61842	0.497160123	0.169895066	2.926277588	0.003430447	0.075232709	21560.03965	15275.19719	22560.43677	23346.81516	18772.86702	14703.7608	13490.09708	17631.73368
ENSDARG00000014599	slc5a6b	1201.649697	-0.840916159	0.287404169	-2.925901053	0.003434602	0.075232709	861.3910348	1541.908359	892.7216283	1078.579438	612.8720383	1713.976207	1256.087475	1655.661394
ENSDARG00000073917	b3glcta	266.4025174	-1.151158256	0.393465888	-2.925687566	0.003436959	0.075232709	165.3062314	367.4988033	221.9895501	133.1658706	140.7632735	296.8749797	365.8904999	439.7309305
ENSDARG00000071211	zgc:112255	3922.504291	1.412321712	0.482739082	2.925641954	0.003437463	0.075232709	5702.579439	2142.429143	6561.156475	8746.459571	1800.122271	1952.740417	1632.434334	2842.112678
ENSDARG00000099727	ssbp2b	1124.150574	0.972754377	0.332734965	2.923511138	0.003461078	0.075531271	1489.309426	758.9917225	1837.292179	1627.555272	1003.080826	901.4519209	535.8271132	839.6961335
ENSDARG00000012972	cfl1l	2593.605057	-0.781512614	0.267320479	-2.923504467	0.003461153	0.075531271	1907.563115	3279.646999	1887.427775	1460.365449	2374.89612	2512.835431	3973.261754	3352.843812
ENSDARG00000038270	pigg	827.0474756	0.986340009	0.337385824	2.923477924	0.003461448	0.075531271	1099.175528	554.9194236	955.8796282	991.6480002	1349.998955	469.6342295	411.6490148	783.4750264
ENSDARG00000029432	tph1a	1981.891582	0.79793979	0.27309205	2.921871172	0.003479354	0.075674818	2516.489076	1447.294088	2195.047219	3269.727746	2084.692263	1125.36833	1483.209595	1733.304339
ENSDARG00000052390	tmed8	115.8190026	-1.64293453	0.562307483	-2.921772482	0.003480457	0.075674818	56.71935531	174.9186499	53.9050862	31.36099515	84.89198457	189.8236287	167.9996338	166.932687
ENSDARG00000039116	nr5a5	33.28933239	-5.786532793	1.980749128	-2.921386011	0.003484778	0.075674818	1.153168258	65.42549652	3.459504773	0	0	0.969741824	55.96476009	139.3419876
ENSDARG00000096189	LOC108183901	39.70487969	-3.561384228	1.21919886	-2.921085596	0.00348814	0.075674818	6.173410846	73.23634854	12.16574072	4.517758543	1.836733271	72.10152071	135.8017368	11.80578807
ENSDARG00000010052	ndrg3b	36701.03818	0.372161289	0.127414273	2.920875976	0.003490487	0.075674818	41408.93272	31993.14363	39721.0635	45658.95272	38846.78193	30303.97676	32419.18409	33256.27005
ENSDARG00000097613	igfn1.3	338.7110335	-2.469682237	0.845536622	-2.920845972	0.003490824	0.075674818	103.4583549	573.9637121	128.1980966	26.68892572	155.4880424	91.64760034	710.4416563	919.8018797
ENSDARG00000075230	tet1	422.9881423	0.816970373	0.27971515	2.920722651	0.003492206	0.075674818	539.7817398	306.1945449	509.2231474	613.2857222	496.8363499	360.5076035	279.0301312	279.0458998
ENSDARG00000029296	nexmifb	130.4534738	1.880995246	0.644095975	2.920364853	0.003496218	0.075686902	205.2512466	55.65570094	144.2509257	242.8295217	228.6732923	81.84496945	63.65706415	21.46506922
ENSDARG00000042824	nfe2l2a	125671.3572	0.519152331	0.177878964	2.918570701	0.003516401	0.076048685	148041.9965	103300.7179	154594.4123	171758.4032	117773.1741	99111.33497	99815.33753	110975.4811
ENSDARG00000055642	si:ch211-217a12.1	127.0102981	-2.267618721	0.777047568	-2.918249557	0.003520025	0.076051982	43.72825396	210.2923423	46.1666412	67.94150123	17.07661944	238.3060744	74.21453215	318.3564202
ENSDARG00000099229	LOC110437708	11.20699822	-6.978597309	2.392142644	-2.917299822	0.003530762	0.076184558	0	22.41399644	0	0	0	13.64082824	5.304755346	48.29640574
ENSDARG00000100555	aqp11	348.1474267	0.94691847	0.324640809	2.91681897	0.003536209	0.076184558	458.5012238	237.7936296	370.1861105	480.0118452	525.3057156	245.5349084	193.0930946	274.752886
ENSDARG00000075123	trafd1	6859.191049	0.39093025	0.134027787	2.916785078	0.003536594	0.076184558	7782.930385	5935.451714	8366.821435	7889.768193	7092.201527	6249.823639	5709.281848	5847.249654
ENSDARG00000055416	serpinb1	1149.358706	-1.04318199	0.357925484	-2.914522818	0.003562328	0.076627602	750.8024678	1547.914945	853.9572586	449.2114712	949.2386736	1365.963822	1245.826514	2031.954499
ENSDARG00000063310	oxr1b	9737.823092	0.376842158	0.129305169	2.914362667	0.003564156	0.076627602	11002.70296	8472.943226	11152.19865	11726.13036	10129.77986	8998.132359	8343.413575	8077.283744
ENSDARG00000014340	rab11al	2953.975543	0.665435664	0.228597509	2.910948891	0.00360333	0.077393866	3623.605872	2284.345215	3306.474532	4691.692247	2872.650837	2177.660794	2289.532407	2385.842444
ENSDARG00000088524	acot17	39.60122914	-2.753394934	0.946100357	-2.910256731	0.00361132	0.077489514	10.1586146	69.04384368	19.37953575	4.579659437	6.516648628	47.78585947	101.2042552	58.14141639
ENSDARG00000007727	rgl2	4814.714485	0.560226352	0.192544974	2.909587002	0.003619066	0.077579753	5738.000839	3891.42813	5909.943046	5454.064001	5849.99547	4346.552485	4295.790879	3031.941027
ENSDARG00000035329	capns1a	1737.002221	-0.706643856	0.242919303	-2.908965432	0.00362627	0.077658175	1319.667534	2154.336907	1250.931674	1036.096912	1671.974017	1899.768823	2273.577277	2289.664621
ENSDARG00000020621	ap1b1	30524.41147	0.320575645	0.110250923	2.907691252	0.003641076	0.07789912	33902.00078	27146.82215	34671.15609	35304.35674	31730.48952	27305.7233	26304.32302	27830.42014
ENSDARG00000036700	si:ch211-114n24.6	38570.24757	0.435552512	0.149832471	2.906930043	0.003649948	0.077944941	44348.81579	32791.67935	38926.89438	49523.66915	44595.88383	30019.56558	33138.80664	35216.66581
ENSDARG00000014587	slc38a5b	1577.856851	-0.836155171	0.287645269	-2.906897005	0.003650334	0.077944941	1132.626085	2023.087618	1329.989869	719.1796834	1348.708701	1898.452641	2093.964029	2076.846184
ENSDARG00000054332	trim66	23.02759024	-7.044586309	2.424083293	-2.906082612	0.003659848	0.078072008	0.376479879	45.67870059	0	1.129439636	0	93.53710795	43.49899383	0
ENSDARG00000022763	hpcal1	1103.172798	0.723601984	0.249060247	2.9053291	0.003668671	0.078184097	1374.003765	832.3418306	1327.335593	1267.650635	1527.025067	628.3776901	911.2287351	957.4190666
ENSDARG00000077872	LOC100006895	25.79940251	-5.762623796	1.984934211	-2.903181255	0.003693928	0.078643384	0.918366636	50.68043838	0	0	2.755099907	13.64082824	4.243804276	134.1566826
ENSDARG00000101914	metrnla	399.4075148	-1.097722643	0.378148617	-2.90288684	0.003697402	0.078643384	254.195388	544.6196417	272.8601848	153.6037905	336.1221887	533.9409912	569.7307241	530.1872097
ENSDARG00000029936	grtp1a	19689.42134	0.482355023	0.166216319	2.901971507	0.003708223	0.078797034	22950.8509	16427.99179	21634.02805	27318.26231	19900.26234	15525.82581	17090.47366	16667.67589
ENSDARG00000110103	LOC110438398	244.9172101	-1.073627283	0.370247682	-2.899754232	0.003734554	0.079212377	157.7252729	332.1091473	189.4379627	142.3093941	141.4284619	410.1991921	266.2987183	319.8295313
ENSDARG00000004017	spag1a	6651.506933	0.578762586	0.199592801	2.899716737	0.003735	0.079212377	7968.316361	5334.697504	7517.29934	9953.696502	6433.953242	5127.008487	5457.829131	5419.254894
ENSDARG00000079374	tjp1b	1455.312321	0.617865144	0.213126076	2.899059359	0.00374284	0.079301881	1762.191875	1148.432766	1981.765189	1639.525254	1665.285182	1184.866546	951.743286	1308.688467
ENSDARG00000098414	ninl	3902.250997	0.578236409	0.199477957	2.898748401	0.003746554	0.079303871	4674.218319	3130.283676	4724.652308	5349.026115	3948.976534	3679.126246	2880.482153	2831.24263
ENSDARG00000060631	garnl3	8156.39569	0.549963026	0.189795801	2.897656449	0.003759622	0.079503661	9692.447465	6620.343915	11035.19582	10157.05064	7885.095934	6152.987882	7550.788759	6157.255105
ENSDARG00000060169	mns1	3971.585292	0.444618567	0.153464885	2.897200671	0.003765088	0.079542485	4578.754974	3364.415609	4890.795292	4748.254533	4097.215098	3143.343315	3648.875446	3301.028066
ENSDARG00000105473	si:cabz01036006.1	31.10687499	-5.23912728	1.809140393	-2.895920793	0.003780478	0.079732341	1.612649686	60.60110029	3.577631627	0	1.260317432	166.498954	12.32672363	2.977623209
ENSDARG00000028088	galk1	346.2557845	-1.129927376	0.39018876	-2.895848093	0.003781354	0.079732341	217.0755498	475.4360192	185.0930553	150.2154716	315.9181227	488.1467821	450.9042044	487.2570712
ENSDARG00000063908	COX2	581923.8892	-0.625988552	0.216214744	-2.895216768	0.003788968	0.079816065	457619.461	706228.3175	382967.9591	556925.555	432964.8688	763045.5219	806252.7898	549386.6408
ENSDARG00000103516	sec24c	5474.340484	0.577652319	0.199635907	2.893529164	0.003809389	0.080169161	6555.810385	4392.870583	8248.40725	5952.930108	5466.093796	4478.420312	4389.362306	4310.82913
ENSDARG00000019451	pcsk2	676.1161842	1.155017903	0.399662987	2.88997966	0.003852668	0.08100215	933.2394234	418.992945	716.0407396	1336.127089	747.5504415	365.3793279	301.3101036	590.2894035
ENSDARG00000016447	ythdf1	3351.334921	0.384144049	0.132967076	2.889016296	0.00386449	0.081100789	3794.946057	2907.723785	3934.658562	3830.106059	3620.073551	2939.39354	2735.452945	3048.324869
ENSDARG00000077301	mlf1	10529.9471	-0.415869691	0.143949649	-2.888994137	0.003864763	0.081100789	9022.376159	12037.51803	9769.541889	8184.25003	9113.336558	11665.02842	11232.34296	13215.18271
ENSDARG00000011072	ddx11	657.1588841	-0.977496947	0.338417603	-2.888434107	0.003871651	0.081147917	442.6000139	871.7177543	436.8747625	391.115899	499.8093801	974.5443004	551.6043444	1089.004618
ENSDARG00000012138	sgce	835.2907647	-1.229419927	0.42567337	-2.888176741	0.003874821	0.081147917	499.3072799	1171.274249	484.2045443	240.5988071	773.1184882	1066.41458	1102.308707	1345.099461
ENSDARG00000094975	si:ch211-214p16.2	682.0453441	-0.762621097	0.264073799	-2.887908983	0.003878121	0.081147917	505.8332559	858.2574324	485.7606474	478.8824056	552.8567147	917.8328717	662.0334671	994.9059582
ENSDARG00000039393	si:ch211-240l19.5	1111.89067	-1.886501116	0.653419638	-2.887120325	0.003887855	0.081252399	473.7688274	1750.012513	317.5030525	1000.702386	103.1010438	1287.54497	2229.123245	1733.369324
ENSDARG00000006758	fam234b	1947.9835	0.703811714	0.243795533	2.886893392	0.00389066	0.081252399	2414.113126	1481.853875	2499.190737	2701.619609	2041.529031	1816.178846	1488.51435	1140.868429
ENSDARG00000077691	slc13a5a	56.24160899	-4.649894575	1.610852961	-2.886603984	0.00389424	0.081252399	4.262568772	108.2206492	0	0	12.78770632	64.21793715	39.87445984	220.5695506
ENSDARG00000097693	si:ch211-248a14.8	138.6875954	-1.5749699	0.545704677	-2.886121315	0.003900218	0.081299689	69.77171268	207.6034781	89.21327903	38.33157169	81.77028731	251.8663118	152.130282	218.8138406
ENSDARG00000099874	agap2	20.8293103	-7.87332951	2.729355386	-2.884684623	0.003918059	0.081506564	0	41.65862059	0	0	0	74.05021046	50.92565132	0
ENSDARG00000011537	ugt2a5	617.0857553	-0.668600813	0.231789722	-2.884514488	0.003920177	0.081506564	476.7759309	757.3955796	465.3751465	543.1110921	421.8415541	713.8237118	812.8793276	745.4836996
ENSDARG00000103195	dync1i2b	824.5885188	0.722458183	0.250468785	2.88442403	0.003921304	0.081506564	1026.977387	622.1996502	989.7699059	1061.673258	1029.488999	783.3732791	528.3536324	554.8720393
ENSDARG00000019717	pbx2	2959.819759	0.49487439	0.171599441	2.883892777	0.003927925	0.0815668	3462.351996	2457.287523	3527.135446	3576.826322	3283.09422	2240.719453	2864.403972	2266.739143
ENSDARG00000006775	cass4	9.846196612	-6.791686122	2.355874831	-2.882872228	0.003940672	0.081754027	0	19.69239322	0	0	0	7.794758996	20.15807031	31.12435037
ENSDARG00000063233	NA	1349.337458	-0.643879825	0.223427072	-2.881834413	0.003953674	0.081946168	1053.314523	1645.360393	982.818054	1167.840583	1009.284933	1785.974155	1841.811056	1308.295969
ENSDARG00000004167	zgc:110366	1902.10752	1.110366939	0.385592032	2.879641813	0.003981272	0.082429098	2600.031842	1204.183198	3008.499801	3485.778247	1305.817477	1090.995799	956.6952865	1564.858508
ENSDARG00000115456	zgc:173575	138.7992142	1.183821817	0.411136852	2.879386296	0.003984499	0.082429098	192.7841197	84.81430865	162.4995368	220.240729	195.6120934	85.74234895	75.32752591	93.3730511
ENSDARG00000060933	baiap2l2b	16028.04137	0.506759972	0.176025559	2.878899939	0.003990649	0.082478438	18814.5379	13241.54485	17805.43053	21173.60485	17464.57831	11533.32028	15627.80925	12563.50501
ENSDARG00000061226	timp2a	919.692257	-1.361284568	0.472920734	-2.878462436	0.003996189	0.082484761	515.156364	1324.22815	755.1449062	233.7940046	556.5301813	1330.955098	1812.104426	829.6249253
ENSDARG00000029500	rpl34	10602.70462	-0.367256617	0.127595808	-2.878281212	0.003998485	0.082484761	9260.759278	11944.64995	8401.653855	10032.45125	9348.172726	11843.35845	12168.48915	11822.10226
ENSDARG00000068755	exosc8	1280.208529	-0.683524477	0.237503266	-2.877958222	0.004002581	0.082491584	982.3014479	1578.11561	936.383872	857.8395139	1152.680958	1281.176937	1649.734705	1803.435186
ENSDARG00000010085	p4ha2	798.770296	-1.118491785	0.388790015	-2.876853163	0.004016625	0.08263217	503.5604701	1093.980122	613.500925	269.936073	627.2444122	1337.775513	1067.316776	876.8480775
ENSDARG00000059370	nr1d4b	92.91559083	2.848712706	0.990227023	2.87682788	0.004016946	0.08263217	163.1371954	22.69398627	23.03619192	350.7349173	115.640477	23.98436301	13.05812564	31.03947015
ENSDARG00000094738	NA	1500.296454	0.679343379	0.236216137	2.875939757	0.004028266	0.082671795	1847.109096	1153.483813	1645.218922	1691.99573	2204.112637	1119.977746	1373.639415	966.8342772
ENSDARG00000111877	bcl7ba	2354.632718	0.650376165	0.226169458	2.875614467	0.004032419	0.082671795	2876.608765	1832.656672	2923.253699	3370.247873	2336.324721	1566.746558	1767.544481	2163.678977
ENSDARG00000092091	cyp2x12	41.3931632	-2.506039525	0.871718516	-2.874826539	0.004042495	0.082671795	12.42462156	70.36170484	13.90370368	16.94159454	6.42856645	62.35807196	39.25518956	109.471853
ENSDARG00000046150	b4galnt4a	1148.528742	0.675987966	0.235149504	2.874715681	0.004043915	0.082671795	1412.873626	884.1838584	1328.914747	1649.989505	1259.716626	820.9297883	1055.113971	776.5078162
ENSDARG00000079905	mark2a	3915.200521	0.401547242	0.139700929	2.874334804	0.004048795	0.082671795	4456.566344	3373.834697	4800.520374	4405.307754	4163.870904	3458.967516	3506.511833	3156.024743
ENSDARG00000035389	fcho2	7192.240754	0.566476277	0.197107296	2.873948802	0.004053747	0.082671795	8586.511991	5797.969516	9303.670907	9797.990437	6657.874629	5878.590922	6238.197899	5277.119728
ENSDARG00000056473	chaf1b	691.2850555	-1.420541902	0.494322626	-2.8737141	0.00405676	0.082671795	375.9096	1006.660511	314.5712958	213.4640912	599.6934131	1145.829572	533.6583878	1340.493573
ENSDARG00000000588	tamalin	661.9329349	-1.057802552	0.3681109	-2.873597477	0.004058258	0.082671795	429.5014242	894.3644456	323.2611106	319.6314169	645.6117449	1020.139084	883.7722406	779.1820126
ENSDARG00000105223	pmp22a	1039.64214	-0.951253744	0.331041176	-2.87352092	0.004059242	0.082671795	708.8852004	1370.399079	779.6859047	861.3246485	485.6450479	1710.301321	986.0290647	1414.866851
ENSDARG00000007277	myf5	88.66799073	-1.823989669	0.634806933	-2.873298281	0.004062104	0.082671795	39.14153148	138.19445	23.08492241	55.86769501	38.47197702	152.299163	89.21584747	173.0683395
ENSDARG00000078572	stox2b	1477.409623	0.604237207	0.210309934	2.873079728	0.004064915	0.082671795	1782.318247	1172.501	2046.893364	1875.294584	1424.766791	1152.678405	1166.796037	1198.028559
ENSDARG00000105179	NA	399.2128405	1.181420328	0.411226962	2.872915539	0.004067028	0.082671795	554.1534995	244.2721814	578.7416658	683.3109797	400.4078532	238.7144942	335.2605378	158.8415122
ENSDARG00000074698	sdsl	75.79889705	-2.163735238	0.753167963	-2.872845558	0.004067929	0.082671795	27.69409175	123.9037024	15.64166664	31.6243098	35.81629879	138.3569722	53.04755346	180.3065814
ENSDARG00000017860	rgs5b	1292.572335	-3.619085443	1.260156765	-2.871932717	0.004079698	0.082761297	194.4950136	2390.649656	490.9745363	42.91870616	49.59179833	2758.37034	3948.859879	464.7187486
ENSDARG00000044056	ahi1	1437.617749	0.59997882	0.208912242	2.871917963	0.004079889	0.082761297	1732.35257	1142.882928	1880.511667	1897.502132	1419.04391	1073.702066	1253.248362	1101.698355
ENSDARG00000099969	zgc:152863	200.0342881	-1.555034195	0.541729391	-2.870499961	0.004098232	0.082993465	101.5334918	298.5350844	65.17361101	72.28413669	167.1427277	301.0725662	374.5157274	220.0169595
ENSDARG00000004988	ppp3ca	507.1890068	1.067220569	0.371795864	2.870447665	0.00409891	0.082993465	686.6533326	327.7246811	937.4168648	608.2149208	514.3282122	298.2065188	259.0374778	425.9300466
ENSDARG00000013575	rfx2	8162.11224	0.51472588	0.17936817	2.869661212	0.004109118	0.083123323	9602.527048	6721.697432	10982.22465	8310.852972	9514.503528	6285.484042	6144.978288	7734.629967
ENSDARG00000069815	dnali1	3311.711525	0.394255069	0.137446016	2.868435763	0.00412507	0.083369025	3761.436046	2861.987005	3725.631159	3932.97325	3625.703728	2662.093418	2874.429343	3049.438253
ENSDARG00000102274	aaas	1799.152363	-0.516350213	0.180042271	-2.867938794	0.004131555	0.083390758	1480.524955	2117.779771	1629.340275	1416.317303	1395.917286	2339.402044	2131.450698	1882.48657
ENSDARG00000087373	dnah5	7147.484584	0.697626151	0.243264321	2.867770118	0.004133758	0.083390758	8842.790091	5452.179076	9901.174985	10197.71047	6429.484817	5556.688819	6412.388262	4387.460148
ENSDARG00000023214	mob2a	126.5231486	-1.499658214	0.523032369	-2.867237867	0.004140717	0.083445464	66.07269625	186.973601	67.78055545	54.21310252	76.22443077	232.868425	216.4340181	111.6183599
ENSDARG00000102720	zgc:123284	67.34297012	-1.939358448	0.676488257	-2.866802828	0.004146413	0.083445464	27.8693099	106.8166303	31.28333329	29.36543053	22.95916589	162.715594	95.48559622	62.24870073
ENSDARG00000097832	NA	5551.034197	0.609865906	0.212748732	2.86660183	0.004149047	0.083445464	6707.321021	4394.747373	6943.162026	8148.906972	5029.894064	4284.194413	4666.062802	4233.984903
ENSDARG00000067976	ar	1208.079305	0.576335985	0.201066205	2.866399076	0.004151705	0.083445464	1446.2994	969.8592097	1464.233794	1627.522515	1247.141891	906.1407332	953.7950111	1049.641885
ENSDARG00000016526	gata3	218.9343252	-1.791819008	0.625279249	-2.865630055	0.004161803	0.083560427	98.13093963	339.7377107	64.70277282	87.4598515	142.2301946	533.952828	353.1383188	132.1219854
ENSDARG00000104018	mtpn	24642.57099	0.336933385	0.117587562	2.865382869	0.004165053	0.083560427	27507.46468	21777.67731	25870.44765	29729.11009	26922.83629	22180.96107	22140.98786	21011.083
ENSDARG00000058528	cnot10	10665.20802	0.474095586	0.165506026	2.864521598	0.004176397	0.083711344	12402.28387	8928.132157	10980.93948	14684.85921	11541.05292	8465.466534	9403.778643	8915.151295
ENSDARG00000015790	atp1b3a	660.036928	-1.047241293	0.365680657	-2.863813748	0.004185741	0.083821941	430.2598668	889.8139892	550.9272186	248.626021	491.2263609	1033.602602	802.0998074	833.739558
ENSDARG00000058005	hgd	3563.442314	-1.311670878	0.458088264	-2.863358402	0.004191761	0.083865849	2047.133239	5079.751389	1145.41151	1210.835515	3785.152694	5698.643641	3518.813141	6021.797384
ENSDARG00000053803	klhl43	283.6365908	-1.683904545	0.588249475	-2.862568717	0.004202221	0.083977116	134.5305581	432.7426235	144.6288769	73.16517286	185.7976246	182.557036	494.2204632	621.4503714
ENSDARG00000071424	ap3d1	16704.03591	0.474089499	0.165628882	2.862360074	0.004204989	0.083977116	19424.35286	13983.71897	20348.07034	21794.79665	16130.19159	13803.54384	15046.40806	13101.205
ENSDARG00000063538	kalrnb	595.3966182	-1.230452719	0.429929868	-2.861984735	0.004209972	0.084000057	355.7096499	835.0835864	513.7762253	169.7230086	383.6297159	936.1458332	812.135648	756.9692782
ENSDARG00000061222	uba7	202.8849992	-1.49594581	0.522837096	-2.861208245	0.004220297	0.084040892	106.1528753	299.6171231	76.77466431	78.49659768	163.187364	380.1216923	194.8428538	323.8868233
ENSDARG00000104398	si:ch73-343g19.4	130.0466778	-3.137479287	1.096619692	-2.861045913	0.004222459	0.084040892	26.66050134	233.4328543	11.29675924	67.76637815	0.918366636	222.1506314	230.226382	247.9215495
ENSDARG00000041417	atp6ap1a	20348.04216	0.511212286	0.17869183	2.860859879	0.004224937	0.084040892	23915.93754	16780.14677	25088.36431	26703.34131	19956.10699	14511.89256	18685.47023	17143.07753
ENSDARG00000038089	tmem114	9.204022091	-6.69516502	2.340599134	-2.860449242	0.004230413	0.084040892	0	18.40804418	0	0	0	25.33296674	13.7923639	16.09880191
ENSDARG00000043157	dnajb13	3369.758039	0.455359616	0.159194922	2.860390322	0.004231199	0.084040892	3897.349305	2842.166772	3942.129653	4291.488406	3458.429857	2822.802906	2663.700616	3039.996795
ENSDARG00000090461	NA	52.86264596	-3.037219636	1.06263653	-2.858192383	0.00426062	0.084548606	11.44029291	94.28499901	17.52750994	9.847012328	6.946356468	68.95766231	17.01310074	196.884234
ENSDARG00000087599	si:dkey-237h12.3	59.82328071	2.354210242	0.824335499	2.855888464	0.004291659	0.08499878	100.3074671	19.33909428	72.29560754	113.3894653	115.2373286	15.9491531	35.37421806	6.693911695
ENSDARG00000104925	NA	9.189994158	-6.692506587	2.34366183	-2.855576901	0.004295872	0.08499878	0	18.37998832	0	0	0	15.58951799	13.7923639	25.75808306
ENSDARG00000018351	hpda	121.3554378	-3.765210786	1.318867357	-2.854882081	0.004305281	0.08499878	16.62193169	226.088944	0	11.29439636	38.5713987	86.71669383	76.38847698	515.1616612
ENSDARG00000071478	lnx2b	4560.191756	-0.357786589	0.125325962	-2.85484814	0.004305741	0.08499878	3997.682795	5122.700717	3774.307028	4215.823872	4002.917486	5139.326306	4943.814672	5284.961173
ENSDARG00000042561	lpar2b	647.3668902	-0.738652284	0.258736845	-2.854839956	0.004305852	0.08499878	485.2527266	809.4810539	464.9050919	550.0371026	440.8159852	655.7341005	859.370366	913.3386952
ENSDARG00000017853	prepl	581.7354514	0.6675168	0.233853294	2.854425475	0.004311475	0.08499878	713.9464908	449.524412	768.1796284	657.333868	716.3259759	498.8645757	396.7956998	452.9129605
ENSDARG00000077648	fnip2	478.2316835	0.983103926	0.344434659	2.854253774	0.004313806	0.08499878	635.3037732	321.1595938	566.5759251	832.3970116	506.9383829	402.4044331	298.1272504	262.9470979
ENSDARG00000022807	pitpnc1b	371.0606717	-1.462514513	0.512439353	-2.85402459	0.004316919	0.08499878	197.6098021	544.5115414	93.10403595	232.7478463	266.9775239	513.3259291	761.5357109	358.6729842
ENSDARG00000062585	brat1	1282.139911	-0.671099194	0.235149896	-2.853920862	0.004318329	0.08499878	988.8946038	1575.385218	1207.884257	762.3717542	996.4277998	1580.387386	1568.08568	1577.682587
ENSDARG00000041811	rps25	4452.804313	-0.377770848	0.132381945	-2.853643273	0.004322103	0.08499878	3873.299515	5032.309111	3555.733277	4062.398311	4001.766956	4899.454192	4965.948368	5231.524772
ENSDARG00000028912	LOC565947	9.198358904	-6.693801509	2.347140621	-2.851896238	0.004345928	0.085390672	0	18.39671781	0	0	0	13.64082824	26.52377673	15.02554845
ENSDARG00000077114	arhgef16	2185.842569	-0.574922261	0.201673165	-2.850762319	0.004361456	0.085601104	1755.847129	2615.838009	1809.997893	1543.229267	1914.314228	2730.83525	2950.741997	2165.936779
ENSDARG00000040224	krcp	471.9683204	-1.688489271	0.592388496	-2.850307329	0.0043677	0.085601104	223.6422662	720.2943747	71.25648137	309.4664602	290.2038569	1093.214949	481.6717854	585.9963896
ENSDARG00000011851	map2k5	704.764522	0.857747419	0.300936628	2.850259289	0.00436836	0.085601104	908.2105732	501.3184708	1189.635646	675.4049022	859.5911711	539.7870604	521.987926	442.1804259
ENSDARG00000077364	mapk9	933.050573	0.821573596	0.288294313	2.849773855	0.004375032	0.085655237	1191.809405	674.2917414	879.0594675	1395.580894	1300.787853	752.6227044	533.4450922	736.8074276
ENSDARG00000019613	ip6k2b	3288.201724	-0.825455677	0.289737312	-2.848979555	0.00438597	0.085792704	2372.571728	4203.831719	1944.269765	2625.922429	2547.522991	4220.260665	5631.245699	2759.988792
ENSDARG00000019566	neurod1	83.54286249	-2.887383466	1.013661733	-2.848468451	0.004393021	0.085853971	19.79940496	147.28632	48.66296289	3.388318907	7.346933086	182.2024915	98.66844943	160.9880191
ENSDARG00000068738	cox5b2	805.2722777	-1.039921892	0.365182541	-2.847676914	0.004403961	0.085977597	526.8284705	1083.716085	540.5064807	326.4080547	713.570876	1367.980204	866.7970235	1016.371027
ENSDARG00000034195	top2b	3069.462582	0.474983494	0.166810524	2.847443216	0.004407196	0.085977597	3570.273279	2568.651886	3738.839405	3905.690049	3066.290382	2444.989697	2722.176144	2538.789818
ENSDARG00000093781	lrriq1	5633.50539	0.449150797	0.157787644	2.846552401	0.004419545	0.086141817	6503.505109	4763.50567	6451.666077	6964.807915	6094.041335	5069.000753	5114.910315	4106.605944
ENSDARG00000077836	ttc22	15.52050267	-5.007919379	1.76145347	-2.843060838	0.004468254	0.087013786	0.918366636	30.1226387	0	0	2.755099907	37.02510523	27.5847278	25.75808306
ENSDARG00000006553	rras	660.5804792	-1.178278592	0.414536544	-2.842399803	0.00447753	0.087116992	404.6892966	916.4716617	441.7836868	197.8512256	574.4329776	938.2154191	985.83236	825.3672062
ENSDARG00000062924	bbof1	1170.530406	0.649854311	0.228652266	2.84210746	0.004481638	0.087119549	1429.890094	911.1707171	1515.503701	1497.636957	1276.529624	1030.856877	977.1359347	725.5193396
ENSDARG00000007769	sult5a1	38.7850436	6.274851634	2.209115124	2.840436682	0.004505182	0.087499572	76.59574232	0.974344874	158.1546294	0	71.63259759	2.923034623	0	0
ENSDARG00000055647	ftr82	256.1372982	-1.980557086	0.697345155	-2.84013888	0.00450939	0.087503729	103.41555	408.8590463	161.6305553	23.71823235	124.8978625	263.0731161	579.2792837	384.224739
ENSDARG00000087749	ccser2a	1177.06172	0.676914735	0.238363803	2.839838627	0.004513636	0.087508619	1448.029992	906.0934476	1542.786871	1440.067053	1361.236051	690.3976078	975.4757851	1052.40695
ENSDARG00000070873	ccl25b	608.3095231	-1.275354879	0.449169312	-2.839363344	0.004520365	0.0875511	355.6288922	860.9901541	253.8492124	288.5929917	524.4444724	768.9701623	1277.920537	536.0797631
ENSDARG00000069857	coq3	1041.659935	-0.525088434	0.184979825	-2.838625433	0.004530831	0.0875511	854.105413	1229.214456	859.5242829	795.912655	906.8793011	1335.596376	1146.708184	1205.338809
ENSDARG00000104782	oaz1b	33563.84633	0.455581136	0.160524712	2.838074782	0.004538655	0.0875511	38820.06527	28307.6274	36771.82031	46034.83012	33653.54537	29137.78347	27807.52752	27977.57122
ENSDARG00000003641	tfg	44521.53278	0.385084799	0.13570833	2.837591471	0.004545532	0.0875511	50428.55883	38614.50672	46582.94078	55038.08294	49664.65277	36709.04805	42316.13735	36818.33476
ENSDARG00000024032	coch	78.02432204	-3.014100306	1.062233649	-2.837511605	0.004546669	0.0875511	17.20813668	138.8405074	26.0694444	23.71823235	1.836733271	141.2800068	235.5311373	39.71037805
ENSDARG00000103612	akt2l	1095.898116	-0.962735516	0.339293242	-2.837473303	0.004547215	0.0875511	742.9589443	1448.837287	928.9412023	434.8342598	865.1013709	1356.288065	1283.750794	1706.473003
ENSDARG00000024560	slc4a1b	84.94625904	-2.557809983	0.901481449	-2.837340674	0.004549104	0.0875511	25.17711672	144.7154014	43.20679865	27.02112515	5.303426373	146.2939949	68.27038689	219.5818223
ENSDARG00000076959	mfsd8l2	10838.34207	0.676800837	0.238535195	2.837320662	0.00454939	0.0875511	13335.14594	8341.538191	12922.67349	17479.86711	9602.897213	7512.627119	8937.940439	8574.047016
ENSDARG00000019924	cmpk	2239.174642	0.525904677	0.18536359	2.837151979	0.004551794	0.0875511	2643.00183	1835.347454	2408.793898	3052.158884	2468.052707	1773.57603	1698.930862	2033.535472
ENSDARG00000056680	stc2a	8975.707083	0.581639942	0.205064697	2.836372856	0.004562914	0.087688004	10761.00682	7190.407341	10539.12259	13276.54392	8467.353968	6549.564408	7825.636083	7196.021533
ENSDARG00000062174	cacnb4b	135.0343788	-1.520463535	0.536282253	-2.835192711	0.004579805	0.087896597	69.75614115	200.3126164	55.0999629	47.19943462	106.9690259	227.1039311	214.7182131	159.1157051
ENSDARG00000102184	mib1	2253.85204	0.446225837	0.157401969	2.834944439	0.004583366	0.087896597	2599.656038	1908.048042	2604.633042	2510.796803	2683.538271	1777.830243	2128.481141	1817.832743
ENSDARG00000058299	zgc:173738	1260.013933	1.406404037	0.496125549	2.834774464	0.004585805	0.087896597	1829.770059	690.2578057	1612.829627	2811.175253	1065.305297	500.8132655	388.3080913	1181.65206
ENSDARG00000058299	zgc:173737	1260.013933	1.406404037	0.496125549	2.834774464	0.004585805	0.087896597	1829.770059	690.2578057	1612.829627	2811.175253	1065.305297	500.8132655	388.3080913	1181.65206
ENSDARG00000043416	tnfaip2a	588.0589907	-1.08418973	0.382543423	-2.83416121	0.004594615	0.087988478	377.0104179	799.1075634	393.7407805	229.8535416	507.4369316	991.7833317	641.3409463	764.1984123
ENSDARG00000057089	ftsj1	1879.46649	0.484446881	0.170983903	2.833289399	0.004607165	0.088151774	2192.124586	1566.808395	2336.551678	2277.021982	1962.800097	1648.317886	1426.38365	1625.72365
ENSDARG00000058946	LOC556989	735.8461408	-1.012901669	0.357739222	-2.831396744	0.004634519	0.088597777	487.4958863	984.1963953	534.4236103	346.7379682	581.3260804	1027.933843	1268.897479	655.7578646
ENSDARG00000000370	triob	718.8124339	0.882174324	0.311732987	2.829903671	0.004656202	0.088934678	931.9200072	505.7048605	1236.560646	711.5469706	847.6524048	599.2220978	440.2946937	477.5977901
ENSDARG00000028899	tekt4	8985.229071	0.434778133	0.153664279	2.829402752	0.004663497	0.088996423	10329.10196	7641.356182	10093.21989	11476.23614	9417.84985	6893.489987	8382.574397	7648.004162
ENSDARG00000058127	hcfc2	327.1306145	-1.531928823	0.541510477	-2.82899203	0.004669486	0.089033162	167.9556118	486.3056173	261.19527	75.32275253	167.348813	588.1127385	307.2716825	563.5324308
ENSDARG00000052625	fkbp1b	255.7667989	-1.044784644	0.369387835	-2.828421906	0.004677811	0.089114338	167.1646716	344.3689262	119.0504628	213.4640912	168.979461	344.9180856	350.1138528	338.0748402
ENSDARG00000003527	mak16	2661.391196	-0.729750713	0.258161471	-2.826722019	0.004702713	0.089510895	2002.401255	3320.381137	1665.430095	1597.477558	2744.296111	3056.535557	3476.379332	3428.228521
ENSDARG00000103914	si:ch73-52e5.2	8706.220751	0.602607647	0.213212152	2.826328809	0.00470849	0.089543063	10498.72127	6913.720234	9649.752981	13121.49887	8724.911953	6779.450831	6007.368334	7954.341538
ENSDARG00000061328	cdon	1165.935305	-0.579065742	0.204926086	-2.825729767	0.004717304	0.089632872	935.0510988	1396.819511	872.7436401	943.4026866	989.0069697	1333.880028	1230.123466	1626.45504
ENSDARG00000101341	fam174c	1463.77623	-0.848283237	0.300417701	-2.823679281	0.004747587	0.090055522	1045.181607	1882.370852	1049.590593	673.6979395	1412.25629	1960.777576	1765.974449	1920.360532
ENSDARG00000052604	cpeb2	458.9402019	0.797194827	0.282326082	2.823666948	0.004747769	0.090055522	582.7213326	335.1590712	593.6861266	634.0679771	520.4098941	400.8963358	327.8664791	276.7143986
ENSDARG00000030608	rhogd	617.5215404	-0.584963983	0.207220611	-2.822904445	0.004759075	0.090114349	494.0113408	741.0317399	494.12785	471.7551816	516.1509907	690.1016166	772.0894351	760.9041682
ENSDARG00000041586	dhx40	2002.796287	0.550855645	0.195158298	2.822609399	0.004763457	0.090114349	2380.46689	1625.125684	2334.953237	2047.67406	2758.773374	1719.718703	1455.624867	1700.033482
ENSDARG00000078593	vwa8	817.4503656	0.840983831	0.297962859	2.822445163	0.004765897	0.090114349	1049.206476	585.6942551	1265.237035	912.5872257	969.7951673	761.9376918	534.7193388	460.4257347
ENSDARG00000093020	NA	10.43424646	-6.875311168	2.436024288	-2.822349186	0.004767324	0.090114349	0	20.86849292	0	0	0	5.846069247	10.60951069	46.14989882
ENSDARG00000030722	xirp1	15.11314592	-7.410096305	2.627000898	-2.820743727	0.004791246	0.090488467	0	30.22629184	0	0	0	1.953459571	86.573655	2.151760943
ENSDARG00000040490	dusp19a	3960.83266	0.452120824	0.160301293	2.820444028	0.004795724	0.090495021	4576.586116	3345.079203	4629.933326	5099.419956	4000.405065	3215.338086	3571.161299	3248.738226
ENSDARG00000057218	tbc1d15	2032.710008	-0.751639303	0.266547376	-2.819908846	0.004803729	0.090568074	1514.656292	2550.763724	1410.356942	1111.368602	2022.243332	2717.447855	2682.084303	2252.759014
ENSDARG00000053323	zgc:112285	52.52136809	-2.178413169	0.772672405	-2.81932311	0.004812505	0.090655507	18.99551879	86.04721739	29.95741803	15.31147275	11.7176656	51.39439532	104.8992348	101.848022
ENSDARG00000077515	letm2	4693.628259	0.507298329	0.179966442	2.818849577	0.00481961	0.090711351	5510.755866	3876.500651	5095.703029	6540.280249	4896.284321	4115.211025	3993.432802	3520.858126
ENSDARG00000091652	xrn1	1211.760573	0.896668405	0.318131066	2.818550283	0.004824105	0.090718027	1576.336732	847.1844134	2062.698397	1587.76792	1078.54388	808.5832873	1052.990228	679.9797249
ENSDARG00000056458	lhfpl5b	19869.41213	0.605485659	0.214944356	2.816941418	0.004848337	0.091021141	23978.9172	15759.90706	22371.4889	30088.6282	19476.63451	13846.63098	14966.48534	18466.60485
ENSDARG00000020239	lpin1a	14524.98076	-0.510741384	0.181331469	-2.816617476	0.004853229	0.091021141	11980.51602	17069.4455	11951.89641	13407.03236	10582.6193	14304.60479	19785.99579	17117.73593
ENSDARG00000078452	hmox2b	264.7804065	1.159126608	0.411548552	2.816500271	0.004855	0.091021141	365.8709512	163.6898618	239.8084716	505.2363941	352.567988	172.9528282	168.8182326	149.2985248
ENSDARG00000061338	ddx6	3645.342985	0.571001238	0.202747429	2.816318021	0.004857755	0.091021141	4357.501284	2933.184685	5133.913753	4496.988337	3441.601762	3141.338516	2971.941525	2686.274014
ENSDARG00000105644	tm4sf21b	223.1825944	-2.001975538	0.710968126	-2.81584429	0.004864924	0.091021141	89.09058803	357.2746007	173.9637748	57.00141277	36.30657657	339.4489337	185.3545677	547.0203007
ENSDARG00000053836	si:ch211-284o19.8	210.1090183	3.243279683	1.151989826	2.815371813	0.004872083	0.091021141	380.114378	40.10365847	544.252034	151.9668403	444.1242598	77.89925066	42.41172476	0
ENSDARG00000095133	NA	9.214274084	-6.696725784	2.37863801	-2.815361461	0.00487224	0.091021141	0	18.42854817	0	0	0	25.33296674	8.487608553	21.46506922
ENSDARG00000052713	lrrtm1	20.06788491	-7.8197032	2.777592538	-2.815280893	0.004873462	0.091021141	0	40.13576982	0	0	0	89.63972845	30.767581	0
ENSDARG00000038879	ift80	9173.036884	0.41298559	0.146780701	2.813623234	0.004898661	0.091293539	10477.27765	7868.796116	9918.542629	11637.41511	9875.875213	7551.928908	8648.389738	7406.069703
ENSDARG00000076379	nsmce2	1563.863796	-0.804677719	0.286001708	-2.81354166	0.004899904	0.091293539	1138.51124	1989.216353	1035.825924	826.7498134	1552.957981	2050.995961	1728.289292	2188.363807
ENSDARG00000079878	tmem151bb	10.26988682	-6.852374097	2.435534235	-2.813499395	0.004900548	0.091293539	0	20.53977365	0	0	0	3.897379498	20.15807031	37.56387113
ENSDARG00000102887	abhd4	3631.27102	0.725948838	0.258079584	2.812887511	0.004909882	0.091389723	4526.228253	2736.313788	4415.294901	5955.5352	3207.854659	2579.090883	2536.734006	3093.116474
ENSDARG00000067730	trpc6b	9.666335458	-6.767222909	2.406397585	-2.812179896	0.004920697	0.091488272	0	19.33267092	0	0	0	16.23578377	6.657242832	35.10498615
ENSDARG00000055078	chac2	769.8002514	0.75327568	0.267879465	2.811994863	0.004923529	0.091488272	966.5009723	573.0995304	847.2569431	1236.736401	815.5095725	598.2477529	598.376403	522.6744354
ENSDARG00000112301	NA	930.4537628	0.595885646	0.211986991	2.810953839	0.004939487	0.091701008	1120.034732	740.8727939	1112.784098	1242.306137	1005.01396	782.4283913	790.0204845	650.169506
ENSDARG00000012397	eya4	29667.57937	0.444720094	0.15822383	2.810702374	0.004943349	0.091701008	34204.49799	25130.66076	35388.77901	38384.89228	28839.82268	24402.76366	27039.50871	23949.70989
ENSDARG00000016474	galcb	2350.894025	0.53497861	0.190455694	2.808939965	0.004970491	0.091968217	2781.907266	1919.880784	3027.531477	2790.84534	2527.344982	2167.917346	1612.645625	1979.079382
ENSDARG00000068515	chs1	6756.197906	0.541374483	0.192758405	2.808564857	0.004976286	0.091968217	8009.278884	5503.116927	7828.308345	9616.305439	6583.222869	5304.885177	5101.079596	6103.386008
ENSDARG00000089489	fam83e	353.0401019	-0.911116817	0.324417551	-2.808469559	0.004977759	0.091968217	245.0852566	460.9949472	284.156944	227.0173668	224.0814591	540.7614053	486.9765407	355.2468956
ENSDARG00000040505	yif1b	323.9552989	-1.017977289	0.362477184	-2.808389974	0.004978989	0.091968217	214.2121996	433.6983981	212.3874912	214.956455	215.2926527	599.1861244	355.4591485	346.4499214
ENSDARG00000002230	sypb	143.0847612	-2.661701599	0.948016257	-2.807653962	0.004990382	0.091968217	38.78430398	247.3852185	51.47273774	1.532491252	63.34768296	287.9644708	194.6147516	259.5764329
ENSDARG00000055813	mhc1lca	450.2111002	1.356978168	0.483360194	2.807385024	0.004994551	0.091968217	647.6528729	252.7693275	733.4203692	865.150761	344.3874884	272.8165648	337.38244	148.1089776
ENSDARG00000030263	mfsd2b	27.45552246	-3.146417489	1.120838717	-2.807199147	0.004997434	0.091968217	5.507868886	49.40317604	2.278201246	11.83773153	2.407673882	40.84869231	37.99298597	69.36784983
ENSDARG00000086775	top1b	663.4113555	0.772249133	0.27510245	2.807132883	0.004998462	0.091968217	836.925116	489.897595	842.1117374	971.5721181	697.0914925	550.6590795	391.2073143	527.8263912
ENSDARG00000044982	dhrs3a	223.6101512	-1.26178413	0.449497361	-2.807100195	0.004998969	0.091968217	131.6407126	315.5795898	88.63611097	125.3677996	180.9182272	393.6353293	245.079697	308.0237433
ENSDARG00000099291	lsr	7394.642255	0.339592129	0.120978255	2.807050981	0.004999733	0.091968217	8260.97748	6528.30703	8146.641217	8512.688379	8123.602844	6419.824306	6170.846302	6994.250483
ENSDARG00000015025	l1camb	59.27020906	-2.558607714	0.912143179	-2.805050537	0.005030869	0.092387285	17.27471587	101.2657022	19.5092803	28.87853169	3.436335626	122.2731858	110.028154	71.49576699
ENSDARG00000045799	acanb	20.53962203	7.753715962	2.764203358	2.805045417	0.005030949	0.092387285	41.07924407	0	93.84999986	0	29.38773234	0	0	0
ENSDARG00000045804	abhd2b	33375.1575	0.56351669	0.200929738	2.80454599	0.00503875	0.092453042	39811.94985	26938.36515	38784.01437	49809.58429	30842.25088	26721.75876	25696.17843	28397.15827
ENSDARG00000070721	vdrb	457.0196592	-0.940545846	0.335422804	-2.804060529	0.005046343	0.092514881	313.08208	600.9572383	397.2203135	307.3202793	234.7056473	526.8225599	732.8849163	543.1642388
ENSDARG00000104669	slc35c1	1394.804107	0.510046397	0.181954189	2.803158312	0.005060482	0.092696526	1638.947609	1150.660605	1595.489115	1803.910556	1517.443155	1152.120687	1050.805566	1249.055561
ENSDARG00000068122	cfap77	9593.77429	0.40502036	0.144530958	2.802308693	0.00507383	0.092863379	10931.77142	8255.777163	10658.5906	12030.93737	10105.78628	7475.676777	8525.990406	8765.664308
ENSDARG00000003098	kdm5bb	6685.344122	0.39789576	0.142060889	2.800881811	0.005096318	0.093152969	7601.663074	5769.025171	7272.644052	8115.851646	7416.493523	5616.719998	6384.893903	5305.461612
ENSDARG00000068732	spry4	2436.5964	0.570411555	0.203697328	2.800289824	0.005105674	0.093152969	2912.176883	1961.015916	2843.307403	3356.694598	2536.528648	1682.693598	2252.39912	1947.955031
ENSDARG00000117627	NA	11.31577741	-6.007934609	2.145479086	-2.800276474	0.005105886	0.093152969	0.376479879	22.25507495	0	1.129439636	0	49.6915886	8.487608553	8.586027687
ENSDARG00000089156	egr3	33.9283531	-4.670057346	1.667742123	-2.800227494	0.00510666	0.093152969	2.63535915	65.22134704	0	7.906077451	0	119.8444196	32.88948314	42.93013844
ENSDARG00000100498	LOC100536607	41.45219422	-3.809786581	1.360992759	-2.79927028	0.005121825	0.093351858	5.527453291	77.37693515	5.213888881	6.776637815	4.591833179	4.871724372	23.34092352	203.9181576
ENSDARG00000075972	csrnp2	612.3812585	1.037475069	0.370708387	2.798628532	0.005132014	0.093459819	823.4394076	401.3231093	1029.741442	460.9556466	979.6211342	404.4134832	385.7094842	413.8463604
ENSDARG00000015862	rpl5b	5922.049121	-0.446214908	0.159466001	-2.798182092	0.005139113	0.093511371	5013.249446	6830.848797	4915.828233	4574.230525	5549.68958	6684.980184	6187.466635	7620.099572
ENSDARG00000078366	NA	693.9175611	0.7329376	0.261985982	2.797621439	0.005148041	0.093584368	866.5277028	521.3074193	780.9456289	1019.756331	798.8811486	462.9959141	624.6809342	476.2454096
ENSDARG00000104845	mipol1	4956.984209	0.521379973	0.186380606	2.797393912	0.005151668	0.093584368	5843.398261	4070.570157	5696.864546	6917.102595	4916.227642	4241.391778	4304.240098	3666.078594
ENSDARG00000021938	smad9	932.7086995	-1.065257019	0.381071542	-2.795425274	0.005183148	0.094078221	603.036544	1262.380855	568.4944999	341.9836729	898.6314592	1235.543698	1088.036102	1463.562765
ENSDARG00000013856	amy2a	8371.087576	-2.159452288	0.772622353	-2.79496481	0.005190536	0.094134332	3062.149102	13680.02605	5143.643293	3293.330541	749.4734722	14071.95684	18280.51066	8687.610659
ENSDARG00000027699	fut9b.3	5879.558986	1.015465185	0.363526904	2.7933701	0.005216197	0.094521467	7867.473969	3891.644003	7291.34089	11378.72545	4932.355565	3740.191076	2515.574843	5419.166089
ENSDARG00000062190	pde3b	2527.028256	0.64718886	0.231771827	2.792353441	0.005232617	0.094673706	3084.59358	1969.462932	3438.559717	3465.120803	2350.100221	2028.586029	1666.75413	2213.048636
ENSDARG00000038955	NA	229.4177338	-1.619651818	0.580059562	-2.792216392	0.005234834	0.094673706	112.5368653	346.2986023	108.622685	50.82478361	178.1631273	366.3536728	218.5559202	453.986214
ENSDARG00000018008	mdh1b	2939.202976	0.463363641	0.165958353	2.792047725	0.005237563	0.094673706	3407.235806	2471.170147	3250.35241	3639.387572	3331.967436	2260.439794	2329.608719	2823.461928
ENSDARG00000030166	hyi	3032.248265	-0.686336182	0.245859521	-2.791578615	0.005245161	0.094732891	2324.078595	3740.417934	2255.447813	1697.359197	3019.428775	3827.283661	3947.45714	3446.513002
ENSDARG00000003486	ppp1caa	4932.31359	0.361934391	0.129670115	2.79119357	0.005251406	0.094767541	5547.756992	4316.870187	5457.203695	5663.010334	5523.056947	4083.479369	4172.720555	4694.410638
ENSDARG00000074309	LOC100150651	1600.21547	0.466063468	0.167016848	2.790517689	0.005262382	0.094855296	1856.478134	1343.952805	2007.257772	1848.774033	1713.402598	1412.67612	1369.900516	1249.281778
ENSDARG00000006272	pals1a	1296.296699	0.612973027	0.219687543	2.790203841	0.005267487	0.094855296	1567.824572	1024.768827	1511.158794	1857.928201	1334.386722	1124.393985	1034.427292	915.4852021
ENSDARG00000010953	ndel1a	11508.60905	0.520667529	0.186612831	2.790095014	0.005269258	0.094855296	13563.25066	9453.967429	12237.86618	16132.91576	12318.97005	8589.824413	8833.478601	10938.59927
ENSDARG00000028106	glrx	3398.293171	-0.531528856	0.190531727	-2.789713109	0.005275476	0.094889277	2779.198107	4017.388236	2422.062552	2686.530145	3229.001623	3516.039604	4057.725139	4478.399964
ENSDARG00000100686	si:ch211-241b2.4	124.6358058	-1.2309498	0.441562734	-2.787712151	0.005308169	0.09539898	74.52066252	174.7509491	65.17361101	85.83741232	72.55096422	141.2800068	200.5197521	182.4530883
ENSDARG00000095974	NA	1130.065332	-0.708448562	0.254202584	-2.786944763	0.005320755	0.095546799	858.1406141	1401.99005	843.7810172	911.4577861	819.1830391	1548.234005	1634.925598	1022.810548
ENSDARG00000054320	ap2a1	7000.110245	0.544942501	0.1955575	2.786610079	0.005326252	0.09556719	8306.826189	5693.394301	8639.028287	9734.014031	6547.436248	5860.32692	6074.747085	5145.108899
ENSDARG00000097057	fxyd6l	890.6218181	-0.752351516	0.270018967	-2.786291365	0.005331493	0.09558293	663.3682121	1117.875424	859.4023364	521.3058021	609.3964976	1191.79212	1034.614929	1127.219224
ENSDARG00000002790	ap2m1a	41058.71018	0.359950603	0.129208264	2.785817197	0.005339297	0.095644583	46154.49744	35962.92291	42737.11587	50522.86421	45203.51224	33713.62873	37984.61967	36190.52033
ENSDARG00000059549	akap10	533.5488643	0.749143839	0.269014142	2.78477493	0.005356489	0.09587415	669.017029	398.0806996	635.0620097	698.2117757	673.7773016	321.0097641	480.027996	393.2043388
ENSDARG00000063068	syne1b	1701.227634	1.245706997	0.447539365	2.783457935	0.005378284	0.096172472	2392.674232	1009.781036	3286.079051	2182.712125	1709.23152	1703.505968	804.1007465	521.7363945
ENSDARG00000102473	zgc:171673	212.7085323	-1.946909357	0.699512424	-2.783237712	0.005381936	0.096172472	87.29698407	338.1200806	75.93533737	85.48411005	100.4715048	695.069672	116.0705826	203.2199871
ENSDARG00000034871	mid2	685.4816217	0.67514832	0.242677341	2.782082238	0.005401135	0.096365967	843.0287592	527.9344842	959.3555541	797.3843829	772.3463407	611.8885812	501.8298557	470.0850159
ENSDARG00000030254	cbln9	9.07722079	-6.674538365	2.399138212	-2.782056629	0.005401561	0.096365967	0	18.15444158	0	0	0	9.743448744	30.767581	13.95229499
ENSDARG00000012887	znf143a	3075.419672	-0.517805844	0.186165533	-2.781427018	0.00541205	0.096474521	2529.274973	3621.564371	2296.718052	2454.272329	2836.834538	3144.21091	3560.551788	4159.930414
ENSDARG00000002880	vps50	940.4371248	0.589397561	0.211977348	2.780474269	0.005427956	0.096646266	1129.844407	751.029842	1283.237147	1062.738577	1043.557498	763.1615556	817.964941	671.9630295
ENSDARG00000099783	pcdh2ac	20.03177381	-7.816714407	2.811677352	-2.780089402	0.005434394	0.096646266	0	40.06354762	0	0	0	20.46124236	99.7294005	0
ENSDARG00000009870	mapk8b	1934.84595	0.694980011	0.249987592	2.780058018	0.005434919	0.096646266	2392.269637	1477.422263	2217.388298	3095.833525	1863.587089	1543.732581	1594.487799	1294.04641
ENSDARG00000053535	lmo7b	26661.87628	0.518028808	0.186391395	2.779252808	0.00544841	0.096807603	31398.1029	21925.64966	30032.76374	38225.51525	25936.02971	20722.86409	20933.91972	24120.16518
ENSDARG00000076919	igdcc4	273.5692142	1.133633191	0.407939741	2.778923149	0.005453943	0.096827371	375.8056759	171.3327525	459.691203	275.5832711	392.1425535	198.7663544	118.8265197	196.4053833
ENSDARG00000099617	sdr39u1	1444.508014	0.728500239	0.262186959	2.778552532	0.005460168	0.096859408	1801.869275	1087.146753	1764.901386	2208.054488	1432.651952	1321.21165	1036.549195	903.6794141
ENSDARG00000102703	NA	78.18668596	-1.46286907	0.526709541	-2.777373404	0.005480018	0.097027118	41.60182351	114.7715484	47.44725551	39.39224478	37.96597023	102.0923162	102.548913	139.673416
ENSDARG00000057248	sclt1	2066.913668	0.451712321	0.162648489	2.77723035	0.005482431	0.097027118	2387.851377	1745.975958	2266.151125	2526.705316	2370.697692	1590.226295	1925.024013	1722.677566
ENSDARG00000063438	srebf2	9359.527365	0.466939191	0.168144898	2.777004817	0.005486237	0.097027118	10860.9009	7858.153831	12285.66017	10684.49895	9612.543576	6831.131915	8373.025837	8370.303741
ENSDARG00000056984	rad9a	406.0422242	-0.864796294	0.311432813	-2.776831012	0.005489171	0.097027118	287.9168975	524.167551	259.8254626	288.0071071	315.9181227	658.6571351	419.0756723	494.7698455
ENSDARG00000114031	smyhc3	22.07590331	-3.494287725	1.258442125	-2.776677334	0.005491767	0.097027118	3.615851561	40.53595506	1.73796296	4.517758543	4.591833179	15.58951799	20.15807031	85.86027687
ENSDARG00000070214	slc41a1	1061.501173	1.184999919	0.426823546	2.776322746	0.00549776	0.097054741	1474.507898	648.4944482	1780.037534	1956.490988	686.9951724	629.6904099	484.0833625	831.7095722
ENSDARG00000058102	sardh	298.9147704	-1.607557959	0.579325016	-2.774880964	0.005522192	0.097407547	147.7076751	450.1218656	123.426121	114.6156863	205.0812181	681.2575207	500.0175223	169.0905539
ENSDARG00000073858	pex26	2389.927177	-0.412177035	0.148557883	-2.774521464	0.005528299	0.097436819	2050.773138	2729.081215	2162.025923	2058.968456	1931.325035	2636.57723	2608.878679	2941.787736
ENSDARG00000101888	oscp1b	2362.483152	0.570394047	0.205662843	2.773442384	0.005546666	0.097667995	2823.54153	1901.424774	2964.095829	3066.428611	2440.100151	1800.589328	1643.413206	2260.271789
ENSDARG00000033056	zgc:171927	13705.99951	0.479058724	0.172747671	2.773170385	0.005551305	0.097667995	15961.05835	11450.94067	15732.04072	18369.20624	13781.9281	10693.435	10685.89917	12973.48784
ENSDARG00000027112	ephb4b	2417.895564	0.398562492	0.143735867	2.772881252	0.005556239	0.097667995	2749.915809	2085.875319	2713.174897	2949.541019	2587.031512	2051.771311	2177.265133	2028.589512
ENSDARG00000062964	si:dkey-246g23.2	37.52887531	-2.676462096	0.965468685	-2.772189443	0.005568062	0.097667995	10.03196211	65.0257885	19.55034193	6.241084191	4.304460201	54.8020179	49.72765206	90.54769556
ENSDARG00000027088	ptgdsb.1	1527.887701	-1.468631557	0.52977397	-2.772185198	0.005568135	0.097667995	811.0100509	2244.765351	446.6564808	535.3543874	1451.019284	2142.584379	3488.407115	1103.304558
ENSDARG00000091975	NA	103.9902925	1.437833625	0.518664661	2.772183517	0.005568164	0.097667995	151.9418784	56.03870659	182.4861108	160.3804283	112.9590962	72.10152071	49.86470025	46.14989882
ENSDARG00000114307	LOC795083	23.36793134	4.663404661	1.682517932	2.771681997	0.005576749	0.09774033	44.94710692	1.788755768	30.41435181	72.28413669	32.14283225	0	0	5.366267304
ENSDARG00000103125	tsc2	898.3612345	-0.928197855	0.334953137	-2.77112752	0.005586254	0.097828667	619.0604051	1177.662064	370.9857411	709.8761668	776.3193074	1204.707369	1288.518339	1039.760484
ENSDARG00000097824	smco4	499.021414	-1.100471371	0.397233416	-2.770339372	0.005599791	0.097985544	317.2777821	680.765046	300.6675921	221.3701686	429.7955855	551.4791989	549.5726538	941.2432852
ENSDARG00000105003	scn1bb	862.0168613	0.87977549	0.317634228	2.769775461	0.005609495	0.097985544	1117.101925	606.9317978	878.5402764	1172.358342	1300.407156	743.4251392	663.0944182	414.2758359
ENSDARG00000001760	tnxba	97.79541861	-2.036128226	0.735151037	-2.769673337	0.005611254	0.097985544	38.28555652	157.3052807	55.31419412	13.16290039	46.37957506	176.9545099	91.7049304	203.2564018
ENSDARG00000011519	myl4	10.23767171	-6.837243892	2.468705878	-2.769566011	0.005613103	0.097985544	0	20.47534341	0	0	0	4.948535252	46.35444052	10.12305446
ENSDARG00000061640	sipa1l2	1113.093688	-1.399541476	0.505449537	-2.768904457	0.005624513	0.098106547	611.747559	1614.439817	713.4053515	188.9940842	932.8432413	1834.805174	1596.101236	1412.413041
ENSDARG00000101792	si:dkey-237i9.1	580.058149	0.858852372	0.310301354	2.767800915	0.005643592	0.098361027	747.8720538	412.2442442	820.3119299	849.9419287	573.3623028	315.7428892	449.3953139	471.5945295
ENSDARG00000037758	tlr2	18.68968442	-7.716787017	2.790747673	-2.765132474	0.005689968	0.099046149	0	37.37936883	0	0	0	47.74289885	0	64.39520765
ENSDARG00000015552	phactr4a	2046.576586	0.57280736	0.20716216	2.765019251	0.005691944	0.099046149	2447.57001	1645.583161	2638.342573	2753.689329	1950.678128	1496.264421	1721.303576	1719.181487
ENSDARG00000076667	ccng1	26549.83055	-0.304864662	0.11030418	-2.763854121	0.005712307	0.099297147	23755.11521	29344.54589	22539.11979	23924.16457	24802.06128	29419.00186	30486.48662	28128.14917
ENSDARG00000056490	zgc:110158	2837.948313	0.812728076	0.294075062	2.763675609	0.005715433	0.099297147	3617.547871	2058.348755	3091.952347	5056.162563	2704.528703	1938.278606	2526.906633	1709.861025
ENSDARG00000036546	pdxkb	395.0897177	0.873037431	0.315933845	2.763355194	0.005721047	0.099315928	511.2404433	278.9389922	484.0226844	643.7805924	405.918053	311.7903598	259.9330119	265.0936048
ENSDARG00000069632	emp1	21.55782072	-5.001456402	1.810143017	-2.763017262	0.005726974	0.099340096	1.327049851	41.78859159	0	3.981149552	0	15.45505968	22.51619586	87.39451923
ENSDARG00000076981	zgc:198329	41.00041987	-2.643083077	0.956733484	-2.762611659	0.005734095	0.099384923	11.22776592	70.77307383	20.08111638	2.485713424	11.11646795	73.91416337	56.3063538	82.09870431
ENSDARG00000075296	fam83c	913.7958382	1.166962841	0.422509229	2.761981895	0.005745166	0.099489075	1264.497627	563.0940491	1750.997682	1425.35282	617.1423792	692.7592057	415.8928191	580.6301223
ENSDARG00000051891	rsph10b	2914.84077	0.632746152	0.22911029	2.761753528	0.005749186	0.099489075	3544.184686	2285.496853	2921.879523	4469.120746	3241.553789	2064.886414	2638.189081	2153.415063
ENSDARG00000069445	pimr128	85.31770272	-2.638646977	0.955541825	-2.761414421	0.00575516	0.099513843	23.73750605	146.8978994	11.87888412	4.540976269	54.79265777	130.7067428	109.8976815	200.0892738
ENSDARG00000042848	pcmtl	955.5133107	-0.768786265	0.278540736	-2.760049663	0.005779258	0.099851714	706.771335	1204.255286	784.6971038	712.935625	622.6812761	1131.03033	1558.917944	922.817585
ENSDARG00000097415	lrrc53	6024.672144	0.439251326	0.159183606	2.759400518	0.005790752	0.099971461	6935.054207	5114.29008	6350.622168	7599.322583	6855.217871	4951.028332	5759.259909	4632.581999
ENSDARG00000076563	rarres3l	987.033062	-0.595070738	0.215741021	-2.758264219	0.005810921	0.100240672	786.2471207	1187.819003	792.726541	768.7199571	797.2948639	1345.894772	1239.892952	977.6692861
ENSDARG00000069208	stx7l	130.0695271	-1.906613166	0.691304166	-2.757994615	0.005815716	0.100244451	55.16862917	204.970425	37.15675024	23.28444894	105.0646883	244.0401982	210.6240106	160.2470661
ENSDARG00000004634	osbp	890.5480033	1.051565764	0.381345115	2.757517328	0.005824213	0.100311989	1201.510806	579.5852006	1344.012231	1446.2341	814.2860863	415.5048398	849.0844366	474.1663254
ENSDARG00000031768	roraa	4183.248288	0.767096372	0.278328263	2.756085079	0.005849778	0.100436194	5270.053174	3096.443403	5922.627374	6536.449407	3351.082741	2909.245187	2788.799775	3591.285245
ENSDARG00000017490	cel.1	11274.61441	-2.160524522	0.78391704	-2.756062711	0.005850178	0.100436194	4121.763058	18427.46575	6973.578252	4377.688836	1014.022085	18140.64734	25833.99626	11307.75366
ENSDARG00000117293	dnaaf5	1063.375314	0.687983469	0.249627253	2.756043105	0.005850529	0.100436194	1312.446723	814.3039055	1137.496758	1639.946351	1159.897061	919.7815615	724.6295802	798.5005749
ENSDARG00000009982	fam199x	1602.545471	0.482892787	0.175234523	2.755694363	0.00585677	0.100436194	1868.190284	1336.900657	2081.210645	1845.504365	1677.855844	1287.109579	1416.369677	1307.222715
ENSDARG00000104676	prkd2	1260.222565	0.82653519	0.299960143	2.755483387	0.005860548	0.100436194	1611.785199	908.6599297	1716.644438	1873.085876	1245.625284	1221.655146	730.4663313	773.8583114
ENSDARG00000062258	armc8	1790.400239	-0.539845054	0.195935602	-2.755216761	0.005865326	0.100436194	1459.431944	2121.368535	1353.004165	1514.578552	1510.713116	2471.912946	1801.494915	2090.697742
ENSDARG00000054414	spata17	1517.421801	0.58516917	0.212391128	2.755148841	0.005866544	0.100436194	1821.256546	1213.587056	1572.856479	2224.996083	1665.917077	1264.699647	1213.728023	1162.333498
ENSDARG00000101750	si:ch211-196p9.1	687.8297954	0.796888748	0.289245294	2.755062098	0.0058681	0.100436194	872.9990335	502.6605573	915.9064801	631.3567564	1071.733864	520.300163	530.4755346	457.2059743
ENSDARG00000020301	os9	4138.22092	0.45479045	0.16510972	2.754474115	0.005878654	0.100538292	4785.374837	3491.067003	4843.894525	5369.859805	4142.370179	3732.579222	3469.675014	3270.946772
ENSDARG00000045167	dlgap5	1486.761524	-1.027401762	0.37306685	-2.75393475	0.005888351	0.100625574	978.4766626	1995.046386	1031.205605	527.142123	1377.08226	2513.73036	1752.08206	1719.326738
ENSDARG00000088318	ubap2a	6015.3121	0.532013641	0.193248961	2.75299613	0.005905259	0.100835872	7111.931864	4918.692335	8149.308321	7330.063236	5856.424036	4231.57979	5445.861838	5078.635377
ENSDARG00000017676	mmp2	516.5365983	-1.062766767	0.386134103	-2.752325575	0.005917366	0.100836113	334.2259091	698.8472874	434.4907401	185.2281003	382.9588871	766.8094162	650.3630054	679.3694407
ENSDARG00000002197	pygl	261.0880199	-1.603673347	0.582662815	-2.75231799	0.005917503	0.100836113	129.1773984	392.9986414	87.76712949	60.98974033	238.7753253	343.9437407	364.9671678	470.0850159
ENSDARG00000004517	ppat	2055.386918	-0.884323772	0.321339583	-2.751991406	0.005923408	0.100836113	1444.303222	2666.470614	1588.854621	855.5775386	1888.477507	3077.472198	2716.06688	2205.872763
ENSDARG00000036189	spata4	4454.456535	0.425622208	0.154660576	2.7519761	0.005923684	0.100836113	5107.09533	3801.81774	4694.237956	5870.827227	4756.220807	3782.406803	3818.362898	3804.683519
ENSDARG00000040623	fosl2	204.0219309	-1.246993233	0.453417279	-2.750211099	0.005955688	0.101302189	120.8584404	287.1854214	122.5263887	90.35517086	149.6937616	229.9453904	231.2873331	400.3235409
ENSDARG00000078185	pacs2	138.2981545	-1.70728036	0.621025113	-2.749132564	0.005975321	0.101557287	64.75529164	211.8410173	55.61481473	29.36543053	109.2856297	262.0987712	190.9711924	182.4530883
ENSDARG00000088878	c1qtnf1	19.81964186	-4.679807193	1.702539609	-2.74872148	0.00598282	0.101605907	1.448302467	38.19098125	4.344907401	0	0	31.17903598	27.5847278	55.80917997
ENSDARG00000105341	si:dkey-9l20.3	25.68431919	-5.965850192	2.170824386	-2.748195676	0.005992423	0.101690173	0.719313319	50.64932507	2.157939958	0	0	3.629382994	146.3196861	1.998906117
ENSDARG00000040705	glsb	3293.042977	0.584922652	0.212868127	2.747816968	0.005999349	0.101728898	3951.885412	2634.200542	3769.496094	4862.58067	3223.579473	2574.176723	2932.837422	2395.587482
ENSDARG00000044899	tmem183a	3212.995858	0.753799667	0.274391723	2.747166203	0.006011266	0.101852145	4033.824245	2392.167471	4673.06593	4827.549238	2600.857566	2368.354514	2691.992675	2116.155224
ENSDARG00000006588	zgc:111983	20.00347633	-7.814477201	2.845064839	-2.74667807	0.00602022	0.101925015	0	40.00695267	0	0	0	14.40636744	0	105.6144906
ENSDARG00000074638	loxhd1b	3189.880082	0.651577085	0.237245967	2.746420075	0.006024956	0.101926444	3898.427582	2481.332582	4101.054368	4534.055953	3060.172427	3059.461349	2169.560917	2214.97548
ENSDARG00000078026	zcchc24	255.3509915	-2.215238029	0.806887584	-2.745410975	0.006043516	0.102160411	90.85306963	419.8489134	196.8820999	28.38709455	47.29001442	211.640121	295.1107955	752.7958237
ENSDARG00000016706	atic	1321.951018	-0.832881162	0.303410842	-2.745060646	0.006049972	0.102160411	950.5617533	1693.340283	814.1034478	885.5924739	1151.989338	2338.997293	1405.757526	1335.266031
ENSDARG00000061040	pum2	1495.092964	0.509487785	0.185619166	2.7448016	0.006054749	0.102160411	1756.484649	1233.701279	1610.745135	1803.403603	1855.305208	1219.200132	1384.348582	1097.555123
ENSDARG00000102353	ddx47	3115.452163	-0.471590085	0.17182121	-2.744655818	0.006057439	0.102160411	2610.549211	3620.355115	2414.57721	2349.566943	3067.503481	3538.726472	3676.540954	3645.79792
ENSDARG00000052765	gria2b	13.83702525	-7.281291669	2.653479232	-2.744054516	0.006068546	0.102269003	0	27.67405051	0	0	0	1.214432155	3.744923733	78.06279563
ENSDARG00000100452	nop53	2392.597757	-0.631881416	0.230316381	-2.743536577	0.006078128	0.10229788	1876.731253	2908.464262	1886.870766	1436.947496	2306.375498	2954.424711	3167.813509	2603.154565
ENSDARG00000073961	si:ch211-160j14.2	385.1454737	-1.972691952	0.719101624	-2.743272838	0.006083012	0.10229788	156.2923882	613.9985593	160.7615738	41.78926652	266.3263244	497.8902308	1076.865335	267.2401118
ENSDARG00000015985	abcc9	23.52332668	-4.32051694	1.575055781	-2.743088208	0.006086433	0.10229788	2.315815336	44.73083802	0	5.975663259	0.971782748	21.12338603	20.33656792	92.73256012
ENSDARG00000011496	ppm1bb	2244.678955	0.621995202	0.226776781	2.742764051	0.006092444	0.10229788	2721.360699	1767.997211	2729.008477	3290.802902	2144.270719	2016.967175	1625.13149	1661.892968
ENSDARG00000090973	ccdc50b	21.69112844	-3.7836099	1.379519431	-2.742701418	0.006093607	0.10229788	2.954221981	40.4280349	4.344907401	4.517758543	0	35.07641548	62.59611308	23.61157614
ENSDARG00000098224	tlcd4b	4448.890973	0.384919862	0.140398315	2.741627361	0.006113565	0.102554358	5038.930042	3858.851905	5174.581681	5315.277586	4626.930859	3658.072085	4141.870019	3776.61361
ENSDARG00000097637	LOC100536506	32.40422081	2.97513801	1.085394126	2.741066991	0.006124002	0.102650831	57.48085587	7.327585747	35.62824069	29.36543053	107.4488964	3.897379498	13.7923639	4.293013844
ENSDARG00000059601	map1aa	252.8110248	-1.699368679	0.620283328	-2.73966525	0.006150179	0.10300536	118.9753334	386.6467161	96.84016231	71.88754859	188.1982893	582.9951231	417.8537598	159.0912656
ENSDARG00000039302	terfa	1877.493971	-0.692590257	0.252838224	-2.739262463	0.006157719	0.10300536	1435.232163	2319.755779	1519.14405	1051.591548	1734.960893	2692.940532	2114.944277	2151.382529
ENSDARG00000019902	rcvrn2	19.62087258	-6.814435512	2.487764469	-2.739180336	0.006159258	0.10300536	0.289660493	38.95208467	0.86898148	0	0	34.10207061	82.75418339	0
ENSDARG00000039522	tubb2	18.3573538	-7.690902936	2.808065092	-2.738862057	0.006165224	0.103026481	0	36.7147076	0	0	0	37.9994501	72.1446727	0
ENSDARG00000077217	zgc:162184	125.6253462	-1.642646429	0.599940772	-2.738014326	0.006181138	0.103213703	61.13565661	190.1150359	31.54242468	98.72331342	53.14123172	215.5927723	147.2028121	207.5495232
ENSDARG00000040615	ilkap	526.89681	-0.613353892	0.224054822	-2.737517033	0.006190491	0.103291155	416.5519062	637.2417138	410.9560523	411.2885352	427.4111312	678.4750954	574.6905957	658.5594502
ENSDARG00000001994	stxbp1a	331.5440954	-1.270004718	0.464074598	-2.736639159	0.006207034	0.10348835	194.1855075	468.9026833	208.4121884	119.9915446	254.1527895	415.3012454	671.4188683	319.9879363
ENSDARG00000009568	ca10b	19.70040315	7.69330504	2.811996731	2.735886907	0.00622124	0.103646336	39.4008063	0	20.85555552	0	97.34686339	0	0	0
ENSDARG00000058903	gpr161b	90.46426459	-1.957942613	0.716014576	-2.734501052	0.00624749	0.10400456	36.93481076	143.9937184	53.87685177	14.68271527	42.24486524	164.6642838	85.9370366	181.3798349
ENSDARG00000099517	adss1	395.1484656	-1.490833625	0.545253821	-2.73420115	0.006253183	0.1040203	207.3803258	582.9166054	106.0157406	181.8397814	334.2854554	347.8411202	528.3536324	872.5550637
ENSDARG00000023287	hsd17b3	103.8426445	1.542651089	0.564353347	2.733484437	0.006266808	0.104167861	154.5868428	53.09844614	191.0436602	96.07497064	176.6418977	53.42966408	67.1910323	38.67464204
ENSDARG00000058221	ugcg	1856.960275	0.517809241	0.189488353	2.732670552	0.006282314	0.104346419	2186.684716	1527.235833	2221.985645	2342.457805	1995.610699	1405.005309	1399.39446	1777.307731
ENSDARG00000077382	hcn5	24922.54031	0.343007992	0.125565626	2.73170296	0.006300792	0.10448091	27871.45041	21973.6302	28934.25868	29348.56098	25331.53158	20815.16422	22132.89	22972.83638
ENSDARG00000056978	letm1	2536.973696	0.535024772	0.195862051	2.731640813	0.00630198	0.10448091	3002.293777	2071.653615	3039.602912	3386.301095	2580.977325	2292.959803	2146.78243	1775.218612
ENSDARG00000077715	LOC100334689	9.444899079	-6.732222867	2.464663564	-2.731497704	0.006304718	0.10448091	0	18.88979816	0	0	0	19.48689749	32.88948314	4.293013844
ENSDARG00000037281	fgg	90.79756763	-5.377874328	1.969727852	-2.730262621	0.006328389	0.104552527	4.244664439	177.3504708	0	0	12.73399332	1.002885267	37.828432	493.2200952
ENSDARG00000000183	ptpn4b	177.2007128	-2.660472345	0.97450806	-2.730067051	0.006332145	0.104552527	48.4746711	305.9267546	93.1010423	49.00256892	3.320402063	525.1982499	171.2131578	221.368856
ENSDARG00000044935	hpdb	2273.037922	-1.482832842	0.54316363	-2.72999288	0.006333569	0.104552527	1197.840094	3348.235751	585.6935176	605.3796448	2402.447119	4275.425309	1989.283255	3779.998689
ENSDARG00000004843	foxp1a	3268.579765	-0.689416663	0.252548783	-2.72983562	0.006336591	0.104552527	2501.914334	4035.245196	2876.56755	1932.816865	2696.358587	4649.706589	4442.341246	3013.687753
ENSDARG00000098135	stk40	1272.127289	0.712169707	0.260886672	2.729804863	0.006337182	0.104552527	1579.932142	964.3224364	1581.546294	1877.128675	1281.121457	799.9371419	1187.204246	905.825921
ENSDARG00000010160	rps15a	6060.639329	-0.359870199	0.131841126	-2.729574674	0.006341608	0.104552527	5308.708147	6812.570511	4887.49668	5376.296482	5662.331277	6680.427574	6571.048823	7186.235136
ENSDARG00000101701	bmp5	833.3579243	-0.769704913	0.281991623	-2.72953113	0.006342446	0.104552527	616.1023587	1050.61349	749.9310174	545.5193441	552.8567147	1319.26296	879.5284363	953.0490733
ENSDARG00000104341	NA	26.52100999	4.272358972	1.565775046	2.728590536	0.006360563	0.104772338	50.48589015	2.556129834	105.2384235	39.13524663	7.084000294	6.012639491	0	1.65575001
ENSDARG00000054584	LOC100002134	105.6411499	1.423809283	0.521883501	2.728212866	0.00636785	0.104813569	153.9087323	57.37356752	150.3337961	192.0047381	119.3876626	40.92248473	70.02277056	61.17544727
ENSDARG00000062267	kdm3b	3079.961701	0.488096489	0.178929054	2.727877209	0.006374333	0.104824717	3595.673838	2564.249565	3680.80104	3181.985262	3924.235212	2227.577248	2617.576883	2847.594564
ENSDARG00000020741	fga	18.7286252	-7.719471644	2.830107839	-2.727624558	0.006379217	0.104824717	0	37.4572504	0	0	0	0	27.5847278	84.78702341
ENSDARG00000090052	si:dkey-165a24.9	12.25370121	-5.94534652	2.179862051	-2.727395762	0.006383642	0.104824717	0.52709523	23.98030719	0	1.58128569	0	3.700374491	16.33937184	51.90117524
ENSDARG00000032372	ccdc180	1107.0297	0.752878608	0.27606431	2.727185588	0.00638771	0.104824717	1389.579719	824.4796799	1447.723146	1532.649586	1188.366427	872.0386626	1008.964467	592.4359104
ENSDARG00000090177	NA	20.01667993	-2.918358947	1.070195209	-2.72694077	0.006392451	0.104824717	4.728829478	35.30453039	2.60694444	7.906077451	3.673466543	30.20469111	42.43804276	33.27085729
ENSDARG00000012860	tmprss4b	59.44242726	-2.606116715	0.955855833	-2.726474668	0.006401487	0.104894367	16.72295477	102.1618998	10.99581858	12.70362154	26.46942419	54.76142709	35.50816237	216.2161098
ENSDARG00000006894	oprk1	25.38374253	-3.647018437	1.337792237	-2.726147107	0.006407843	0.104920052	3.736384076	47.03110099	7.820833321	3.388318907	0	43.84551935	36.07233635	61.17544727
ENSDARG00000052816	shmt1	2036.652601	-0.755694535	0.277495623	-2.723266507	0.006463989	0.105760322	1514.949649	2558.355554	1468.599701	1086.79684	1989.452405	2845.929324	2097.586073	2731.551266
ENSDARG00000019001	ak7a	5348.937368	0.512697273	0.188283211	2.723011097	0.006468988	0.105763134	6289.372806	4408.50193	5920.050861	6688.68847	6259.379086	3711.543663	5353.66472	4160.297408
ENSDARG00000025269	pdcd6ip	21023.44552	0.394850639	0.14502949	2.722554151	0.006477942	0.105830533	23882.70104	18164.19	24153.34024	26391.61597	21103.14692	17099.75255	17805.94179	19586.87566
ENSDARG00000042094	eef2a.1	255.8659656	-1.051050483	0.386291717	-2.720872428	0.006510988	0.106291157	166.5228837	345.2090474	212.0314812	162.6393076	124.8978625	281.5856687	409.5271127	344.5143609
ENSDARG00000003144	pxmp2	220.9270725	-0.98229068	0.361089339	-2.720353588	0.006521214	0.106378826	148.5773508	293.2767942	141.5526826	166.4409666	137.7384034	337.0177323	314.9514432	227.861207
ENSDARG00000044090	zmpste24	5358.777951	0.376685608	0.138512335	2.719509475	0.006537882	0.106571371	6054.397407	4663.158494	6234.94212	6312.438124	5615.811978	4287.117448	4985.409074	4716.948961
ENSDARG00000004658	zgc:101810	135.9582855	-2.192590564	0.806318248	-2.719261992	0.006542776	0.106571853	48.84596646	223.0706046	52.13888881	67.76637815	26.63263244	88.66538357	470.0013236	110.5451065
ENSDARG00000092202	si:dkey-112g5.16	211.4482225	-1.436727053	0.528716931	-2.717384236	0.006580017	0.107040199	114.0005973	308.8958477	101.1675304	56.71057957	184.1236818	338.5645205	286.9195376	301.203485
ENSDARG00000019498	cry5	3803.114793	1.362846781	0.50154084	2.717319649	0.006581301	0.107040199	5476.847056	2129.38253	6527.592597	8308.332018	1594.616553	2226.251298	1458.079274	2703.817018
ENSDARG00000061738	2-Mar	1860.103669	0.445724487	0.164063119	2.71678662	0.006591909	0.107133193	2145.270019	1574.937319	2288.028237	2213.701686	1934.080135	1681.719253	1537.318099	1505.774606
ENSDARG00000069250	uacaa	199.9952134	-2.51817113	0.927095837	-2.716192901	0.006603743	0.107193297	59.36775986	340.6226669	46.92499993	9.035517086	122.1427626	174.4077325	683.2524885	164.2077795
ENSDARG00000098646	mthfd2	5785.753452	0.839298597	0.309007566	2.716110183	0.006605393	0.107193297	7422.826758	4148.680146	7763.480544	9628.472895	4876.526836	3211.440706	3674.073552	5560.526181
ENSDARG00000003320	fam91a1	2506.312176	0.52693819	0.194047836	2.715506652	0.006617445	0.107309384	2959.266941	2053.357411	2769.733325	3347.35633	2760.711167	2355.608695	1751.546383	2052.917155
ENSDARG00000075673	arhgap21b	2317.296238	0.756202249	0.278515334	2.715118906	0.006625198	0.107310026	2911.127252	1723.465225	4017.866128	2472.550275	2242.965354	1893.663894	1828.69788	1448.0339
ENSDARG00000012030	dnaaf1	2342.351676	0.382449176	0.14086449	2.715014808	0.006627281	0.107310026	2651.166497	2033.536855	2467.5271	2762.818362	2723.154029	2065.005752	2065.953326	1969.651486
ENSDARG00000075025	cdc123	2443.67643	-0.464377769	0.171082046	-2.714357118	0.006640454	0.107411614	2053.532552	2833.820307	2036.950952	1800.388692	2323.258013	2891.675115	2666.040538	2943.745268
ENSDARG00000069594	kif13a	94.90599854	-3.799944809	1.400017601	-2.714212169	0.00664336	0.107411614	12.70132433	177.1106728	25.8464647	12.25750829	0	296.547369	223.1369146	11.64773467
ENSDARG00000033852	mad1l1	1070.131751	-0.763563969	0.281388461	-2.713558209	0.006656487	0.107544486	793.1071811	1347.156322	908.141008	718.4656189	752.7149164	1774.980855	1032.742696	1233.745413
ENSDARG00000004964	cyp4t8	273.5759579	-1.670356241	0.615788912	-2.712546799	0.006676835	0.107729082	130.6833547	416.4685612	179.7272176	60.33893732	151.9839091	269.958088	258.2523608	721.1952347
ENSDARG00000021255	arhgap22	287.7879569	1.063051661	0.391908227	2.712501518	0.006677748	0.107729082	389.3169534	186.2589603	372.0664395	383.7732193	412.1112014	221.0554458	222.4168505	115.3045847
ENSDARG00000078582	myo16	720.630435	0.800912141	0.295314013	2.712069541	0.006686456	0.107774589	915.7555618	525.5053081	1165.152377	913.9868465	668.1274621	585.7419365	511.5974347	479.1765533
ENSDARG00000113431	NA	28.44634859	-3.303838362	1.218286204	-2.711873738	0.006690407	0.107774589	5.228328815	51.66436837	2.475258387	5.361938076	7.847789981	47.18148939	9.066227851	98.74538788
ENSDARG00000104043	gng10	449.5110234	-1.09443044	0.40375455	-2.710633079	0.006715489	0.108002849	286.5830105	612.4390363	274.5981477	172.8042643	412.3466194	597.273408	517.7441217	722.2995792
ENSDARG00000052375	zgc:66455	93.25337319	-1.612552769	0.594940449	-2.710443998	0.006719319	0.108002849	46.005393	140.5013534	29.54537032	49.69534397	58.77546469	188.0485608	136.8626879	96.59281148
ENSDARG00000031985	ptpa	4550.058603	0.404688835	0.149307339	2.710441672	0.006719367	0.108002849	5184.175319	3915.941887	4890.606992	5558.723296	5103.195669	3806.523689	4343.30735	3597.994622
ENSDARG00000031302	smap1	7875.127232	0.417101877	0.153930968	2.709668385	0.006735051	0.108175582	9005.713936	6744.540527	9740.288902	9604.186298	7672.666608	6508.882102	7060.424296	6664.315183
ENSDARG00000004447	aplnr2	119.4078145	-2.580012489	0.952470204	-2.708759265	0.006753532	0.108326026	34.2991911	204.516438	5.877759254	63.29862135	33.72119271	401.3525386	124.0463409	88.15043432
ENSDARG00000042115	tmem198a	238.4791884	1.228229284	0.453435103	2.708721219	0.006754307	0.108326026	334.395471	142.5629058	300.2218959	424.6356149	278.3289021	193.9550886	88.08907452	145.6445543
ENSDARG00000091266	si:ch211-71m22.5	1219.300857	0.808227795	0.298447641	2.708105821	0.006766844	0.108447713	1552.310686	886.2910291	1708.41759	1870.352037	1078.16243	1043.523361	916.6617237	698.688003
ENSDARG00000013422	slc8a1a	614.3378096	1.194120213	0.441073536	2.707304145	0.006783208	0.108630501	855.0016466	373.6739725	602.2647569	962.3702954	1000.369887	183.7196885	496.0221319	441.2800971
ENSDARG00000026482	arhgap12b	2279.700698	0.529437791	0.195749832	2.70466537	0.006837323	0.109347572	2693.479655	1865.921741	2688.595759	3090.85773	2300.985478	1706.056129	2101.398922	1790.310171
ENSDARG00000076014	erc1b	1407.446789	0.609538348	0.225368138	2.704634084	0.006837967	0.109347572	1700.381064	1114.512514	2045.643729	1513.018435	1542.481029	1283.59566	1037.636374	1022.305508
ENSDARG00000068483	LOC110437736	30.53509091	-4.418125854	1.633755057	-2.704276774	0.006845325	0.109385391	2.698130067	58.37205176	0	0	8.094390201	35.86700693	58.76275699	80.48639134
ENSDARG00000074030	myt1a	1558.504461	0.682061636	0.252343481	2.702909678	0.006873542	0.109737007	1920.238468	1196.770454	1599.177077	2066.543143	2094.995183	895.3257327	1382.753057	1312.232571
ENSDARG00000037639	nkx3-2	8671.831871	0.372354726	0.137770074	2.702725741	0.006877347	0.109737007	9784.526007	7559.137734	10005.45276	9425.173761	9922.951499	6879.849158	7374.670881	8422.893161
ENSDARG00000070545	top1a	2198.400369	0.505959986	0.187248348	2.702079842	0.006890721	0.109870395	2580.177305	1816.623433	2464.52351	3007.604758	2268.403648	1774.079892	1702.922701	1972.867707
ENSDARG00000075525	cln8	490.5880809	0.810777846	0.300149718	2.701244741	0.006908048	0.110026078	624.9927877	356.1833741	574.3557752	783.0816468	517.5409412	344.1503738	410.4464522	313.9532963
ENSDARG00000068465	zgc:136254	23.00546332	-3.011934341	1.115145958	-2.700932842	0.00691453	0.110026078	5.059643235	40.95128341	2.60694444	3.388318907	9.183666357	20.46124236	55.16945559	47.22315228
ENSDARG00000068465	zgc:174237	23.00546332	-3.011934341	1.115145958	-2.700932842	0.00691453	0.110026078	5.059643235	40.95128341	2.60694444	3.388318907	9.183666357	20.46124236	55.16945559	47.22315228
ENSDARG00000069313	oxa1l	1888.030883	-0.463747978	0.171702314	-2.700883689	0.006915552	0.110026078	1587.342927	2188.718839	1412.094905	1654.629066	1695.30481	2358.888941	2026.416542	2180.851033
ENSDARG00000099113	unc13bb	40.96288559	-3.943941818	1.460627262	-2.700169934	0.006930407	0.110156339	4.940690106	76.98508108	13.90370368	0	0.918366636	30.20469111	88.05893874	112.6916134
ENSDARG00000093286	ankrd34c	17.80964253	-7.646885781	2.832339602	-2.699847777	0.006937121	0.110156339	0	35.61928507	0	0	0	0	40.31614063	66.54171457
ENSDARG00000010385	sept4a	337.6558445	-1.258663923	0.466212208	-2.69976612	0.006938824	0.110156339	199.0611322	476.2505568	102.5398147	189.7458588	304.8977231	430.6604345	465.7575193	532.3337166
ENSDARG00000099478	hs2st1a	696.9727375	0.83355759	0.308856101	2.698854214	0.006957865	0.110378642	893.0651148	500.8803601	821.1874987	1194.947135	663.060711	560.2483028	456.2089597	486.1838178
ENSDARG00000060113	znf395a	2978.476572	-0.565179036	0.209573699	-2.69680327	0.007000862	0.110917194	2402.261426	3554.691718	2214.879686	2175.648533	2816.256059	3881.599413	2888.662459	3893.813282
ENSDARG00000098669	exd1	2083.091608	-1.13077688	0.419310663	-2.696752028	0.007001939	0.110917194	1305.894989	2860.288227	1267.342944	556.1277423	2094.21428	3017.787971	2843.887419	2719.18929
ENSDARG00000061543	ccdc85b	4784.385327	0.472372375	0.175181318	2.69647689	0.007007726	0.110928657	5560.720819	4008.049835	5845.638417	6033.466534	4803.057505	3497.898099	4414.617399	4111.634009
ENSDARG00000068103	cfap45	6534.937933	0.453222983	0.168123543	2.695773444	0.007022541	0.111063403	7552.990309	5516.885557	7017.56745	7616.877185	8024.526293	5562.729985	6306.621705	4681.30498
ENSDARG00000008170	dbnla	365.9504859	-1.065481267	0.395268075	-2.695591512	0.007026377	0.111063403	236.5762956	495.3246761	279.0102106	205.1951772	225.5234991	424.4302892	711.6205068	349.9232324
ENSDARG00000073950	cd4-2.2	58.49478733	-1.857098452	0.689195037	-2.694590577	0.007047517	0.111317232	25.31546965	91.67410501	18.24861108	23.71823235	33.97956552	127.6391786	62.59611308	84.78702341
ENSDARG00000077018	socs7	1482.03849	0.749251865	0.278088185	2.694295928	0.007053751	0.111335425	1858.607793	1105.469187	1937.907926	2377.539264	1260.376188	1169.592565	1031.505596	1115.309399
ENSDARG00000039827	bbs5	3035.545123	0.508484055	0.188780595	2.693518655	0.007070219	0.111515015	3565.118694	2505.971552	3361.928166	4154.373188	3179.054728	2331.915749	2344.17704	2841.821868
ENSDARG00000102750	cdh1	1868.562458	-0.668910052	0.248484693	-2.691956771	0.007103415	0.111958	1442.845202	2294.279715	1524.691024	1301.527493	1502.317088	2139.61583	2972.937632	1770.285682
ENSDARG00000053062	LOC796202	15.60278376	-3.311269475	1.230339998	-2.69134506	0.007116455	0.112082881	2.846430085	28.35913743	2.60694444	2.258879272	3.673466543	27.28165648	13.7923639	44.0033919
ENSDARG00000077306	cutc	1060.373976	-0.497708761	0.185012901	-2.690130034	0.007142418	0.11241099	879.3136825	1241.434268	939.36898	906.9400275	791.63204	1312.442546	1180.83854	1231.02172
ENSDARG00000053165	zgc:113377	252.0020551	1.123996821	0.418090127	2.688407949	0.007179363	0.112861676	345.5923398	158.4117705	279.3393269	397.0682509	360.3694415	220.476443	142.1896578	112.5692107
ENSDARG00000075917	cfap74	4617.0006	0.467388625	0.173868343	2.688175527	0.007184362	0.112861676	5358.26347	3875.737731	4964.467161	5620.302962	5490.020287	3433.680209	4567.872574	3625.660408
ENSDARG00000044125	txn	54105.20118	0.692941724	0.257783554	2.688075763	0.007186509	0.112861676	66854.85838	41355.54399	53664.87825	90674.65366	56225.04322	36166.01685	36241.28086	51659.33425
ENSDARG00000088877	smarcd2	1004.554317	-1.05788493	0.393711805	-2.686952531	0.00721072	0.113160783	651.751636	1357.356998	619.4946404	341.8618342	993.8984332	1521.152563	1276.075291	1274.843141
ENSDARG00000079651	afg3l1	508.6749344	1.349029882	0.502175741	2.686370075	0.007223303	0.113277117	730.5520432	286.7978255	1003.67361	877.574597	310.4079229	242.6118737	220.6778224	397.1037805
ENSDARG00000045442	cpb1	22689.24391	-2.122507789	0.790340547	-2.685561048	0.007240815	0.113470505	8474.894663	36903.59316	11384.27615	12174.26039	1866.147448	34700.90301	51806.27148	24203.60499
ENSDARG00000039649	mtif3	702.3194179	-0.632853696	0.235718626	-2.684784429	0.00725766	0.113653192	550.7142803	853.9245555	481.41574	529.7071892	641.0199117	916.8585269	773.4333294	871.4818102
ENSDARG00000010681	tjap1	2650.140829	0.621546399	0.231617939	2.683498536	0.007285629	0.113967393	3212.455656	2087.826002	3427.203794	3854.886457	2355.276716	2072.832823	2244.540037	1946.105145
ENSDARG00000044091	pitpnab	8013.280749	0.53108427	0.1979351	2.683123256	0.00729381	0.113967393	9471.93441	6554.627087	9272.731283	11533.38196	7609.68999	5904.565349	6907.084707	6852.231206
ENSDARG00000071586	tgfbi	1465.319067	-1.242541247	0.463113036	-2.683019372	0.007296076	0.113967393	870.4320249	2060.206109	765.572684	347.8674078	1497.855983	1851.255261	2140.999257	2188.363807
ENSDARG00000071409	arl3b	5590.90792	0.495032112	0.184513346	2.682906804	0.007298533	0.113967393	6540.841133	4640.974706	6068.966657	7136.929059	6416.627684	4110.761025	4216.219549	5595.943545
ENSDARG00000043685	nabp1b	63.69182262	-1.58554586	0.591407842	-2.68096861	0.00734094	0.114547947	31.88633495	95.49731028	30.41435181	39.53038725	25.7142658	93.53710795	112.4608133	80.49400957
ENSDARG00000039007	eno3	4842.577937	-0.81749984	0.304962422	-2.68065762	0.007347765	0.114572839	3505.873087	6179.282787	3597.837285	2029.354748	4890.427228	6110.059185	6076.898324	6350.890852
ENSDARG00000038938	itprid2	429.6526225	-1.21731539	0.454484202	-2.678454796	0.007396272	0.115247166	257.8170433	601.4882017	323.4499778	115.6114601	334.389692	645.0703512	606.9107659	552.4834881
ENSDARG00000060559	dis3	2228.804628	-0.640349504	0.239097739	-2.678191383	0.007402091	0.115255871	1742.026805	2715.58245	2049.05833	1530.390707	1646.631378	3322.516022	2132.511649	2691.71968
ENSDARG00000053940	btr32	17.87531122	-3.879095607	1.448613751	-2.677798416	0.00741078	0.115256477	2.283570817	33.46705162	0	2.258879272	4.591833179	21.43558724	39.25518956	39.71037805
ENSDARG00000101212	NA	1549.390256	0.585961359	0.218828969	2.67771384	0.007412652	0.115256477	1859.917946	1238.862567	1916.973145	2164.006342	1498.77435	1269.571371	1110.815769	1336.200559
ENSDARG00000015053	grip1	1431.922744	0.661348361	0.247105698	2.676378427	0.007442256	0.115618531	1754.308477	1109.53701	1928.080739	1896.140224	1438.704467	897.0866671	1347.280707	1084.243657
ENSDARG00000089094	si:dkey-160o24.3	37.34293073	-6.000199737	2.242069812	-2.676187738	0.007446492	0.115618531	1.142488875	73.54337258	0	3.427466624	0	62.67072751	0	157.9593902
ENSDARG00000117518	NA	264.6655856	0.943280069	0.352638875	2.674917988	0.007474753	0.115910867	348.3014196	181.0297516	378.2088238	403.1296105	263.5658244	205.7891399	174.1038507	163.1962641
ENSDARG00000016188	si:ch73-63e15.2	1848.200532	0.68769952	0.257096765	2.67486648	0.007475902	0.115910867	2280.641559	1415.759505	2570.44855	2706.875258	1564.600868	1454.272582	1368.993041	1424.012891
ENSDARG00000096217	si:dkey-51d8.9	257.3639135	0.907756048	0.339424849	2.674394787	0.007486426	0.115934277	335.7082721	179.0195549	341.5097217	264.2888748	401.3262198	188.0485608	167.6302689	181.3798349
ENSDARG00000041304	trak1a	2733.584202	0.544892509	0.203751013	2.674305762	0.007488414	0.115934277	3243.570375	2223.598029	3606.686102	3129.877681	2994.147341	2487.289437	2411.0532	1772.451449
ENSDARG00000001889	tuba1a	73584.38497	0.557456995	0.208482682	2.673876748	0.007498	0.115934277	87626.58139	59542.18855	88013.05125	98589.91525	76276.77766	46498.66044	58524.18287	73603.72235
ENSDARG00000116769	NA	19.4399816	-7.773926641	2.90738977	-2.673850861	0.007498579	0.115934277	0	38.87996321	0	0	0	108.1522811	8.487608553	0
ENSDARG00000003281	pik3ip1	1546.796165	-0.97259584	0.363886044	-2.672803355	0.007522033	0.116214879	1044.213375	2049.378955	709.9578693	796.2549432	1626.427312	1905.818574	2520.81974	1721.498551
ENSDARG00000078127	neurl4	376.8630437	-0.82750072	0.309648987	-2.672383101	0.007531461	0.11627854	271.7386445	481.9874429	225.0662034	288.0071071	302.1426232	540.7614053	516.6831707	388.5177528
ENSDARG00000076079	ush1gb	248.590759	1.585881026	0.593604262	2.671613274	0.007548759	0.116463529	373.0405861	124.1409319	254.5066802	683.3848244	181.2302535	93.05394668	136.0652616	143.3035875
ENSDARG00000056679	morc3a	1905.224452	-0.817692775	0.306194617	-2.670500168	0.007573833	0.11676815	1379.076792	2431.372112	1419.205936	923.5013698	1794.523069	3014.429209	1942.718196	2336.968932
ENSDARG00000043275	mgmt	4673.837835	-0.795493565	0.297976922	-2.669648238	0.007593075	0.116982477	3416.753849	5930.921821	3049.893495	2259.619737	4940.748317	6758.429842	5233.154145	5801.181477
ENSDARG00000040912	kdelr3	488.723604	-0.673144258	0.252177569	-2.669326466	0.007600354	0.117012331	376.6351795	600.8120285	355.9872938	340.8082404	433.1100044	555.7256508	593.6404714	653.0699634
ENSDARG00000021172	cyp2ad2	181.4013137	-2.195062643	0.822488486	-2.668806531	0.007612128	0.117111311	64.89785775	297.9047697	114.0624182	27.73023985	52.90091525	254.8647233	77.14420954	561.7053762
ENSDARG00000051798	brd1b	2107.84827	0.55697776	0.208798652	2.667535235	0.007640988	0.117472813	2509.795556	1705.900984	2280.854819	2280.12201	2968.409838	1924.961545	1726.761783	1465.979623
ENSDARG00000057975	plcd4a	3978.277565	0.468902229	0.175862093	2.666306422	0.007668976	0.117764561	4619.326595	3337.228534	4357.662603	5357.809047	4142.508136	3140.319722	3700.805588	3170.560293
ENSDARG00000016771	tfa	96.99750243	-4.212374933	1.579947648	-2.666148426	0.007672581	0.117764561	10.26761669	183.7273882	1.112307384	27.92726117	1.763281521	1.870760811	78.19402648	471.1173772
ENSDARG00000057114	hpf1	2048.889069	-0.873475055	0.327635707	-2.665994687	0.007676091	0.117764561	1446.747768	2651.030371	1542.442127	980.3536039	1817.447572	3222.1585	1755.874019	2975.058594
ENSDARG00000029072	klf6a	829.4718663	-0.886602558	0.332670114	-2.66511033	0.007696307	0.117992085	582.3120753	1076.631657	436.228703	576.0142143	734.6933086	746.3481738	1199.935659	1283.611139
ENSDARG00000076241	txlnbb	1208.666235	-1.146101435	0.43016089	-2.664355272	0.007713605	0.118094295	752.1752445	1665.157226	716.878026	511.7838285	1027.863879	818.4891987	1865.651838	2311.330643
ENSDARG00000057649	satb1a	798.3835741	0.681709842	0.255886691	2.664108238	0.007719272	0.118094295	983.6983942	613.068754	994.1148133	1193.817695	763.1626743	607.0168568	639.7534947	592.4359104
ENSDARG00000040565	ckmb	27761.03205	-1.159822871	0.435358498	-2.664063928	0.007720289	0.118094295	17166.4969	38355.56719	12975.68115	10358.71394	28165.0956	19474.20953	38791.36873	56801.12332
ENSDARG00000060006	nedd4l	687.8685931	-1.073253359	0.402891191	-2.663878941	0.007724536	0.118094295	443.1622994	932.5748868	461.9549441	352.7568714	514.7750827	960.1827968	1329.00728	508.534584
ENSDARG00000090480	ccdc17	17.57226459	7.528630994	2.826533136	2.663556601	0.00773194	0.118110052	35.14452917	0	67.78055545	0	37.65303207	0	0	0
ENSDARG00000043757	ptbp3	20462.65945	0.429585152	0.161294145	2.663364832	0.007736349	0.118110052	23487.0548	17438.2641	23547.387	26269.12795	20644.64945	16842.73648	19630.03338	15842.02245
ENSDARG00000061737	ece1	622.0890877	-0.75777874	0.284568849	-2.662901235	0.007747015	0.11819053	461.7613863	782.4167892	481.0115964	342.6078498	561.6647125	724.6307759	772.3268986	850.2926932
ENSDARG00000063924	CYTB	363501.4866	-0.598026535	0.224638765	-2.662169791	0.00776387	0.118365256	289223.0477	437779.9255	233554.4145	348426.4804	285688.2481	492877.2265	488330.3143	332132.2358
ENSDARG00000102367	ndfip1l	2652.667968	0.500459493	0.18801048	2.661870198	0.007770784	0.11838827	3108.353341	2196.982596	3204.009701	3488.329967	2632.720354	2254.651696	2382.295851	1954.00024
ENSDARG00000075173	si:ch1073-322p19.1	3461.275674	0.506665207	0.190360326	2.661611358	0.007776761	0.118397002	4063.171665	2859.379684	3920.844438	4863.367072	3405.303485	3059.442906	2774.387046	2744.309099
ENSDARG00000006639	lnpk	2390.210024	-0.716522386	0.269261704	-2.661063111	0.007789436	0.118477007	1808.458524	2971.961524	1544.21547	1367.287731	2513.87237	3144.869511	2959.256098	2811.758964
ENSDARG00000009657	fgfr1op2	1498.268237	-0.566684162	0.212965796	-2.66091632	0.007792832	0.118477007	1207.994449	1788.542026	1151.187202	1422.845233	1049.950911	1618.543043	2020.910544	1726.172491
ENSDARG00000062943	taco1	1299.678637	-0.519262162	0.195191239	-2.660273916	0.007807713	0.11862092	1068.251478	1531.105796	1122.724072	1086.52093	995.5094331	1396.236205	1770.727334	1426.35385
ENSDARG00000105118	zgc:171566	1327.898761	-0.683123639	0.256856457	-2.659554083	0.007824417	0.118720546	1019.065952	1636.73157	1050.598609	786.0899865	1220.509259	1791.820224	1338.920249	1779.454238
ENSDARG00000015290	sacm1la	8887.767305	0.436748946	0.164220701	2.659524316	0.007825108	0.118720546	10223.12113	7552.413483	10235.05016	11746.30779	8688.005437	7750.3582	7841.074524	7065.807724
ENSDARG00000098291	trpc3	271.8195156	1.422503829	0.535054409	2.658615285	0.00784625	0.118958926	395.9868859	147.6521453	682.2341155	281.8301998	223.8963424	155.5372301	172.0365476	115.3826583
ENSDARG00000061233	abcc5	6893.683379	0.687386753	0.258623227	2.657869368	0.007863637	0.119140078	8505.739642	5281.627116	8776.036686	11060.41302	5680.769225	5241.407509	4783.064378	5820.409461
ENSDARG00000037760	uncx4.1	119.4756333	-1.907401251	0.718011448	-2.656505347	0.00789552	0.119469162	50.2207401	188.7305264	37.36620365	21.45935308	91.83666357	221.1762865	234.4701863	110.5451065
ENSDARG00000104587	srl	450.2009557	-0.992793457	0.373745042	-2.656338804	0.007899421	0.119469162	301.0176608	599.3842506	261.6104682	221.6631621	419.7793522	560.7044152	494.2394709	743.2088656
ENSDARG00000098865	LOC110438866	245.0078881	-1.373808351	0.51722684	-2.656104141	0.00790492	0.119469162	136.3732549	353.6425212	96.4569443	100.5201276	212.1426929	268.9191853	282.2129844	509.7953939
ENSDARG00000009480	pdcl	6783.4537	0.361902139	0.1362588	2.655990938	0.007907574	0.119469162	7629.781375	5937.126026	8005.057395	7766.026936	7118.259794	5658.020686	5660.173954	6493.183438
ENSDARG00000093677	ppp1r17	87.21722805	1.424175787	0.536261362	2.655749393	0.00791324	0.119469162	127.1030151	47.33144098	122.5263887	166.0276265	92.75503021	43.84551935	50.92565132	47.22315228
ENSDARG00000059259	pabpc4	1485.288828	-0.845362336	0.31833875	-2.655543305	0.007918077	0.119469162	1062.200167	1908.37749	742.7430407	962.5617674	1481.295693	1480.769933	2123.47352	2120.889017
ENSDARG00000094704	bcl2a	2602.015671	0.619495206	0.233388076	2.654356706	0.007945978	0.11980763	3152.254693	2051.776649	3261.287495	3489.968475	2705.508109	1749.923395	2617.366288	1788.040266
ENSDARG00000034105	mtus1b	138.9790474	-1.4118124	0.532065596	-2.653455536	0.007967227	0.120045393	76.02604613	201.9320487	101.5400157	43.90458243	82.63354032	259.9081708	174.7039861	171.1839894
ENSDARG00000111848	si:ch211-225k7.2	77.38885872	-1.567654277	0.591118037	-2.652015637	0.008001284	0.120475685	38.98783241	115.789885	52.02592389	37.14313555	27.79443779	104.288504	95.54516702	147.5359841
ENSDARG00000102696	dnajc11	237.330283	1.059221521	0.399463643	2.651609326	0.008010917	0.120517953	320.7259286	153.9346374	274.4339237	289.9097659	397.8340961	187.3904082	163.5893273	110.8241768
ENSDARG00000091306	kcnn1a	390.6289387	1.205811411	0.454777191	2.65143335	0.008015093	0.120517953	544.5870202	236.6708571	713.9481647	416.6609171	503.1519787	328.1467183	128.1872838	253.6785694
ENSDARG00000033273	primpol	559.8542995	-1.30393938	0.49211485	-2.649664766	0.008057167	0.121067506	322.7206106	796.9879883	409.616475	142.62227	415.9230869	790.2873843	520.354263	1080.322318
ENSDARG00000058824	mrpl4	2643.019065	-0.558527544	0.210884297	-2.648502294	0.00808493	0.121401403	2137.488881	3148.549249	2029.630176	1890.106881	2492.729587	3697.156651	3096.290513	2652.200584
ENSDARG00000087247	kcnab2a	2648.069619	0.495632464	0.187169005	2.648047754	0.008095809	0.121481493	3098.657939	2197.4813	2869.355436	3402.650444	3023.967936	2377.16505	2386.942395	1828.336455
ENSDARG00000074675	pan2	2797.431491	-0.548515433	0.207257202	-2.646544621	0.008131878	0.121939202	2271.915688	3322.947294	1929.138886	2073.651171	2812.957005	3602.153001	3134.049458	3232.639424
ENSDARG00000062355	axdnd1	2877.596285	0.465256076	0.175852688	2.645714902	0.008151849	0.122155065	3337.524889	2417.667682	2975.927084	3236.547385	3800.100198	2239.500389	2347.775656	2665.726999
ENSDARG00000071238	ftr58	18.49489437	-5.265596655	1.991098713	-2.644568358	0.008179518	0.12242397	0.923754921	36.06603382	0	0	2.771264764	30.90436911	74.05508085	3.238651518
ENSDARG00000014954	snx33	988.5897019	0.965011485	0.364911498	2.644508297	0.00818097	0.12242397	1307.464857	669.7145465	808.5065988	1199.903474	1913.984499	815.1667124	600.2192316	593.7576955
ENSDARG00000002613	rpa3	1749.498687	-0.569127317	0.215237711	-2.644180311	0.008188902	0.122459022	1408.570371	2090.427002	1544.18009	1154.287308	1527.243715	2117.251412	1804.677769	2349.351826
ENSDARG00000058147	dnajc5b	14557.59936	0.434873995	0.164518694	2.643310525	0.00820997	0.122690332	16735.46753	12379.73119	15865.86386	19740.34595	14600.19278	12137.4141	11817.93396	13183.84551
ENSDARG00000075467	shisa3	2070.870138	0.666565281	0.252237021	2.642614784	0.008226857	0.122858891	2541.056454	1600.683822	2775.526848	2685.807454	2161.835061	2007.150441	1190.3871	1604.513924
ENSDARG00000078069	rrm2	1681.48246	-0.828040381	0.313474682	-2.641490454	0.008254213	0.122934836	1211.784252	2151.180669	950.1912606	1113.012694	1572.1488	2908.882408	1599.862587	1944.797011
ENSDARG00000037928	ddx42	3942.89766	0.413502367	0.156547778	2.641381267	0.008256874	0.122934836	4504.091208	3381.704112	4819.56892	4360.111581	4332.593123	3531.499183	3655.635717	2957.977437
ENSDARG00000073926	synrg	15789.37384	0.346918261	0.131340189	2.64137173	0.008257107	0.122934836	17678.88839	13899.85929	16698.94514	19494.99391	16842.72612	13208.639	14691.5124	13799.42646
ENSDARG00000044102	znf593	3257.626982	-0.438572333	0.166050354	-2.641200833	0.008261273	0.122934836	2766.328266	3748.925698	2657.883602	2938.73185	2702.369345	3256.005005	3779.192845	4211.579243
ENSDARG00000070434	rhov	767.3146239	-1.143835645	0.433095512	-2.64107019	0.00826446	0.122934836	478.1694083	1056.459839	499.6643511	535.3543874	399.4894865	1052.292464	1611.584674	505.5023801
ENSDARG00000097546	si:ch211-40k21.9	922.4865851	-0.500368424	0.18946008	-2.641022976	0.008265611	0.122934836	764.0469443	1080.926226	824.6634247	746.5595993	720.9178091	1101.984053	1140.522399	1000.272226
ENSDARG00000100524	abca3b	3287.37811	0.618034056	0.234105535	2.639980533	0.008291079	0.123229958	3981.130912	2593.625308	3598.865678	4470.257101	3874.269959	2996.395907	2902.902258	1881.577758
ENSDARG00000069324	vps53	4027.883546	0.499347718	0.189206863	2.639162811	0.008311106	0.123443865	4718.354695	3337.412397	4403.803172	5434.276289	4316.984625	3720.848251	3475.649353	2815.739587
ENSDARG00000115869	atp9a	762.8233673	0.627626732	0.237911205	2.638071341	0.008337904	0.123748425	926.105127	599.5416075	996.8313662	868.5510443	912.9329705	536.7029439	722.3417206	539.5801581
ENSDARG00000058462	zgc:158846	122.1134107	-2.990584535	1.133712781	-2.637867885	0.008342908	0.123748425	27.30724239	216.9195791	34.75925921	36.14206835	11.02039963	21.43558724	58.3523088	570.9708412
ENSDARG00000071426	lrrc59	888.7187518	-0.707087744	0.268082946	-2.637570774	0.00835022	0.123762501	675.0772884	1102.360215	586.1662047	587.1208181	851.9448424	992.3680735	1023.055246	1291.657326
ENSDARG00000098954	stard13b	3579.257856	0.750901469	0.284748156	2.637072276	0.008362501	0.123762501	4490.391542	2668.12417	4392.28392	6123.475682	2955.415024	2323.412822	2708.389716	2972.569971
ENSDARG00000036834	krt92	1251.110878	-1.224702863	0.464514701	-2.636521215	0.008376096	0.123762501	749.8669015	1752.354854	749.7323835	890.142813	609.7255082	993.7869426	1079.410793	3183.866826
ENSDARG00000015759	tspan7	1227.435723	-0.693833701	0.263166076	-2.636486103	0.008376963	0.123762501	937.6592557	1517.21219	1060.974946	733.4994336	1018.503388	1705.66243	1662.129336	1183.844805
ENSDARG00000086481	mogat3a	571.9991302	-0.710138337	0.269369074	-2.636302405	0.0083815	0.123762501	433.850989	710.1472715	491.8435178	381.7505969	427.9588523	631.3754786	856.1875128	642.8788231
ENSDARG00000103443	vwde	94.42631708	-3.318491545	1.258788139	-2.636258989	0.008382572	0.123762501	17.29709984	171.5555343	0	41.78926652	10.10203299	238.7144942	81.69323232	194.2588764
ENSDARG00000087779	pum3	1855.05271	-0.637788343	0.241932397	-2.636225451	0.008383401	0.123762501	1451.252444	2258.852975	1442.834812	1179.427243	1731.495279	1973.784429	2052.903308	2749.871187
ENSDARG00000074915	etaa1a	723.9880397	-0.809854154	0.307232322	-2.635966651	0.008389798	0.123773527	525.7778601	922.1982193	571.7898139	368.1973213	637.3464452	1086.394535	877.4065342	802.7935887
ENSDARG00000025866	ankdd1b	16.0742653	-5.659133159	2.1473367	-2.635419568	0.008403334	0.123825858	0.60774683	31.54078378	0.886431807	0	0.936808683	0.993911041	5.411282027	88.21715827
ENSDARG00000076586	csf2rb	32.14152203	-4.917831588	1.866192054	-2.635222659	0.008408211	0.123825858	2.154312943	62.12873112	5.78517306	0	0.67776577	38.1111548	147.4829644	0.792074135
ENSDARG00000060282	rnf121	2113.982702	0.629672149	0.238952222	2.635138287	0.008410301	0.123825858	2568.084736	1659.880668	2706.877311	2725.337841	2272.039057	1440.081724	1390.906852	2148.653429
ENSDARG00000007912	si:ch211-196i2.1	49.32801413	-3.801334033	1.444005951	-2.632491945	0.008476103	0.124601816	6.68981843	91.96620983	0.86898148	19.20047381	0	79.8962797	127.3141283	68.6882215
ENSDARG00000097071	si:ch211-66i15.4	3887.045845	0.538632859	0.20461093	2.632473539	0.008476563	0.124601816	4604.53254	3169.55915	4376.720608	5674.983098	3761.893914	2919.88313	3207.85072	3380.943599
ENSDARG00000003307	stx16	1977.481195	0.867537298	0.329584395	2.632215939	0.008482993	0.124601816	2554.7909	1400.171489	3904.039152	2048.326424	1712.007125	1425.487067	1444.854978	1330.172424
ENSDARG00000069742	cul5a	1236.315804	0.545354111	0.207193117	2.632105353	0.008485754	0.124601816	1467.262376	1005.369233	1325.196757	1592.509886	1484.080483	879.8334216	975.0140325	1161.260245
ENSDARG00000092336	NA	519.6597216	0.676152645	0.256942872	2.6315291	0.008500159	0.124676072	639.349806	399.9696372	588.9231603	747.751564	581.3746935	392.6938205	364.997688	442.217403
ENSDARG00000079219	mfn1b	2107.439159	0.443553694	0.168562797	2.631385461	0.008503753	0.124676072	2429.108788	1785.76953	2535.388352	2565.941897	2185.996113	1964.371157	1665.976789	1726.960643
ENSDARG00000095603	grid2ipb	4272.052877	0.482501697	0.18337563	2.631220395	0.008507884	0.124676072	4979.830599	3564.275154	5619.703232	5126.526507	4193.262059	3422.873544	4002.968384	3266.983535
ENSDARG00000055784	ptpn3	423.5064213	-1.097202078	0.417082769	-2.630657892	0.008521977	0.124799117	269.7683963	577.2444463	184.2240738	243.9589613	381.1221538	391.6866395	686.4353417	653.6113577
ENSDARG00000074691	mms22l	1292.134999	-0.71295689	0.271107064	-2.629798278	0.008543555	0.125031527	979.5722825	1604.697716	778.2860328	1222.080333	938.3504814	1964.293558	1345.037	1504.762591
ENSDARG00000031598	calb1	16.41588963	-7.529762514	2.863744675	-2.629341428	0.008555042	0.125046448	0	32.83177926	0	0	0	49.6915886	48.80374918	0
ENSDARG00000028066	diras1a	80.3486676	-1.797989369	0.683934368	-2.628891678	0.008566364	0.125046448	35.88847561	124.8088596	50.40092585	36.14206835	21.12243262	191.9459403	90.18084087	92.29979764
ENSDARG00000109319	NA	176.8743665	-1.23228241	0.468768181	-2.628767181	0.008569501	0.125046448	105.6257567	248.1229763	136.8129172	102.0347963	78.02955671	336.8697109	205.3498964	202.1493215
ENSDARG00000060350	apoda.2	40367.22467	-1.872195509	0.712244744	-2.628584521	0.008574105	0.125046448	17321.7048	63412.74454	28808.57004	19823.40837	3333.135985	59348.9641	91724.49948	39164.77004
ENSDARG00000006372	ugt5c2	28.0941169	-4.936446394	1.878153679	-2.628350625	0.008580003	0.125046448	1.749570824	54.43866297	0	0	5.248712471	123.5663871	5.0530174	34.69658444
ENSDARG00000007130	mrto4	3061.587662	-0.518346848	0.197227187	-2.628171374	0.008584526	0.125046448	2517.135772	3606.039553	2611.289348	2030.732465	2909.385502	3677.177556	3281.521657	3859.419445
ENSDARG00000027065	slc38a3a	3743.114562	0.668699555	0.254435306	2.628171244	0.008584529	0.125046448	4595.745951	2890.483172	3806.168624	5997.441842	3983.627387	2342.017876	3459.028987	2870.402654
ENSDARG00000075048	lonrf1	3292.38975	0.940259294	0.357873577	2.627350424	0.008605266	0.125265234	4329.001567	2255.777932	4184.145827	6562.044284	2240.814591	2407.606185	2299.080967	2060.646645
ENSDARG00000056803	ap1s1	13854.93406	0.502428419	0.191285914	2.626583471	0.008624684	0.125464521	16243.36363	11466.50449	16504.49872	17104.55967	15121.03251	10511.20918	9609.668763	14278.63553
ENSDARG00000099903	NA	6689.950184	0.313939065	0.119542124	2.626179403	0.008634929	0.125530213	7415.198334	5964.702035	7156.93147	7945.607838	7143.055693	5875.299593	6064.396311	5954.410201
ENSDARG00000030347	mespba	8.653162434	-6.605711947	2.515976846	-2.625505857	0.008652032	0.125695436	0	17.30632487	0	0	0	5.301844739	12.51960671	34.09752316
ENSDARG00000062129	mxra8b	365.8622628	-1.724746544	0.657395965	-2.623603789	0.008700493	0.126315709	169.8207176	561.903808	277.0953672	47.65043428	184.7163514	779.1224108	290.4256307	616.1633825
ENSDARG00000086332	bri3	1055.442389	-0.592855243	0.226026677	-2.622943679	0.008717368	0.126476889	841.480748	1269.40403	802.0699062	729.6180047	992.7543332	1392.338826	1297.543158	1118.330106
ENSDARG00000040854	tsg101a	5922.460695	0.38679583	0.147544321	2.621556881	0.008752915	0.126908585	6711.858299	5133.063091	6764.151841	7435.101122	5936.321933	5051.003829	5379.02192	4969.163524
ENSDARG00000036875	rps12	10393.3823	-0.357992637	0.136617846	-2.620394395	0.008782813	0.127257845	9110.707154	11676.05744	8007.236168	9694.898974	9629.986319	11651.57686	11496.99583	11879.59962
ENSDARG00000102040	NA	114.8110975	-2.74401115	1.047401199	-2.619828154	0.008797409	0.127298991	29.76365403	199.8585409	34.75925921	6.776637815	47.75506506	227.9967006	350.1138528	21.46506922
ENSDARG00000008551	pole3	2505.153408	-0.402913353	0.153804773	-2.619641419	0.008802227	0.127298991	2157.624449	2852.682366	2089.90046	2096.239964	2286.732923	3146.1596	2729.827101	2682.060399
ENSDARG00000087413	bean1	58.70530525	3.201349324	1.222071809	2.619608193	0.008803084	0.127298991	105.4004879	12.01012258	152.051791	153.8746625	10.27501031	11.37528482	2.064399185	22.59068374
ENSDARG00000030598	nampt1	419.3836379	1.713180437	0.654264156	2.618484324	0.008832135	0.127494225	642.7893293	195.9779465	865.5055542	891.1278726	171.7345609	286.4573931	101.8513026	199.6251437
ENSDARG00000016454	esr2a	575.3844302	0.977974398	0.373543998	2.61809694	0.008842168	0.127494225	763.1621401	387.6067204	684.7574064	665.2399455	939.4890684	248.457943	374.5157274	539.8464908
ENSDARG00000009534	wls	2547.082657	-0.580831312	0.221855113	-2.618065926	0.008842972	0.127494225	2041.063582	3053.101733	1736.224997	1768.70247	2618.263279	3140.31353	3130.866605	2888.125063
ENSDARG00000009557	wrap73	1468.713821	-0.767889123	0.29330961	-2.618015561	0.008844277	0.127494225	1086.570691	1850.856951	1203.53935	717.1941687	1338.978555	1936.023266	2063.549829	1552.997758
ENSDARG00000056394	tom1l2	859.011583	0.732214522	0.279695872	2.617895347	0.008847393	0.127494225	1072.280884	645.7422816	1246.119443	957.7648112	1012.958399	473.531609	759.6409655	704.0542703
ENSDARG00000069481	ghrh	10.58048278	-4.400903444	1.681287969	-2.617578622	0.008855609	0.127494225	0.955800865	20.2051647	1.73796296	1.129439636	0	24.35862186	20.15807031	16.09880191
ENSDARG00000075916	zgc:66472	1378.127222	-1.134376852	0.433379712	-2.617512592	0.008857322	0.127494225	862.3900555	1893.864388	1042.708635	341.0254748	1203.436057	2018.591144	1655.481848	2007.520171
ENSDARG00000019265	zbtb39	1101.314574	0.543641235	0.207788706	2.616317526	0.008888386	0.127757798	1306.465418	896.1637292	1273.92685	1477.307044	1168.162361	821.3727292	862.5532192	1004.565239
ENSDARG00000058394	abhd10b	1722.658526	-0.765052156	0.2924274	-2.616212284	0.008891126	0.127757798	1276.42691	2168.890143	1560.952963	811.5303127	1456.797454	2451.654854	1986.674001	2068.341573
ENSDARG00000058394	tagln3b	1722.658526	-0.765052156	0.2924274	-2.616212284	0.008891126	0.127757798	1276.42691	2168.890143	1560.952963	811.5303127	1456.797454	2451.654854	1986.674001	2068.341573
ENSDARG00000017798	bcor	1691.686408	0.67107703	0.256527703	2.616002183	0.008896599	0.127757798	2078.113919	1305.258896	2495.630915	1737.856848	2000.853995	1415.427315	1512.442723	987.9066502
ENSDARG00000117614	NA	1340.137289	0.632055153	0.241619461	2.615911604	0.008898959	0.127757798	1629.21026	1051.064318	1400.798146	1944.895053	1541.937581	954.857977	1268.897479	929.4374971
ENSDARG00000032324	epb41l5	2120.941144	0.528390928	0.202054952	2.615085263	0.008920518	0.127969487	2505.209481	1736.672808	2295.661613	2820.467566	2399.499264	1798.866292	1970.851053	1440.301078
ENSDARG00000040633	LOC556054	13.23799718	-4.355226748	1.665587295	-2.614829473	0.008927201	0.127969487	1.208027129	25.26796723	0.86898148	0	2.755099907	12.66648337	15.91426604	47.22315228
ENSDARG00000100003	glulb	65631.1713	0.347224877	0.132802492	2.614596098	0.008933303	0.127969487	73491.58687	57770.75573	66727.46807	82306.55499	71440.73755	55961.71632	57469.85992	59880.69094
ENSDARG00000114948	NA	6403.376026	0.362082502	0.13849269	2.614452092	0.008937069	0.127969487	7203.04361	5603.708442	6585.141657	7899.300813	7124.68836	5799.300693	5717.465311	5294.359323
ENSDARG00000030161	ppp1r14bb	501.2311362	-1.064358782	0.407169318	-2.614044662	0.008947734	0.128038507	324.3588783	678.1033941	175.3418875	346.8713649	450.8633825	611.6569422	653.271913	769.3813272
ENSDARG00000010586	tex9	4568.557878	0.398046272	0.152301312	2.613544606	0.008960839	0.128106793	5195.043278	3942.072478	4951.443769	5839.699966	4793.986098	3832.793517	3771.282956	4222.140961
ENSDARG00000104968	NA	93.30312514	1.5166998	0.580351373	2.613416408	0.008964201	0.128106793	138.2661713	48.34007902	180.2331033	114.9903384	119.5750721	47.80077285	66.17414307	31.04532113
ENSDARG00000061468	ncaph	904.4746139	-1.269620745	0.485880082	-2.613033118	0.008974261	0.128108104	530.2240343	1278.725193	469.1053282	224.1915777	897.3751969	1592.39793	973.8186135	1269.959037
ENSDARG00000069745	slc35f2	1337.798847	-0.780115502	0.298565	-2.612883296	0.008978195	0.128108104	984.5057003	1691.091993	919.3280732	701.3881385	1332.800889	1996.703122	1587.614066	1488.958792
ENSDARG00000099892	NA	83.60047989	-1.791197705	0.685561687	-2.61274476	0.008981835	0.128108104	37.51041891	129.6905409	50.40092585	47.4364647	14.69386617	136.4082824	146.4112475	106.2520926
ENSDARG00000032482	si:dkey-40c11.2	2514.543138	0.496285451	0.189988848	2.612182008	0.008996634	0.128235696	2943.045126	2086.04115	2541.356876	3462.457826	2825.320675	2060.873553	2262.373897	1934.876
ENSDARG00000116216	LOC108183691	105.0379235	1.7838782	0.683068912	2.61156403	0.009012911	0.128256395	162.7548875	47.32095952	239.9449085	161.5411759	86.77857821	23.08192609	58.64506625	60.23588623
ENSDARG00000104495	pltp	188.0743748	-1.062670654	0.40693001	-2.611433488	0.009016352	0.128256395	121.4425235	254.7062261	153.3094457	85.80515567	125.212969	236.2003767	254.9496314	272.9686703
ENSDARG00000001559	csmd2	123.3257457	-3.097725086	1.186310676	-2.611225836	0.009021829	0.128256395	25.73712592	220.9143655	63.26227714	0	13.94910063	268.2635109	199.3250841	195.1545016
ENSDARG00000055307	sypl2a	3172.270009	-0.836650179	0.320411169	-2.611176701	0.009023126	0.128256395	2276.978181	4067.561838	2632.824356	1396.784259	2801.325928	5213.077051	3886.230923	3103.377541
ENSDARG00000069045	chtf8	377.3153107	-1.344300765	0.514857278	-2.611016337	0.009027358	0.128256395	213.2379165	541.392705	110.8261323	190.9418302	337.945787	483.7536757	375.4129896	765.0114496
ENSDARG00000099672	capgb	16583.48326	0.415922069	0.159381637	2.609598425	0.009064856	0.128654955	18957.65949	14209.30703	17287.3831	21071.74927	18513.84611	12336.14621	14610.18195	15681.59292
ENSDARG00000007349	dmrt1	1882.980088	-0.855164252	0.327710456	-2.60951165	0.009067156	0.128654955	1340.484656	2425.475519	1391.529919	788.3172066	1841.606843	2738.809547	2462.054502	2075.562507
ENSDARG00000098431	comp	192.7020093	1.464951749	0.56158236	2.608614253	0.009090966	0.128909307	282.7374583	102.6665604	353.6236855	131.7800416	362.8086477	122.353521	68.07472419	117.5714359
ENSDARG00000100513	rps27l	2398.550541	-0.696824069	0.267193524	-2.607937716	0.009108953	0.129012983	1829.999135	2967.101947	2012.561108	1201.723772	2275.712523	3015.597386	3055.539079	2830.169376
ENSDARG00000079933	si:dkey-5g14.1	444.489332	1.125095527	0.431418814	2.607896295	0.009110055	0.129012983	609.6741764	279.3044877	552.5026633	839.7677511	436.7521147	395.1184489	261.6361594	181.1588548
ENSDARG00000014005	lrrc45	364.7302775	1.113346474	0.427033807	2.607162374	0.009129606	0.12920633	498.9267745	230.5337805	504.0092585	629.0978771	363.6731878	234.8171147	314.0415165	142.7427103
ENSDARG00000069937	dnm2a	4251.622286	0.536832028	0.205973085	2.606321242	0.009152058	0.129419971	5033.82963	3469.414941	5178.186689	5959.513043	3963.789159	3339.393661	3865.400965	3203.450197
ENSDARG00000062134	kcnab2b	73.99410809	-2.199357385	0.843953402	-2.606017559	0.009160177	0.129419971	26.57781228	121.4104039	6.916934229	41.04227592	31.77422669	128.6449451	69.90407995	165.6821867
ENSDARG00000040133	ackr4b	34.43832311	-6.191887348	2.376184712	-2.605810616	0.009165712	0.129419971	0.918366636	67.95827958	0	0	2.755099907	0	188.8492903	15.02554845
ENSDARG00000022599	dnpep	2796.935179	-0.450194227	0.172772008	-2.60571277	0.009168331	0.129419971	2363.928674	3229.941683	2400.843347	2264.691744	2426.250933	3102.793946	2841.106339	3745.924763
ENSDARG00000035649	LOC108179064	5800.207276	0.535274703	0.205441257	2.605487871	0.009174352	0.129421576	6864.271152	4736.1434	6745.601504	8495.230862	5351.98109	4801.000459	4893.222413	4514.207329
ENSDARG00000063089	ccm2l	57.57245001	-3.136702507	1.20453788	-2.604071288	0.009212359	0.129874111	11.5410406	103.6038594	11.90547829	0	22.7176435	127.63746	53.27068816	129.9034302
ENSDARG00000076500	chgb	218.6436415	-2.023286018	0.777113971	-2.603589813	0.009225309	0.12997304	86.48176984	350.8055131	15.64166664	169.4159454	74.3876975	368.3023625	238.7139906	445.4001863
ENSDARG00000038754	plk3	270.5580687	-1.558645277	0.598926255	-2.602399319	0.009257399	0.130341326	137.2147368	403.9014006	91.96872355	102.0163704	217.6591163	477.529047	564.7725634	169.4025914
ENSDARG00000087452	peli3	1240.178743	-0.605097167	0.232563135	-2.601861935	0.009271917	0.130461888	983.7661783	1496.591308	888.9680542	887.7395537	1174.590927	1469.312071	1730.411194	1290.05066
ENSDARG00000015449	fut8a	20491.36963	0.514361878	0.197743776	2.601153308	0.009291092	0.130599909	24106.21537	16876.52389	20417.58829	28124.84937	23776.20846	15693.61925	20275.35883	14660.59358
ENSDARG00000096689	si:dkey-66i24.9	229.7389686	-0.974105576	0.374540383	-2.600802532	0.009300597	0.130599909	155.075602	304.4023351	157.2856479	178.4514625	129.4896956	344.9180856	231.2873331	337.0015867
ENSDARG00000078119	sh3bp1	16.02975775	-7.495353617	2.881988829	-2.600757346	0.009301822	0.130599909	0	32.05951551	0	0	0	39.94813985	56.23040666	0
ENSDARG00000101679	cfap52	8763.460616	0.376099053	0.144619046	2.60061909	0.009305571	0.130599909	9899.647251	7627.27398	9335.380176	11269.4692	9094.092382	7840.7545	7385.295919	7655.771522
ENSDARG00000042980	cyp2p7	349.3696542	-2.065306591	0.794306405	-2.600138408	0.009318617	0.130699267	134.7499827	563.9893257	109.719676	17.02755158	277.5027204	589.767711	707.2201118	394.9801544
ENSDARG00000059233	runx2b	360.48988	1.065307955	0.409763794	2.599809865	0.009327543	0.130740756	487.8537523	233.1260077	557.740804	622.7304411	283.0900118	198.384386	235.5317684	265.4618686
ENSDARG00000022518	pex5la	626.8946309	0.624915075	0.240403892	2.599438263	0.009337647	0.130798707	760.4359934	493.3532685	833.3853607	638.0735985	809.849021	536.2529871	459.2726762	484.534142
ENSDARG00000056877	vamp2	6006.716895	0.553223699	0.212900265	2.598511094	0.009362902	0.131025619	7144.591183	4868.842607	7362.880081	8421.101924	5649.791543	4505.370699	4376.42316	5724.73396
ENSDARG00000098076	kcnq1.2	982.8034347	0.646429065	0.248779223	2.598404551	0.009365808	0.131025619	1199.462754	766.1441151	1114.643937	1352.081494	1131.662832	860.5142193	847.2574963	590.6606295
ENSDARG00000063433	atp2b2	19665.02262	0.434411329	0.167231737	2.597660804	0.009386116	0.131225929	22603.62499	16726.42024	24501.80181	23955.41468	19353.65848	17095.85517	18479.64572	14603.75984
ENSDARG00000031720	clstn1	2881.450325	0.726192757	0.279682957	2.59648555	0.009418287	0.131469117	3591.474937	2171.425712	3064.377737	4075.646874	3634.400201	1911.275859	3012.679169	1590.322108
ENSDARG00000070390	flad1	2634.948058	0.765842872	0.295015747	2.595938961	0.009433282	0.131469117	3318.538195	1951.357921	3381.286911	4504.744046	2069.583629	1881.890581	2096.368565	1875.814617
ENSDARG00000024940	rnf144b	1042.964597	-1.065518819	0.410465569	-2.595878682	0.009434937	0.131469117	674.5197774	1411.409416	604.8111102	819.9731756	598.7750465	1415.723103	2116.597383	701.9077634
ENSDARG00000045946	sec24d	515.9563504	1.091116713	0.420350103	2.595733188	0.009438933	0.131469117	702.1796908	329.7330101	868.1124987	685.5698589	552.8567147	189.0229056	318.2853207	481.8908039
ENSDARG00000037889	wnt9b	106.2998501	1.531722138	0.590148255	2.595487023	0.009445697	0.131469117	157.9618271	54.63787303	198.1277775	138.9210752	136.8366287	57.48634759	77.44942805	28.97784344
ENSDARG00000070076	actr2b	1610.672827	0.487930204	0.18799804	2.595400484	0.009448076	0.131469117	1880.656537	1340.689116	1645.109675	2105.452982	1891.406954	1321.577355	1459.195727	1241.294267
ENSDARG00000075382	slc9a6b	447.1499666	-0.918909316	0.3540966	-2.595080881	0.009456866	0.131469117	308.9937074	585.3062258	368.0281648	205.2920613	353.6608963	539.0080125	511.75406	705.1566049
ENSDARG00000020609	snap25a	2310.681178	0.592975088	0.228517976	2.594872835	0.009462592	0.131469117	2779.021493	1842.340863	2259.856793	3097.465305	2979.742381	1526.021238	2201.538202	1799.463149
ENSDARG00000038199	cdab	86.71935057	-3.000272395	1.15624105	-2.594850265	0.009463214	0.131469117	19.31615583	154.1225453	27.73318241	24.95464345	5.260641634	15.9465699	72.27905431	374.1420117
ENSDARG00000039452	hk1	4779.40129	0.456329772	0.175860525	2.594839134	0.00946352	0.131469117	5528.929337	4029.873243	5725.718973	5712.705678	5148.36336	3381.951059	4041.162622	4666.506048
ENSDARG00000026505	si:ch211-285c6.3	126.9775651	-1.574052255	0.606912695	-2.593539843	0.009499353	0.131883289	63.79839155	190.1567387	86.80285715	60.07339708	44.51892042	109.6097957	298.5775045	162.282916
ENSDARG00000043281	stap2b	357.9736204	-1.641920131	0.63315211	-2.593247506	0.009507432	0.131911858	173.6500324	542.2972084	147.7268516	75.6724556	297.55079	656.7084454	743.7266994	226.4564802
ENSDARG00000053820	pcmtd2a	395.872346	-1.288309422	0.496902298	-2.592681555	0.00952309	0.131924236	229.8776642	561.8670278	261.5634255	133.273877	294.7956901	602.1451324	786.1647422	297.2912087
ENSDARG00000105863	wu:fl23c11	175.7046788	-1.330201071	0.513082093	-2.592569665	0.009526189	0.131924236	99.93782356	251.471534	77.33935173	70.02525742	152.4488615	297.1751867	274.7863269	182.4530883
ENSDARG00000021343	wsb1	1978.58679	0.495143808	0.190999852	2.592377962	0.009531499	0.131924236	2314.90533	1642.268251	2520.758853	2429.952861	1994.004275	1742.542882	1436.508007	1747.753865
ENSDARG00000088073	fam110b	3993.92562	0.356414173	0.137487166	2.592345044	0.009532411	0.131924236	4484.679952	3503.171288	4301.043979	4432.234029	4720.761848	3236.448901	3748.889552	3524.175411
ENSDARG00000069006	tle3b	1068.404645	-0.962905018	0.371619061	-2.591107719	0.009566754	0.132194787	724.7130753	1412.096214	1016.010924	637.9606037	520.1676979	1793.617224	1534.128468	908.5429514
ENSDARG00000044011	xkrx	4017.572922	0.420891316	0.162438876	2.591075028	0.009567663	0.132194787	4599.508643	3435.637201	4962.902925	4796.484164	4039.13884	3338.637808	3194.008597	3774.265197
ENSDARG00000017173	si:dkey-29p10.4	474.9522575	0.770248676	0.297279825	2.590988728	0.009570063	0.132194787	598.7309589	351.1735561	698.66111	541.0015855	556.5301813	313.7390496	436.0508894	303.7307294
ENSDARG00000036592	setd4	1013.145494	-0.696320898	0.268841047	-2.590084018	0.009595251	0.132459206	773.187906	1253.103082	662.3192387	988.4257123	668.8187671	1215.911097	1084.741504	1458.656644
ENSDARG00000018688	elk3	1327.507946	0.482470707	0.1863342	2.589276185	0.009617792	0.13268677	1547.360914	1107.654978	1639.202966	1375.983125	1626.896652	1217.603591	1058.263865	1047.097479
ENSDARG00000073911	tmem255a	2443.428218	0.656612749	0.253704287	2.588102693	0.00965062	0.13305588	2990.059745	1896.796691	2581.355003	3425.479919	2963.344312	1806.60904	2446.104714	1437.676318
ENSDARG00000063001	atp8a1	115.4227645	-1.484720788	0.573816154	-2.587450316	0.009668914	0.13313118	60.39229612	170.4532329	58.81081494	56.02399258	66.34208083	111.8580025	125.6907143	273.8109819
ENSDARG00000004343	nelfe	1368.665496	-0.612986828	0.23691238	-2.587398889	0.009670357	0.13313118	1082.146555	1655.184436	1166.377963	1111.929336	968.1323662	2077.78942	1485.480118	1402.283771
ENSDARG00000098700	il1b	344.3914422	-1.714907651	0.662828234	-2.587258	0.009674313	0.13313118	160.8247141	527.9581703	94.93217769	114.5589397	272.9830249	440.5547575	197.3112224	946.0085309
ENSDARG00000101079	hectd4	461.4365641	1.395767824	0.539614834	2.586600176	0.009692799	0.133301847	668.8203772	254.052751	696.9142356	761.1109275	548.4359686	436.4311647	230.1866459	95.54044232
ENSDARG00000054771	ghra	159.4625321	-1.607865646	0.62168201	-2.586315225	0.009700817	0.133318279	78.77028508	240.1547792	39.97314809	67.76637815	128.571329	141.2800068	309.7977122	269.3866187
ENSDARG00000100582	si:ch211-195b11.3	9043.981039	-0.655722724	0.253554123	-2.586125273	0.009706165	0.133318279	7023.505001	11064.45708	6132.362086	8148.189697	6789.963221	9661.698711	15068.21242	8463.460102
ENSDARG00000044556	pacs1a	2423.498833	0.607745812	0.235060781	2.585483677	0.009724248	0.133422225	2926.589866	1920.4078	3499.388421	2996.403354	2283.977823	2160.122587	2007.319423	1593.781389
ENSDARG00000098766	pcxa	7222.118766	0.495944966	0.191823407	2.58542466	0.009725913	0.133422225	8451.25997	5992.977561	8906.080845	7650.958739	8796.740325	6948.781322	6286.133613	4744.017749
ENSDARG00000070011	LOC100003133	79.17649435	-2.648911793	1.024772788	-2.584877179	0.009741369	0.133550635	21.71775054	136.6352382	35.93870571	2.26018767	26.95435823	207.7836322	149.4184992	52.70358309
ENSDARG00000018312	rell1	960.0778454	-0.817585816	0.316327913	-2.584614832	0.009748784	0.133568699	694.8373079	1225.318383	820.3185173	430.3165012	833.8769053	1280.289165	1281.628891	1114.037092
ENSDARG00000010300	traf3ip1	2297.779925	0.594110875	0.229911665	2.584083221	0.009763823	0.13362958	2764.425002	1831.134849	2907.433888	3331.783578	2054.057539	1840.797431	1934.336368	1718.270747
ENSDARG00000098167	NA	16.69301017	-7.553400375	2.923385358	-2.58378539	0.009772258	0.13362958	0	33.38602034	0	0	0	0	17.88045254	82.27760848
ENSDARG00000034534	atp6v1aa	34610.67717	0.296241785	0.11465458	2.583776298	0.009772516	0.13362958	38151.81245	31069.5419	36037.53096	40008.14022	38409.76617	29264.4483	32325.05717	31619.12021
ENSDARG00000056151	tyrp1b	31.35419043	-4.422689764	1.711834891	-2.583595993	0.009777625	0.13362958	2.838200258	59.87018061	1.73796296	6.776637815	0	133.4852478	2.121902138	44.0033919
ENSDARG00000015931	snap91b	4600.61835	0.494233122	0.191365274	2.582668798	0.009803939	0.13390567	5381.058055	3820.178645	5558.150897	5494.349205	5090.674061	3955.685194	3033.869976	4470.980765
ENSDARG00000018494	smn1	1746.205795	-0.614956814	0.238145207	-2.582276671	0.009815086	0.133974401	1379.475308	2112.936282	1160.876689	1209.700985	1767.84825	2060.725617	1942.463249	2335.619979
ENSDARG00000114823	NA	2900.214935	0.968164219	0.375021432	2.581623705	0.009833674	0.134010407	3838.554186	1961.875685	3891.299068	5749.977186	1874.386304	2271.197902	1783.458747	1830.970404
ENSDARG00000056995	snai1a	174.0963149	-1.688594218	0.654111259	-2.581509177	0.009836938	0.134010407	82.43325881	265.759371	45.62301693	61.49372078	140.1830387	342.6159417	126.1297496	328.5324215
ENSDARG00000099596	btd	392.5310482	-0.654510114	0.253546631	-2.581419091	0.009839505	0.134010407	305.0727217	479.9893747	297.1916662	324.1491755	293.8773234	524.1975425	438.1727915	477.5977901
ENSDARG00000037943	cpt1a2b	138.9140125	-1.602346818	0.620788454	-2.581147907	0.009847238	0.134010407	68.76727164	209.0607534	57.11781913	36.56480467	112.6191911	292.4963323	145.7168196	188.9691082
ENSDARG00000070437	rpl22	6282.797374	-0.356133681	0.137985123	-2.580957081	0.009852683	0.134010407	5511.474931	7054.119817	5175.726098	5806.255928	5552.442767	7521.199743	7245.013176	6396.146531
ENSDARG00000071727	si:dkey-37o8.1	932.5261779	0.868253774	0.336415636	2.580896011	0.009854426	0.134010407	1204.981805	660.0705505	1253.940276	1547.332301	813.6728393	493.0185065	676.8867821	810.306363
ENSDARG00000045486	pawr	193.0693115	-1.434463248	0.555876099	-2.58054493	0.009864452	0.134063531	104.3242335	281.8143894	64.10995381	94.30465564	154.5580912	333.2073593	354.3665452	157.8692636
ENSDARG00000002912	adipor1a	31218.10753	0.39674246	0.153766726	2.580158078	0.00987551	0.134130607	35483.8973	26952.31777	32747.74385	39835.87449	33868.07356	23954.9428	27138.40914	29763.60136
ENSDARG00000062900	rnf115b	490.6223195	0.774469103	0.300208947	2.579766895	0.009886703	0.134199432	619.3154199	361.9292192	669.0264831	713.0247843	475.8949922	409.8072748	306.9657887	369.014594
ENSDARG00000041570	mrpl39	2957.279896	-0.434703294	0.168595907	-2.578373944	0.009926651	0.134658248	2515.038042	3399.521751	2360.913574	2373.164947	2811.035604	3625.065148	3019.77784	3553.722264
ENSDARG00000041570	cenpq	2957.279896	-0.434703294	0.168595907	-2.578373944	0.009926651	0.134658248	2515.038042	3399.521751	2360.913574	2373.164947	2811.035604	3625.065148	3019.77784	3553.722264
ENSDARG00000070461	cdin1	463.974256	-1.023282268	0.396960112	-2.577796197	0.009943262	0.134800118	305.710929	622.237583	314.5850878	181.7357871	420.8119119	631.9140504	507.1859301	727.6127685
ENSDARG00000061039	atp10a	426.7727087	-1.161835067	0.450813887	-2.577194493	0.009960589	0.134951502	263.554861	589.9905565	212.1325591	165.8328307	412.6991931	770.8576519	528.5746606	470.5393569
ENSDARG00000023861	dnase1l1l	16.75016094	5.022129611	1.948847135	2.576974622	0.009966927	0.134953913	32.5419614	0.958360488	0.625178289	63.93116276	33.06954314	2.102942151	0	0.772139312
ENSDARG00000005704	eps8l3b	155.4936464	-3.865826159	1.500422973	-2.576490915	0.009980883	0.134955848	19.97461255	291.0126803	32.82583626	27.09800138	0	48.51692863	16.6418752	807.879237
ENSDARG00000004171	rabac1	1543.733219	0.495326107	0.19227459	2.576139193	0.009991042	0.134955848	1806.269019	1281.197419	1879.242984	2028.84373	1510.720342	1258.540112	1320.397834	1264.654312
ENSDARG00000059409	LOC100537809	528.3286107	0.84380639	0.327573473	2.575930166	0.009997083	0.134955848	678.5157058	378.1415155	759.4898136	714.9352895	561.1220144	288.4060828	344.8090975	501.2093662
ENSDARG00000077249	gmip	33.8170377	-4.309099983	1.672877843	-2.575860515	0.009999097	0.134955848	3.256521322	64.37755408	2.532547754	3.668382641	3.56863357	136.445605	56.6870572	0
ENSDARG00000036584	st8sia5	15.62712742	-7.458605175	2.895686179	-2.575764332	0.010001879	0.134955848	0	31.25425484	0	0	0	43.05757274	50.70519177	0
ENSDARG00000063911	ATP6	63095.5335	-0.521196676	0.202352256	-2.575689964	0.01000403	0.134955848	51821.12401	74369.94299	49948.1865	61743.07657	43772.10896	87154.17467	75046.37387	60909.28041
ENSDARG00000098445	ankrd53	1075.619496	0.515707767	0.200265648	2.575118459	0.010020576	0.135095865	1265.954341	885.284651	1285.158932	1389.289579	1123.414511	885.9751303	803.8377955	966.0410272
ENSDARG00000075919	ccser1	752.4185698	0.530053725	0.205932492	2.573919837	0.010055357	0.1354814	889.1166884	615.7204512	812.0864069	861.2525546	994.0111037	632.9509288	595.9618707	618.2485542
ENSDARG00000077256	nat8l	178.0434988	-1.735016568	0.674285225	-2.573119659	0.010078636	0.135665132	82.12241005	273.9645876	149.4648146	27.10655126	69.79586432	303.9956008	319.3462718	198.5518903
ENSDARG00000074752	hlfa	1242.202013	0.675277809	0.262445052	2.573025489	0.010081378	0.135665132	1527.834197	956.5698293	1691.03796	1816.138934	1076.325697	1003.575221	947.4293047	918.7049625
ENSDARG00000005772	tsr2	1799.796784	-0.477675426	0.185666312	-2.572763046	0.010089026	0.135684697	1504.520571	2095.072997	1555.166201	1558.399398	1399.996114	1896.946351	1955.30466	2432.967979
ENSDARG00000074502	zmiz1a	2466.521561	0.497212028	0.193301012	2.572216373	0.010104972	0.135684925	2887.30475	2045.738371	2555.528056	3019.589752	3086.796442	1699.456266	2215.297565	2222.461283
ENSDARG00000056704	ramp1	2718.777418	0.711093447	0.276455454	2.572180929	0.010106006	0.135684925	3375.632602	2061.922234	3688.595848	4198.491695	2239.810264	1830.512963	1943.389066	2411.864672
ENSDARG00000078781	si:ch211-161c3.6	195.0794433	-1.717809392	0.667855963	-2.572125559	0.010107623	0.135684925	90.91844769	299.2404388	146.8578701	79.06077451	46.83669842	336.1489817	440.2946937	121.2776411
ENSDARG00000053136	b2m	3394.287893	-0.826656589	0.321480199	-2.571407483	0.010128607	0.135771517	2447.4181	4341.157686	2138.010652	1632.352717	3571.890932	4294.909873	5292.660376	3435.902809
ENSDARG00000101561	dbt	7212.337106	0.355652645	0.13831543	2.571315767	0.01013129	0.135771517	8097.038085	6327.636127	8067.555639	8838.551232	7385.007384	6260.723342	6010.389912	6711.795128
ENSDARG00000058508	cfap70	3165.142812	0.533403481	0.207460707	2.57110606	0.010137428	0.135771517	3743.943781	2586.341843	3281.274069	4591.17212	3359.385154	2707.704406	2263.00863	2788.312491
ENSDARG00000015134	camkk1b	9.864998821	6.690837358	2.602368307	2.571057041	0.010138863	0.135771517	19.72999764	0	1.365084021	38.73145731	19.09345159	0	0	0
ENSDARG00000058958	si:ch73-106l15.3	313.4455581	-1.967208292	0.765559779	-2.569633812	0.010180607	0.136247238	128.5040794	498.3870369	98.33167047	214.1808871	72.99968053	1031.829161	124.6901406	338.6418097
ENSDARG00000101379	NA	856.4782169	0.554728848	0.215921027	2.569128421	0.010195467	0.136362811	1019.296961	693.6594725	1021.053239	1154.287308	882.5503369	748.2968636	673.7039289	658.977625
ENSDARG00000019113	mob3a	8273.658773	0.335550946	0.130640381	2.568508636	0.010213717	0.136523555	9231.567488	7315.750058	9161.714359	9799.986571	8733.001534	6857.284053	7899.921576	7190.044546
ENSDARG00000041300	drc3	4100.420816	0.452384474	0.176244493	2.566800615	0.010264161	0.137114174	4738.042857	3462.798775	4662.085641	5062.148448	4489.894482	2862.625241	3692.109721	3833.661362
ENSDARG00000003244	si:ch211-195h23.3	406.9504558	-1.445223064	0.563158297	-2.566282112	0.010279519	0.137235644	218.4739963	595.4269154	249.463234	83.02194984	322.9368049	833.1578508	365.6983613	587.4245342
ENSDARG00000062216	narfl	1880.581285	0.394539162	0.153777953	2.565641911	0.010298508	0.137354907	2136.328479	1624.834091	2080.840709	2292.074628	2036.070102	1696.802844	1649.822788	1527.87664
ENSDARG00000104363	NA	14.91284183	-4.951375598	1.929983268	-2.565501826	0.010302668	0.137354907	0.918366636	28.90731702	0	0	2.755099907	10.71779362	16.97521711	59.02894035
ENSDARG00000043899	psma6l	756.4613637	-0.859761479	0.335144294	-2.565347205	0.010307261	0.137354907	537.3191699	975.6035575	574.3967584	347.8674078	689.6933434	1134.137434	988.8063964	803.8668422
ENSDARG00000078284	phkb	4352.583177	0.355298851	0.138545554	2.564491176	0.010332721	0.137591467	4885.951428	3819.214927	4588.296139	4762.185285	5307.37286	4043.461546	3640.864794	3773.318441
ENSDARG00000061348	adat1	338.4841473	1.157835396	0.451544382	2.564167424	0.010342364	0.137591467	467.3799802	209.5883145	493.4109139	385.333083	523.3959437	247.4197548	106.2993793	275.0458093
ENSDARG00000075053	sccpdha.2	104.6237773	-1.376724511	0.536959783	-2.563924815	0.010349596	0.137591467	58.09705495	151.1504997	71.25648137	45.17758543	57.85709805	100.3575221	185.6664371	167.4275399
ENSDARG00000036629	rps14	5327.136417	-0.293944911	0.114661483	-2.563588959	0.010359615	0.137591467	4786.349112	5867.923723	4648.181937	4855.460994	4855.404403	5659.969376	6053.7868	5890.014993
ENSDARG00000053215	me1	13242.80688	0.556385899	0.217047927	2.563424153	0.010364534	0.137591467	15765.24312	10720.37065	12250.65318	17761.36154	17283.71465	8682.792166	11111.87375	12366.44602
ENSDARG00000090720	LOC100332300	16.09876239	4.546733417	1.77373945	2.563360373	0.010366439	0.137591467	30.89839828	1.299126499	41.71111105	27.10655126	23.87753253	3.897379498	0	0
ENSDARG00000019345	mark3a	2541.781566	0.570302902	0.222503301	2.563121089	0.010373586	0.137591467	3037.956027	2045.607104	2963.345794	3661.469141	2489.053146	1775.661147	2367.507219	1993.652947
ENSDARG00000056026	tprg1	1555.096828	-0.661320372	0.258019331	-2.563065216	0.010375256	0.137591467	1204.644962	1905.548694	1154.007406	961.1531301	1498.77435	2091.918445	2098.561215	1526.166421
ENSDARG00000052027	tspan1	15.65806024	-7.461423799	2.911476208	-2.562763102	0.010384288	0.137627932	0	31.31612048	0	0	0	29.23034623	64.71801522	0
ENSDARG00000010029	spon1a	17.16892778	-5.221349573	2.037878183	-2.562149994	0.010402638	0.137787474	0.86898148	33.46887408	2.60694444	0	0	46.76855397	2.121902138	51.51616612
ENSDARG00000051852	kcnc1a	20.43545197	-4.416140667	1.723748088	-2.561940864	0.010408904	0.137787474	1.981400732	38.8895032	0	0.517854369	5.426347828	64.07909386	47.1209666	5.468449138
ENSDARG00000087193	prrg2	1006.597072	-0.908611766	0.354829128	-2.560702307	0.010446082	0.138114351	699.533711	1313.660432	627.1523993	435.8522266	1035.596507	1498.988261	1226.40573	1215.587306
ENSDARG00000079827	NA	153.28009	-1.487268789	0.580805965	-2.560698198	0.010446206	0.138114351	80.56597499	225.994205	110.4875612	38.36170205	92.84866168	242.1438006	282.6027137	153.2361007
ENSDARG00000045837	si:dkey-14d8.21	678.1037204	-1.354422853	0.529238216	-2.559193219	0.010491541	0.138630085	381.1167286	975.0907123	679.4444674	186.9404783	276.9652401	1252.236028	584.4271719	1088.608937
ENSDARG00000045837	LOC101884879	678.1037204	-1.354422853	0.529238216	-2.559193219	0.010491541	0.138630085	381.1167286	975.0907123	679.4444674	186.9404783	276.9652401	1252.236028	584.4271719	1088.608937
ENSDARG00000045837	LOC108183587	678.1037204	-1.354422853	0.529238216	-2.559193219	0.010491541	0.138630085	381.1167286	975.0907123	679.4444674	186.9404783	276.9652401	1252.236028	584.4271719	1088.608937
ENSDARG00000098330	spef2	3231.941973	0.478086745	0.186828412	2.558961669	0.010498532	0.138638838	3762.684636	2701.199311	3880.471454	4291.810815	3115.771637	2471.203103	2736.367846	2896.026984
ENSDARG00000104311	scmh1	3451.180364	-0.772330806	0.301907627	-2.558169241	0.010522487	0.13887147	2548.671651	4353.689076	2793.689783	1779.624235	3072.700935	5449.215408	2979.699067	4632.152754
ENSDARG00000104311	LOC101883783	3451.180364	-0.772330806	0.301907627	-2.558169241	0.010522487	0.13887147	2548.671651	4353.689076	2793.689783	1779.624235	3072.700935	5449.215408	2979.699067	4632.152754
ENSDARG00000076703	zfand4	3572.490505	0.484027767	0.189273244	2.557296297	0.010548932	0.139127182	4166.15822	2978.822791	4634.199005	4542.766532	3321.509122	2885.78669	3139.373778	2911.307905
ENSDARG00000077822	si:dkey-6i22.5	1124.965286	-1.177076294	0.460314961	-2.557110662	0.010554563	0.139127182	689.7547202	1560.175852	620.4527768	302.6898224	1146.121561	1899.972505	1224.337534	1556.217518
ENSDARG00000100131	LOC568392	796.2713964	0.843656433	0.330293779	2.55426074	0.010641354	0.140184749	1022.351734	570.191059	889.2483835	893.6394741	1284.167343	475.1584647	451.1889479	784.2257646
ENSDARG00000104811	cyp2aa2	18.98853872	-3.613957423	1.414987142	-2.554056723	0.010647591	0.140184749	2.867402596	35.10967484	5.213888881	3.388318907	0	48.71724372	23.34092352	33.27085729
ENSDARG00000103586	si:dkey-65j6.2	66.39259365	-2.951099246	1.156096969	-2.552639896	0.010690997	0.140671684	15.2643991	117.5207882	12.53331312	31.49380488	1.766079312	25.29534337	215.9206248	111.3463965
ENSDARG00000017314	cela1.6	119130.9323	-1.729831199	0.677766233	-2.552253438	0.010702863	0.140743295	55193.1071	183068.7575	66918.84901	86441.32383	12219.14847	171745.3519	264941.1653	112519.7553
ENSDARG00000101175	mcu	2166.544216	0.558859907	0.218995978	2.551918588	0.010713155	0.140777133	2581.128402	1751.960031	2175.929626	3117.253395	2450.202184	1492.696348	1912.894778	1850.288967
ENSDARG00000026294	erbb2	167.4063403	-1.779995232	0.697558172	-2.551751674	0.010718288	0.140777133	75.37125967	259.4414209	150.3337961	27.10655126	48.67343169	237.7401494	306.614859	233.9692545
ENSDARG00000079155	NA	10.76100112	-4.385621021	1.719477896	-2.550553881	0.01075519	0.141177171	1.011511659	20.51049059	0	2.157418203	0.877116773	11.17789189	23.7970363	26.55654358
ENSDARG00000101161	orc4	1280.901175	-0.882049413	0.345856945	-2.5503302	0.010762093	0.1411832	900.8909731	1660.911377	896.4457803	543.3232102	1262.903929	1766.363704	1332.930774	1883.439653
ENSDARG00000103322	si:ch73-347e22.8	239.09732	-1.087918296	0.42672141	-2.549481398	0.010788327	0.141286784	153.1234093	325.0712306	114.7055554	193.1341777	151.5304949	396.5583639	355.4186082	223.2367199
ENSDARG00000099427	nkx1.2lb	24.98987157	-4.038676759	1.584130682	-2.549459337	0.010789009	0.141286784	2.867402596	47.11234054	5.213888881	3.388318907	0	108.1522811	7.426657484	25.75808306
ENSDARG00000038615	pip4p1a	1704.935061	0.540503424	0.212007958	2.549448752	0.010789337	0.141286784	2020.722077	1389.148046	1622.388423	2272.432547	2167.34526	1249.110129	1467.295329	1451.038679
ENSDARG00000102056	svild	185.2131964	-1.249796737	0.49031632	-2.548960104	0.010804466	0.141400383	109.6661646	260.7602282	69.18433979	138.1711085	121.6430454	357.1455706	213.1164224	212.0186917
ENSDARG00000063079	ago3b	540.0002325	0.70942965	0.27835618	2.548639843	0.010814392	0.14144579	670.3158557	409.6846093	546.9641974	788.2066705	675.7766994	465.2380522	356.3066483	407.5091275
ENSDARG00000098439	nr1h3	1888.364553	0.441272818	0.173213649	2.547563773	0.010847802	0.141798123	2174.977013	1601.752093	1997.539847	2211.670968	2315.720224	1654.166857	1419.55842	1731.531002
ENSDARG00000000068	slc9a3r1a	594.599713	-0.844359389	0.331705123	-2.545512052	0.01091176	0.142449671	425.2293227	763.9701034	525.3938853	282.7933398	467.5007428	856.8153897	643.5196589	791.5752617
ENSDARG00000074663	samd8	222.8378267	-1.788341951	0.702593833	-2.545342512	0.01091706	0.142449671	99.91848844	345.7571649	189.5139288	28.86118058	81.38035592	259.9347069	498.6944704	278.6423172
ENSDARG00000043864	nptnb	409.6015164	0.790485604	0.310617449	2.544884731	0.010931382	0.142449671	518.9761504	300.2268823	657.86414	409.4856689	489.5786424	291.536999	285.7540641	323.3895837
ENSDARG00000098245	cidea	63.27741057	-2.082667164	0.818375819	-2.544878669	0.010931571	0.142449671	24.14848582	102.4063353	17.62646061	15.14160591	39.67739094	48.23249538	92.08692993	166.8995807
ENSDARG00000076451	prdm2b	1738.971224	0.438504925	0.172309825	2.544863149	0.010932057	0.142449671	2001.073605	1476.868842	2208.897431	1894.104792	1900.218593	1361.583198	1469.292251	1599.731077
ENSDARG00000019406	zgc:63470	3639.30418	-0.783755221	0.30799318	-2.544716154	0.01093666	0.142449671	2674.177275	4604.431085	2594.7787	1681.735618	3746.017507	5531.355852	4196.061478	4085.875926
ENSDARG00000043873	arid4a	2493.574734	0.542382784	0.213254701	2.543356757	0.010979306	0.142920169	2956.93324	2030.216228	3324.518386	3176.852101	2369.429234	2196.507236	2160.868931	1733.272515
ENSDARG00000010752	acsl4b	1289.490603	-0.667863147	0.262662827	-2.542663365	0.011001116	0.143119033	996.037109	1582.944097	1219.316293	849.1466606	919.6483729	1253.846403	1902.279145	1592.706743
ENSDARG00000028896	plpp2b	504.3692166	-0.774238164	0.304671898	-2.541219487	0.011046655	0.14349291	372.1412495	636.5971836	443.1805549	359.1618042	314.0813894	637.2215479	767.067623	505.5023801
ENSDARG00000099631	cmtm6	1391.563792	-0.606145131	0.23854763	-2.540981567	0.011054175	0.14349291	1103.334936	1679.792649	1387.5443	1014.765734	907.6947731	1790.365998	1740.99634	1508.015611
ENSDARG00000092115	eif4a1a	8333.232215	0.62001116	0.244007038	2.540956047	0.011054982	0.14349291	10096.88076	6569.58367	9045.491815	12708.27678	8536.873685	4900.730297	7513.063065	7294.957649
ENSDARG00000019521	mpx	389.7739226	2.254549874	0.887295934	2.540922129	0.011056054	0.14349291	644.8449627	134.7028824	1225.67102	93.49352891	615.3703397	72.10573265	283.3285449	48.67436965
ENSDARG00000100962	ttc39b	1227.06331	0.472876603	0.186201937	2.539590138	0.011098244	0.143955202	1426.413705	1027.712914	1418.177776	1490.860319	1370.203021	980.1909437	1164.924274	938.0235248
ENSDARG00000023174	fez1	137.2465025	-0.981195488	0.386405331	-2.539290765	0.011107746	0.143993201	92.30732636	182.1856786	89.50509246	93.74348977	93.67339685	189.9972505	164.4474157	192.1123695
ENSDARG00000024537	emilin1a	24.40537443	-6.066151732	2.390051866	-2.53808372	0.011146132	0.144405354	0.732214197	48.07853466	0	0	2.19664259	47.22064567	97.01495831	0
ENSDARG00000019742	tlr4ba	15.89744887	7.383123603	2.91059541	2.536636861	0.011192299	0.144917775	31.79489773	0	0	40.42649961	54.95819358	0	0	0
ENSDARG00000075444	cgref1	639.551038	-0.56833864	0.224144249	-2.535593229	0.011225704	0.145224436	515.1933594	763.9087166	527.2552734	570.4556504	447.8691546	727.9503656	800.0016326	763.7741516
ENSDARG00000039350	ssbp1	2238.163418	-0.463198711	0.182687025	-2.535476783	0.011229437	0.145224436	1881.938045	2594.38879	1903.938423	1918.917941	1822.957772	2593.706056	2197.229664	2992.230649
ENSDARG00000077219	plxdc2a	15.10315183	-7.409131204	2.922450819	-2.535245813	0.011236844	0.145224436	0	30.20630366	0	0	0	36.5608653	0	54.05804567
ENSDARG00000062967	kcng4a	4202.05522	0.519395604	0.204884157	2.535069623	0.011242498	0.145224436	4950.647018	3453.463422	4787.632261	6092.754091	3971.554704	3563.438758	3601.917926	3195.033582
ENSDARG00000101778	ca5a	1264.035341	0.544582757	0.214912959	2.53396891	0.011277874	0.145595556	1499.927622	1028.143059	1379.246934	1758.478387	1362.057544	1039.091087	905.5802615	1139.75783
ENSDARG00000020924	myo1ca	3755.380579	0.405453988	0.160132047	2.531997776	0.011341471	0.146330358	4279.375325	3231.385833	4762.887493	3946.262087	4128.976394	2930.829382	3266.668342	3496.659776
ENSDARG00000015156	fbln2	624.7589415	-1.054627614	0.416630276	-2.531327356	0.011363174	0.146524085	406.1714063	843.3464768	397.9736433	262.8897195	557.6508562	1224.639297	664.80818	640.5919534
ENSDARG00000075737	zgc:165518	57.53965226	-3.21483017	1.270497877	-2.53037036	0.011394218	0.146608719	11.50727003	103.5720345	0	27.24046339	7.2813467	88.71040159	87.74363831	134.2620636
ENSDARG00000088202	sh3d19	104.609463	-1.801869702	0.712108237	-2.530331218	0.01139549	0.146608719	46.63106489	162.5878611	51.16975285	51.99619803	36.72724379	283.7407537	142.0021886	62.02064104
ENSDARG00000043466	kcnk3a	316.2871104	1.050596378	0.415226077	2.530179186	0.011400429	0.146608719	426.5632688	206.010952	484.0226844	454.0347336	341.6323885	139.331317	182.4835839	296.2179552
ENSDARG00000006747	tmem178b	7142.725739	0.524043846	0.20712233	2.530117569	0.011402431	0.146608719	8425.909898	5859.54158	9071.58844	9805.074509	6401.066746	5293.790349	6404.454368	5880.380024
ENSDARG00000078859	g0s2	16.4958924	-4.885474054	1.930945684	-2.530093981	0.011403198	0.146608719	1.129439636	31.86234516	0	3.388318907	0	30.20469111	7.426657484	57.95568689
ENSDARG00000062549	acmsd	48.00529154	-3.311186259	1.309165138	-2.529234978	0.011431147	0.146881855	8.766033215	87.24454987	0.86898148	3.388318907	22.04079926	27.28165648	50.92565132	183.5263418
ENSDARG00000034817	asah1b	2462.27624	-0.958836232	0.379144518	-2.52894658	0.011440544	0.146916433	1672.779345	3251.773135	1246.820624	1204.870388	2566.647023	2888.45582	4564.183656	2302.679928
ENSDARG00000097827	lrp1aa	53.94841682	-3.41612806	1.351185203	-2.528245613	0.011463413	0.147123868	9.047171966	98.84966167	0	5.5545036	21.5870123	43.38218559	176.4261308	76.74066864
ENSDARG00000036005	pitpnb	2046.914184	0.527598118	0.208821307	2.526553086	0.011518798	0.147586634	2417.188816	1676.639551	2336.812585	2674.582197	2240.171665	1728.030123	1354.670348	1947.218184
ENSDARG00000034862	f7	15.62320058	-7.458024903	2.952012944	-2.526420122	0.011523159	0.147586634	0	31.24640115	0	0	0	17.53820774	0	76.20099572
ENSDARG00000005652	man1a1	4172.628862	0.595630456	0.235769362	2.526326795	0.011526221	0.147586634	5021.906433	3323.35129	6178.458324	4817.060047	4070.20093	3372.20761	3931.884662	2665.961597
ENSDARG00000013561	pgm1	2116.232987	-0.571612047	0.226264302	-2.526302395	0.011527021	0.147586634	1702.234666	2530.231307	1669.313423	1375.657476	2061.733097	2910.36814	2417.907487	2262.418296
ENSDARG00000054259	nat10	2855.21521	-0.611323102	0.242006004	-2.526065849	0.011534786	0.147586634	2258.858985	3451.571434	2691.524585	1613.899082	2471.153289	3645.845521	3041.84816	3667.020623
ENSDARG00000026281	lyrm1	558.5761696	-0.649958226	0.257325352	-2.525822741	0.01154277	0.147586634	434.6671616	682.4851775	494.7196399	380.6462564	428.6355884	694.6509568	764.5657022	588.2388735
ENSDARG00000062880	cntn3a.1	15.65642817	-7.461899938	2.954382547	-2.525705394	0.011546626	0.147586634	0	31.31285634	0	0	0	77.03909531	0	16.89947371
ENSDARG00000061486	dnah10	2061.04054	0.566280454	0.224296644	2.524694274	0.011579898	0.147702269	2460.382445	1661.698635	2726.204822	2386.656318	2268.286194	1628.073298	2035.89384	1321.128767
ENSDARG00000010789	homer3b	916.0281816	-1.210709049	0.479595822	-2.52443619	0.011588404	0.147702269	552.5326135	1279.52375	643.110084	199.9673125	814.5204439	1371.173924	1051.824694	1415.572631
ENSDARG00000111805	timp4.1	69.70565042	1.749028959	0.692846053	2.524412099	0.011589198	0.147702269	107.4923545	31.91894634	107.7537035	136.6621959	78.06116404	46.76855397	32.88948314	16.09880191
ENSDARG00000074319	sall1a	21381.56846	0.596953326	0.236477882	2.524351626	0.011591192	0.147702269	25743.14611	17019.9908	27806.73316	30971.85595	18450.84923	14843.96125	20317.16535	15898.8458
ENSDARG00000010565	aqp4	10.64473401	-5.913391849	2.342667936	-2.524212569	0.011595779	0.147702269	0.311326819	20.9781412	0	0	0.933980456	20.37841077	1.078989072	41.47702376
ENSDARG00000033614	rasgef1ba	2943.341649	-0.608235352	0.240995438	-2.523845913	0.01160788	0.147702269	2331.857725	3554.825573	2034.804583	2344.805164	2615.963427	2698.558034	4503.514738	3462.403948
ENSDARG00000079912	rapgefl1	1180.286411	0.603283475	0.239044688	2.523726758	0.011611814	0.147702269	1423.323988	937.2488349	1677.345925	1223.509038	1369.117002	789.7888522	1095.198058	926.7595942
ENSDARG00000042440	p2rx7	15.7091821	-6.487353243	2.570625972	-2.523647281	0.01161444	0.147702269	0.376479879	31.04188432	0	1.129439636	0	62.35807196	30.767581	0
ENSDARG00000091127	klf15	998.7994959	-0.920460757	0.364760118	-2.523468748	0.011620339	0.147702269	690.5815578	1307.017434	873.3263875	717.1941687	481.2241171	1634.950699	1474.721986	811.3796164
ENSDARG00000076913	eme1	452.5418272	-1.157918949	0.458875181	-2.523385437	0.011623093	0.147702269	280.0242267	625.0594277	225.5645043	214.9542248	399.5539509	675.6105141	346.5985534	852.9692157
ENSDARG00000045565	noc4l	2230.28802	-0.58422695	0.231587453	-2.522705532	0.011645587	0.147902335	1784.562154	2676.013886	1676.265275	1397.116829	2280.304357	2745.703856	2517.636887	2764.700915
ENSDARG00000090469	LOC110438229	56.04598779	-3.953918694	1.56759367	-2.522285443	0.011659505	0.147932583	6.772122892	105.3198527	1.73796296	1.129439636	17.44896608	169.5360082	145.3502965	1.073253461
ENSDARG00000039423	si:ch211-217g15.3	393.4005976	-1.186997026	0.470707246	-2.52173094	0.011677899	0.147932583	239.9705845	546.8306106	371.055092	161.5098679	187.3467937	523.2231976	369.2109721	748.0576622
ENSDARG00000037997	tubb5	588.8313676	-1.175592176	0.466186227	-2.521722239	0.011678188	0.147932583	361.2316291	816.4311061	358.8893513	182.969221	541.8363151	985.0626681	528.3536324	935.8770179
ENSDARG00000103937	ndrg4	747.6459983	0.972637936	0.385704301	2.521719187	0.011678289	0.147932583	990.4893764	504.8026203	868.6949517	1179.310736	923.4624415	269.143994	604.6654577	640.5984092
ENSDARG00000078326	arhgap10	1116.365524	-0.666080712	0.264163878	-2.521467796	0.011686637	0.147932583	862.79071	1369.940338	766.3410342	686.6646753	1135.36642	1346.448726	1298.767299	1464.604988
ENSDARG00000057728	slc17a8	38482.18968	0.643034956	0.255045113	2.521259667	0.011693552	0.147932583	46919.26435	30045.11502	45992.5828	63509.52016	31255.69008	28053.33763	31128.30437	30953.70307
ENSDARG00000097302	tbpl2	754.3688492	-1.208429989	0.479305756	-2.521209009	0.011695236	0.147932583	455.5666679	1053.17103	340.6407402	237.1823235	788.8769401	1032.805567	781.9209379	1344.786586
ENSDARG00000014727	acox1	1990.908002	0.514719881	0.204179712	2.520915894	0.011704983	0.147970432	2342.213982	1639.602021	2476.597218	2282.597504	2267.447224	1425.466551	1489.575301	2003.764211
ENSDARG00000075851	oafa	98.81218907	-1.380629171	0.547970655	-2.519531218	0.011751122	0.148468039	54.75382707	142.8705511	69.60475135	37.91008581	56.74664405	118.5691178	188.0599572	121.9825782
ENSDARG00000100479	zgc:173720	183.8272067	-1.158483322	0.459972926	-2.51859024	0.011782569	0.148680929	113.888478	253.7659353	86.63403105	151.0107293	104.0206738	253.7403822	183.1549646	324.402459
ENSDARG00000004774	wdr36	4957.178691	-0.460331236	0.182777905	-2.518527804	0.011784658	0.148680929	4172.67242	5741.684962	4165.897216	3442.53201	4909.588035	5863.607454	5369.473361	5991.974072
ENSDARG00000022712	stat3	1177.096355	0.833600111	0.331001486	2.518418033	0.011788332	0.148680929	1508.059911	846.1327984	1689.702433	1905.878138	928.5991634	728.5595643	1029.206126	780.6327052
ENSDARG00000042936	fam228a	9531.185068	0.448890099	0.178281563	2.517871684	0.011806632	0.148734598	11002.29152	8060.078615	10555.08559	12483.81625	9967.972724	7539.500965	7183.124748	9457.610132
ENSDARG00000055883	dmc1	178.3104304	-1.440025267	0.571924355	-2.517859666	0.011807035	0.148734598	95.93804786	260.6828129	88.63611097	48.56590434	150.6121283	249.4322879	345.8700485	186.7461022
ENSDARG00000036424	pcdh20	651.196748	0.903200244	0.358742621	2.51768313	0.011812954	0.148734598	848.7016228	453.6918731	732.5513878	755.5951163	1057.958364	639.1702376	404.2223573	317.6830244
ENSDARG00000073744	ip6k1	842.4915937	1.201978842	0.477512525	2.51716715	0.011830269	0.14886705	1174.807552	510.1756352	1210.481383	1853.390195	460.5510783	594.8965911	436.605634	499.0246806
ENSDARG00000005162	tpm3	2500.780324	-0.627189662	0.249385592	-2.514939446	0.011905283	0.149724994	1965.631809	3035.928838	1517.183811	2033.951384	2345.760231	3019.638131	2448.500084	3639.6483
ENSDARG00000027595	selenot1b	1508.035129	-0.677098736	0.269274724	-2.514527634	0.011919196	0.14981397	1160.348695	1855.721562	1337.362498	925.0110617	1218.672526	2105.559274	2097.500264	1364.105149
ENSDARG00000019457	tfe3b	117.3778036	1.6386957	0.652006172	2.51331317	0.011960311	0.150182387	177.6981998	57.05740744	211.7014636	247.4170056	73.97613017	43.07119067	52.19147534	75.90955632
ENSDARG00000038847	gins3	585.7177901	-0.900487368	0.358311984	-2.513137737	0.011966261	0.150182387	408.4558005	762.9797796	425.5384847	265.8409359	533.9879809	765.5222684	607.9880877	915.4289827
ENSDARG00000006202	erbb3a	40.36242151	4.729386025	1.882094382	2.512831487	0.011976653	0.150182387	77.84172589	2.883117128	7.498602171	226.0265755	0	2.802600806	4.577571658	1.269178919
ENSDARG00000041051	mid1ip1a	277.6476598	-0.911267028	0.362657856	-2.512745865	0.01197956	0.150182387	192.7647204	362.5305991	185.0930553	187.4869795	205.7141264	378.0458113	451.9651554	257.5808306
ENSDARG00000017772	mdh1aa	21480.20454	-0.310890497	0.123730078	-2.512650945	0.011982783	0.150182387	19175.13503	23785.27406	17920.17394	21068.93263	18536.29851	24099.41982	24196.08048	23060.32187
ENSDARG00000032765	net1	1270.272893	-0.71853161	0.286087646	-2.511578605	0.012019251	0.150553323	960.7045809	1579.841205	717.4665254	1286.848479	877.7987378	1581.427676	1361.883287	1796.212652
ENSDARG00000038618	cpt2	2475.549894	0.526718319	0.209735728	2.511342837	0.012027283	0.150567834	2922.828446	2028.271342	2681.454194	3553.423456	2533.607687	2270.019865	2000.125765	1814.668395
ENSDARG00000093821	si:ch211-110p13.9	140.0619621	1.157366501	0.461027746	2.510405311	0.012059266	0.150882009	193.4393304	86.6845938	219.8523145	223.6290479	136.8366287	94.51145282	70.02277056	95.51955802
ENSDARG00000077817	cxxc4	196.078691	-1.125328161	0.448421809	-2.509530398	0.012089181	0.151169964	123.6503861	268.506996	100.1763505	90.66423125	180.1105764	248.6382643	305.0773724	251.8053512
ENSDARG00000093650	NA	66.27476473	-1.363736905	0.543512751	-2.509116674	0.01210335	0.151260805	37.08328153	95.46624794	36.01727723	40.458347	34.77422037	91.87170541	105.4912153	89.03582311
ENSDARG00000096249	ap1m1	1061.551284	-0.519078408	0.20691089	-2.508705111	0.01211746	0.151350801	872.5055437	1250.597024	819.4495358	775.9250298	1022.142066	1308.545166	1250.86131	1192.384595
ENSDARG00000011797	tent5bb	5227.396539	0.760347308	0.303206062	2.507691643	0.012152266	0.151699061	6574.11123	3880.681848	4447.447215	9890.502891	5384.383585	3901.276877	4124.977757	3615.79091
ENSDARG00000061800	si:dkey-208k22.6	866.7183214	0.806771437	0.321826658	2.506850865	0.012181209	0.151973768	1103.025282	630.4113604	959.6066435	1512.956074	836.5131294	567.3352295	551.7184449	772.1804069
ENSDARG00000087556	pacrg	9534.055968	0.47962583	0.191358699	2.506422917	0.012195965	0.152031894	11104.72686	7963.385071	10234.24977	13866.15312	9213.777696	8035.447769	7981.885273	7872.822171
ENSDARG00000075421	pttg1	956.3232197	-1.056073131	0.421365175	-2.506313276	0.012199748	0.152031894	620.9801405	1291.666299	553.4168036	359.5606642	949.9629537	1254.117482	896.2312505	1724.650165
ENSDARG00000105428	NA	15.07729931	-7.406621581	2.955493435	-2.506052456	0.012208751	0.152057594	0	30.15459863	0	0	0	0	65.77896629	24.6848296
ENSDARG00000077228	ntrk3a	49.23614961	4.15483938	1.658074302	2.505822191	0.012216704	0.152070197	93.4201265	5.052172718	186.8618727	45.60616901	47.79233774	15.15651815	0	0
ENSDARG00000060962	btr04	1394.813525	-0.443416296	0.176972994	-2.5055591	0.012225796	0.152096961	1182.191784	1607.435266	1217.024105	1205.083768	1124.46748	1763.361809	1432.247334	1626.696655
ENSDARG00000018787	efna1b	324.8788812	-1.47093362	0.587220911	-2.504906742	0.012248368	0.152142278	172.1192291	477.6385334	176.2543028	57.54733677	282.5560477	466.0422406	598.8043916	368.0689681
ENSDARG00000093304	NA	11.4210142	-5.151683667	2.05694042	-2.504537136	0.012261173	0.152142278	0.612244424	22.22978398	0	0	1.836733271	5.846069247	28.64567887	32.19760383
ENSDARG00000030097	sdcbp	4339.237141	0.470866903	0.188012836	2.504440195	0.012264534	0.152142278	5041.323068	3637.151214	5108.742122	5840.332357	4174.894726	3617.742519	3990.236971	3303.474153
ENSDARG00000110173	NA	34.14137295	4.004157725	1.598963802	2.50422037	0.012272157	0.152142278	64.26098072	4.021765179	47.02440619	4.365638674	141.3928973	3.064304949	0	9.000990589
ENSDARG00000087426	si:ch211-151p13.8	3467.942368	0.532755977	0.212752218	2.504114791	0.01227582	0.152142278	4100.842778	2835.041958	4111.28489	3438.684606	4752.558838	2298.128625	3133.580828	3073.41642
ENSDARG00000077497	igsf10	11.03418885	-4.688981705	1.872520869	-2.504101174	0.012276292	0.152142278	0.787669613	21.28070808	1.546051305	0	0.816957535	44.41427655	3.775189281	15.65265841
ENSDARG00000070730	gabra5	14.62746654	-7.363315376	2.940561869	-2.504050485	0.012278051	0.152142278	0	29.25493308	0	0	0	39.60764524	0	48.157154
ENSDARG00000079742	mcf2l2	167.9234038	1.259699373	0.503177547	2.503488839	0.012297556	0.152297826	236.9590038	98.88780382	182.8216478	180.1091425	347.9462213	118.0363564	107.386772	71.24028317
ENSDARG00000104636	si:dkey-112a7.4	4153.207513	0.349354683	0.139581153	2.502878619	0.012318778	0.152474462	4653.834915	3652.580111	4392.03676	5027.464199	4542.003787	3645.055029	3432.001893	3880.683412
ENSDARG00000092376	LOC796210	51.33623496	2.213970019	0.884684964	2.50255188	0.012330155	0.152529103	84.45322844	18.21924147	164.2374997	39.53038725	49.59179833	20.46124236	12.73141283	21.46506922
ENSDARG00000060622	si:ch73-14h1.2	15.60033957	-7.456499994	2.979799097	-2.502349907	0.012337192	0.15253003	0	31.20067914	0	0	0	80.87062458	12.73141283	0
ENSDARG00000045277	rdh12l	319.4231395	-1.032083246	0.41253855	-2.501786188	0.012356853	0.15268693	209.7023407	429.1439384	197.1509592	131.1088896	300.8471734	414.8659005	392.6197027	479.9462119
ENSDARG00000089958	si:dkey-88n24.9	35.50841687	-2.953447936	1.180757243	-2.501316807	0.012373244	0.152800267	8.096828126	62.92000562	15.63441912	1.040635916	7.615429346	100.6153285	22.22624096	65.91844737
ENSDARG00000013443	atp6v1ba	22954.42067	0.35204399	0.1407543	2.501124234	0.012379974	0.152800267	25741.40012	20167.44122	24324.52959	28388.46525	24511.20551	18536.91124	19888.58874	22076.82369
ENSDARG00000016691	cd9b	2092.963606	-0.574511642	0.229742489	-2.500676495	0.012395635	0.152907418	1681.535577	2504.391635	1776.249673	1633.475136	1634.881921	1884.670276	2568.873298	3059.631329
ENSDARG00000000690	sypl2b	285.8556734	-0.908299322	0.363282819	-2.500253999	0.012410429	0.15300376	198.7119444	372.9994024	172.0583331	180.7103417	243.3671585	416.0452614	280.0910822	422.8618636
ENSDARG00000077081	slc38a10	2399.688508	0.372956185	0.149183837	2.499977165	0.012420131	0.153037252	2708.282055	2091.094962	2574.659398	2902.450628	2647.736138	1973.714786	2063.349077	2236.221023
ENSDARG00000057299	pbdc1	4791.208357	-0.404588035	0.161865919	-2.499525775	0.012435965	0.153067129	4123.771114	5458.645599	3589.561964	4040.770854	4740.980525	5477.223179	5271.224388	5627.489231
ENSDARG00000053500	cbsa	294.8156346	-0.949337815	0.379809615	-2.499509696	0.01243653	0.153067129	201.5207659	388.1105033	150.8186554	268.7013146	185.0423276	325.9808831	455.7292639	382.6213629
ENSDARG00000074723	myo10l1	33.6243124	-4.088121428	1.635864898	-2.499058103	0.012452389	0.153176274	3.67191102	63.57671377	0.60624394	10.40948912	0	67.1650514	114.6321219	8.932967982
ENSDARG00000003818	prkag1	3265.782342	0.453771152	0.181612626	2.498566111	0.012469688	0.153302989	3775.188344	2756.37634	4058.143512	3491.097914	3776.323606	3220.20981	2377.591346	2671.327864
ENSDARG00000059596	clip2	201.4130626	-1.451002978	0.58112236	-2.496897517	0.012528516	0.153936769	107.8917989	294.9343263	129.8282414	46.54780762	147.2993477	392.2319492	193.6048426	298.966187
ENSDARG00000018534	slc6a9	706.8252057	0.784718223	0.314301446	2.496705739	0.012535293	0.153936769	895.0647288	518.5856826	909.4855425	600.812722	1174.895922	507.3098997	530.5383018	517.9088463
ENSDARG00000036911	scamp1	1893.718078	0.502185139	0.201211481	2.495807575	0.012567075	0.154147083	2220.170132	1567.266023	2150.214174	2556.523691	1953.772533	1363.222606	1591.230572	1747.344893
ENSDARG00000040024	gpd1l	605.7198586	0.914605809	0.366463729	2.495760799	0.012568732	0.154147083	791.5053617	419.9343555	993.6826543	885.1167867	495.716644	361.2197944	369.3492563	529.2340159
ENSDARG00000092556	si:ch211-214j8.12	408.631553	0.664318804	0.266207495	2.495492492	0.012578242	0.154147083	501.0429306	316.2201755	559.5408361	445.7968961	497.7910596	347.7998992	285.8711184	314.9895089
ENSDARG00000078898	pcdh7a	1926.62963	0.35818558	0.143536789	2.495427011	0.012580563	0.154147083	2164.564127	1688.695132	2061.224071	2130.123153	2302.345156	1686.590978	1681.607445	1697.886975
ENSDARG00000100383	il10ra	17.27976161	-4.794441663	1.921485708	-2.495174251	0.012589529	0.154156194	1.175103692	33.38441953	2.60694444	0	0.918366636	78.92193483	20.15807031	1.073253461
ENSDARG00000092071	si:ch211-117n7.6	16.5217367	-6.561636968	2.62990473	-2.49500938	0.01259538	0.154156194	0.375421929	32.66805147	0	1.126265787	0	11.6592823	0	86.34487211
ENSDARG00000009299	dusp8a	2183.116555	0.93658269	0.375414427	2.494796741	0.01260293	0.154162473	2867.999722	1498.233388	2485.287033	4573.101085	1545.611048	1410.851378	1447.137258	1636.711528
ENSDARG00000053805	trub1	813.3412718	-0.799649412	0.320570045	-2.494460801	0.012614866	0.154222368	593.5011939	1033.18135	524.6205036	531.7071957	724.1758825	1407.873518	900.1637335	791.5067978
ENSDARG00000056647	klhl3	1745.456803	0.591280751	0.237062898	2.494193545	0.012624369	0.154252464	2098.245795	1392.667812	2364.987554	2280.155876	1649.593954	1222.401678	1651.553636	1304.048121
ENSDARG00000035682	ltbp3	130.1865981	-2.029319661	0.813930092	-2.49323582	0.012658474	0.154545469	51.14091762	209.2322786	98.19490726	20.32991344	34.89793216	267.9448405	74.26657484	285.4854206
ENSDARG00000114920	ttc28	1106.944567	0.795274475	0.319028499	2.492800726	0.012673995	0.154545469	1404.605569	809.2835654	1420.244373	1506.670897	1286.901437	886.9331815	1045.243441	495.6740737
ENSDARG00000057166	lrmda	157.7320986	-0.94256078	0.378114609	-2.492791223	0.012674335	0.154545469	107.9347468	207.5294504	119.4410583	106.558163	97.80501921	183.0619754	228.5327267	210.993649
ENSDARG00000073764	si:ch211-113j14.1	11.46051949	3.976532828	1.595252949	2.492728711	0.012676566	0.154545469	21.55597342	1.365065557	27.80740736	20.32991344	16.53059944	1.948689749	0	2.146506922
ENSDARG00000096867	clmna	711.9500771	0.71580128	0.28720613	2.492291094	0.012692197	0.154649973	884.9758207	538.9243335	1041.864106	773.0242109	840.0391451	605.486702	609.6811418	401.6051567
ENSDARG00000098324	si:cabz01054394.6	231.1944277	-0.915604691	0.367422271	-2.491968406	0.012703734	0.154704501	160.2623252	302.1265303	124.1178885	175.0570265	181.6120605	306.6111425	253.2743271	346.4941214
ENSDARG00000100482	pmt	144.4129909	-1.50618324	0.604698757	-2.4907993	0.012745609	0.155128229	75.20500386	213.620978	75.20630018	85.14347371	65.26523769	85.97561218	263.8724593	291.0148626
ENSDARG00000056722	cd99l2	16330.27467	0.45686861	0.183457387	2.490325508	0.012762615	0.155248953	18894.6014	13765.94795	20414.95596	21061.88078	15206.96746	12547.2983	15399.69544	13350.8501
ENSDARG00000040198	fstl5	107.5423178	-3.790519962	1.522264069	-2.49005415	0.012772363	0.155281319	14.58914686	200.4954888	42.61301619	1.15442438	0	301.4812526	270.6498678	29.355346
ENSDARG00000105714	si:cabz01083442.1	3518.688156	0.653705294	0.262572135	2.489621739	0.012787912	0.155384118	4302.450188	2734.926125	5619.097186	4183.47124	3104.782138	3244.917318	2440.802395	2519.058662
ENSDARG00000027419	gad1b	19.64651293	-6.224282829	2.500749695	-2.488966745	0.012811495	0.155584384	0.473970622	38.81905523	1.421911867	0	0	22.62121453	93.83595116	0
ENSDARG00000035552	agtr2	106.6557873	-1.459356537	0.586420789	-2.488582542	0.012825346	0.155666307	56.96762358	156.3439509	60.82870361	77.93133487	32.14283225	205.5867685	142.1674433	121.2776411
ENSDARG00000067958	sh3gl1a	684.3952138	-1.191919277	0.479018396	-2.48825366	0.012837214	0.155711303	416.5886139	952.2018136	269.1020097	238.5209055	742.1429266	774.7764014	964.7007916	1117.128248
ENSDARG00000061451	n4bp2	501.347258	-0.766193994	0.307946953	-2.488071357	0.012843796	0.155711303	371.0682328	631.6262832	440.0894963	337.4239863	335.6912158	483.4629509	761.6062755	649.8096231
ENSDARG00000015997	mfsd5	1569.844222	0.622274078	0.250127569	2.487826835	0.01285263	0.155711303	1903.403997	1236.284447	2323.281865	1994.048334	1392.881793	1311.018299	1120.651254	1277.183787
ENSDARG00000096586	mfap4.10	19.71311404	-3.505833619	1.409271266	-2.487692542	0.012857483	0.155711303	3.189986527	36.23624156	4.344907401	3.388318907	1.836733271	54.56331297	50.92565132	3.219760383
ENSDARG00000045567	phpt1	708.9576302	0.556556173	0.223804706	2.486793881	0.012890006	0.155971957	844.052156	573.8631044	890.951267	824.0517268	817.1534742	622.3019352	614.0783767	485.2090012
ENSDARG00000016128	ap3m2	12572.50627	0.543117139	0.218413249	2.486649242	0.012895247	0.155971957	14911.51157	10233.50096	15394.00692	17413.7003	11926.8275	8612.234345	9564.473888	12523.79464
ENSDARG00000111474	cfap100	2736.706875	0.400979483	0.161263041	2.486493379	0.012900897	0.155971957	3114.839991	2358.57376	3036.221292	3484.321276	2823.977405	2453.400394	2422.151291	2200.169595
ENSDARG00000017220	otud7b	2214.467662	0.572243232	0.230157474	2.486311748	0.012907484	0.155971957	2647.995855	1780.939469	2631.016083	2664.639088	2648.332393	2059.695442	1989.109129	1294.013837
ENSDARG00000076448	serpinf2a	31.95884776	-5.08000897	2.043641956	-2.485762711	0.012927413	0.156126663	1.882399393	62.03529612	0	5.647198179	0	0.974344874	46.68184704	138.4496965
ENSDARG00000101361	znf644a	1097.266932	0.657367222	0.264503364	2.485288701	0.012944641	0.15624859	1343.074823	851.4590415	1541.573146	1384.692993	1102.95833	971.4218398	933.6369408	649.3183438
ENSDARG00000053558	rtkn2	159.4150032	-1.560984231	0.628160338	-2.485009219	0.012954808	0.156285206	80.70083528	238.129171	116.5357747	91.55455518	34.01217601	164.7137836	202.2556055	347.418124
ENSDARG00000112842	NA	3360.041527	-0.9659561	0.388954553	-2.483467778	0.01301101	0.15687684	2275.226284	4444.856771	3660.279861	1558.940894	1606.458095	5127.861228	2880.018588	5326.690497
ENSDARG00000074303	phf12a	2089.095887	0.566100014	0.228002423	2.482868409	0.013032922	0.15705328	2493.571564	1684.620211	3085.015951	2239.929378	2155.769362	1424.382358	1841.708863	1787.769411
ENSDARG00000025034	syngr3b	193.0924358	-1.137483073	0.458168244	-2.4826755	0.013039982	0.15705328	121.2773812	264.9074905	77.2839765	174.076149	112.472018	291.2498922	241.1937773	262.2788019
ENSDARG00000104916	si:dkey-71l4.4	101.7231522	1.566669096	0.631193994	2.482072248	0.013062079	0.15723298	152.165473	51.28083141	127.7402776	211.2052119	117.5509294	75.02455533	51.98660239	26.83133652
ENSDARG00000116617	spaca4l	2188.082178	-0.712194657	0.286975891	-2.481722956	0.013074889	0.157286115	1658.430049	2717.734307	1924.793979	1069.579335	1980.916833	2780.780272	3078.880003	2293.542646
ENSDARG00000102883	sptbn1	1987.172593	0.880017289	0.354622547	2.481560457	0.013080852	0.157286115	2575.067908	1399.277278	3556.637205	1860.481428	2308.08509	1546.83728	1789.494517	861.5000376
ENSDARG00000045190	ch25h	14.30842186	-7.331593553	2.955075397	-2.481017425	0.013100797	0.157439527	0	28.61684371	0	0	0	48.71724372	37.13328742	0
ENSDARG00000102307	taf2	2711.037617	-0.515397512	0.20780488	-2.480199274	0.013130898	0.157714749	2231.902205	3190.17303	1782.281016	2202.40729	2711.018309	3077.955458	3385.494862	3107.068769
ENSDARG00000103841	NA	561.1409122	0.674687216	0.272131869	2.479265727	0.013165318	0.158041532	689.9812253	432.3005991	579.6106473	696.8642553	793.4687733	370.2510523	425.4413787	501.2093662
ENSDARG00000074244	arhgef10lb	688.4451072	0.74550671	0.300744198	2.47887313	0.013179818	0.158048822	862.4595126	514.4307019	685.5196614	733.7701368	1168.08874	493.1353975	509.5370554	540.6196527
ENSDARG00000098883	stac3	258.1336539	-1.713603072	0.691287137	-2.478858612	0.013180354	0.158048822	120.6700665	395.5972413	169.0487148	54.66824	138.2932446	227.8377492	192.9155201	766.0384546
ENSDARG00000012776	smarca1	1970.699367	-0.779977437	0.314746548	-2.478112761	0.01320794	0.158292965	1450.203777	2491.194957	1672.544322	856.90827	1821.158738	2768.679165	2585.505362	2119.400343
ENSDARG00000094460	NA	67.66717625	-1.781946362	0.719264035	-2.477457896	0.013232202	0.158434346	30.41333475	104.9210177	33.89027773	16.94159454	40.40813197	56.51200272	127.3141283	130.9369222
ENSDARG00000061242	tuft1a	1849.075583	-0.804663169	0.32481408	-2.477303842	0.013237915	0.158434346	1346.264708	2351.886458	1334.755554	1097.815326	1606.223246	2108.482308	3377.007253	1570.169813
ENSDARG00000036104	myo1g	14.30982599	-7.331829607	2.959713713	-2.477209054	0.013241432	0.158434346	0	28.61965199	0	0	0	53.23820839	32.62074757	0
ENSDARG00000069504	si:dkey-88e18.2	157.8944585	-1.355021539	0.547040813	-2.477002641	0.013249092	0.158439471	88.77006229	227.0188548	88.63611097	85.83741232	91.83666357	360.5076035	123.070324	197.4786368
ENSDARG00000092823	si:dkeyp-67a8.4	80.00572831	-1.608714817	0.649661026	-2.476237225	0.013277532	0.158564464	39.56194628	120.4495103	45.18703697	54.21310252	19.28569935	94.51145282	127.3141283	139.5229499
ENSDARG00000037062	dhh	9.61722876	-6.750221408	2.726052305	-2.476189248	0.013279317	0.158564464	0	19.23445752	0	0	0	0.641521308	17.47436028	39.58749097
ENSDARG00000076011	ppm1ka	427.1289751	-1.580753287	0.638394902	-2.476137076	0.013281258	0.158564464	213.7315015	640.5264487	245.7849297	72.02066412	323.3889106	753.8663113	900.8662073	266.8468276
ENSDARG00000077330	sh3tc1	101.6123305	-2.444630744	0.987861172	-2.474670341	0.013335921	0.159073198	31.48301769	171.7416432	58.22175917	16.94159454	19.28569935	151.0234555	338.443391	25.75808306
ENSDARG00000097339	slc9a1b	14.74641217	7.275764283	2.940341645	2.474462209	0.013343694	0.159073198	29.49282433	0	59.09074065	0	29.38773234	0	0	0
ENSDARG00000021677	phf11	573.3090848	-0.971895899	0.392786106	-2.47436425	0.013347353	0.159073198	386.9260428	759.6921268	431.8583276	212.0971398	516.822661	774.9409485	859.5036705	644.6317614
ENSDARG00000019496	esd	2917.592731	-0.724298455	0.292760032	-2.474034626	0.013359675	0.159073198	2200.016216	3635.169247	2038.887402	1486.438023	3074.723223	4147.430514	3139.604722	3618.472505
ENSDARG00000040683	mep1bb	32.2395241	-3.506846351	1.417468141	-2.474021285	0.013360174	0.159073198	5.184686543	59.29436167	12.16574072	3.388318907	0	30.20469111	37.13328742	110.5451065
ENSDARG00000056618	xk	116.5248121	-1.36945935	0.553720456	-2.473196238	0.013391059	0.159354329	64.97032136	168.0793028	88.63611097	57.60142143	48.67343169	108.1522811	180.3616817	215.7239456
ENSDARG00000007671	ghrb	750.7077049	-1.037555903	0.419579114	-2.472849261	0.013404067	0.159422526	491.6429226	1009.772487	467.7440633	283.7114088	723.4732957	679.5510915	1240.962571	1108.803799
ENSDARG00000018303	etv4	3954.314923	0.659442128	0.266717019	2.472441134	0.013419381	0.15951807	4842.691477	3065.938369	5838.540954	5566.819634	3122.713843	3029.696886	3364.50627	2803.611952
ENSDARG00000010078	nup133	2463.591388	-0.614094484	0.248545654	-2.47075124	0.013482957	0.16010221	1946.775565	2980.407212	2395.781941	1443.423855	2001.120899	3341.028574	2502.783572	3097.409488
ENSDARG00000039117	tefa	38973.02451	1.210454531	0.489914507	2.470746456	0.013483138	0.16010221	54426.66175	23519.38727	60858.10964	86025.18874	16396.68686	24091.39647	14720.90785	31745.8575
ENSDARG00000008457	faah2a	2073.767568	-0.438641489	0.177604162	-2.469770327	0.013519982	0.160452749	1760.9452	2386.589937	1557.318005	1951.454021	1774.063572	2238.752495	2628.087261	2292.930056
ENSDARG00000070601	rassf5	18821.75023	0.536277604	0.217234191	2.468661134	0.013561958	0.160816387	22280.54729	15362.95316	22966.75091	27783.21125	16091.67972	15689.52114	14850.46605	15548.87228
ENSDARG00000027249	btg1	7831.817024	-0.71315092	0.28889199	-2.468572838	0.013565304	0.160816387	5934.613965	9729.020083	5790.023602	6008.618862	6005.199431	9859.395785	13468.77382	5858.890643
ENSDARG00000057098	htr1ab	14.24345882	-7.324842513	2.9678975	-2.468024086	0.013586118	0.160976024	0	28.48691763	0	0	0	29.23034623	56.23040666	0
ENSDARG00000063539	slc25a15a	562.5171896	-0.927383816	0.375840016	-2.467496214	0.013606166	0.161126425	387.7116449	737.3227342	300.6675921	398.6921914	463.7751511	604.0938222	543.2069474	1064.667433
ENSDARG00000039701	emx2	2965.81723	0.404662713	0.164027756	2.467038032	0.013623589	0.161245587	3379.146479	2552.487981	2918.03981	3563.382051	3656.017577	2424.170048	2674.657645	2558.636251
ENSDARG00000100818	kyat3.1	14.03065289	-2.976400103	1.20665567	-2.466652398	0.013638268	0.161280096	3.152552297	24.90875349	2.60694444	2.258879272	4.591833179	33.12772573	22.27997245	19.3185623
ENSDARG00000102221	hacd4	124.2376798	-1.558201146	0.631726725	-2.466574685	0.013641228	0.161280096	63.1206263	185.3547332	27.80740736	102.7790069	58.77546469	162.715594	231.2873331	162.0612726
ENSDARG00000079915	pot1	312.3135392	-1.714410744	0.695145107	-2.466263125	0.0136531	0.161322395	145.8333623	478.7937161	50.67905164	71.97044127	314.8505939	552.2307636	370.4464472	513.7039376
ENSDARG00000039987	hivep2a	770.3379014	0.65766706	0.266683651	2.466094408	0.013659533	0.161322395	942.8947187	597.7810842	962.330733	1000.549867	865.803556	456.2772607	732.9767988	604.0891931
ENSDARG00000052512	tsga10	54.00210233	-1.971814924	0.799708454	-2.465667225	0.013675832	0.161384741	22.30927989	85.69492477	38.3399767	18.45460171	10.13326127	89.59355759	82.48627943	85.00493729
ENSDARG00000104474	il6r	224.0076884	2.026092638	0.821754257	2.465569993	0.013679545	0.161384741	359.5700903	88.44528643	672.4217338	61.7366359	344.5519011	109.7468892	115.4982715	40.09069851
ENSDARG00000117075	arsib	12.17787863	-4.648368479	1.885914491	-2.464782206	0.013709656	0.161623066	0.918366636	23.43739062	0	0	2.755099907	23.38427699	25.46282566	21.46506922
ENSDARG00000060062	NA	2033.702893	0.736444103	0.298802034	2.46465559	0.013714501	0.161623066	2541.916197	1525.489589	2372.319441	3323.940848	1929.488302	1466.389036	1961.698527	1148.381203
ENSDARG00000071091	chrm3a	366.7680604	1.115967101	0.452975549	2.463636507	0.013753551	0.161960733	501.9154208	231.6207001	623.0597213	285.7482279	596.9383132	304.9699457	159.1426604	230.7494941
ENSDARG00000075842	pigt	890.780229	0.618357018	0.251005258	2.463522165	0.013757939	0.161960733	1078.738435	702.8220233	1259.017523	879.0498243	1098.147956	815.4719255	672.2264094	620.7677348
ENSDARG00000061862	myo18ab	1979.945648	0.585495795	0.237784445	2.462296453	0.013805051	0.162428062	2376.077406	1583.813889	2851.277863	1899.629073	2377.325283	1517.133946	1360.395428	1873.912293
ENSDARG00000102929	zgc:101715	101.3149108	-1.360720403	0.552691585	-2.46198864	0.013816904	0.162436146	56.70253137	145.9272903	72.67736344	37.10960411	60.32062654	161.0386606	105.7685942	170.9746161
ENSDARG00000025699	mbd1b	1157.744576	0.464768694	0.188785046	2.46189358	0.013820567	0.162436146	1343.060204	972.4289489	1386.29588	1395.403605	1247.481126	992.3272238	1063.031155	861.9284677
ENSDARG00000096327	cd164l2	53184.24267	0.503454623	0.20453677	2.461438219	0.013838123	0.162555279	62371.18827	43997.29706	61142.40592	77101.19674	48869.96215	40431.41491	41822.69114	49737.78514
ENSDARG00000101260	gpatch2	943.384692	0.619269168	0.251694423	2.460400836	0.013878192	0.1629386	1142.851993	743.9173905	1268.712961	1227.700884	932.1421353	793.1167278	606.8640115	831.7714322
ENSDARG00000100539	btr22	193.5772052	-1.043793871	0.424356327	-2.459710873	0.013904898	0.16316471	126.405459	260.7489514	119.9385832	91.56454829	167.7132457	215.1856256	281.386764	285.6744646
ENSDARG00000015638	gemin2	1879.901382	-0.648936735	0.26397026	-2.458370634	0.013956905	0.163655684	1463.95346	2295.849303	1262.063769	1144.335484	1985.461127	2436.558487	2088.702799	2362.286624
ENSDARG00000077078	zgc:173726	391.4597988	-1.235865298	0.502850348	-2.457719882	0.013982219	0.163655684	234.0354154	548.8841823	401.8037809	157.0395499	143.2629154	674.0548271	402.893621	569.7040987
ENSDARG00000089009	frmpd1b	113.0433001	-2.225494174	0.905542778	-2.457635605	0.0139855	0.163655684	40.1569209	185.9296793	4.64004757	74.81756273	41.0131524	196.8907742	160.2677635	200.6305002
ENSDARG00000068833	dclre1b	1639.323875	-0.420755828	0.1712061	-2.457598343	0.013986951	0.163655684	1401.712864	1876.934887	1476.126044	1256.883521	1472.129028	1836.791755	1772.924279	2021.088626
ENSDARG00000061196	emilin2a	14.7956857	7.279547748	2.962112039	2.457553142	0.013988711	0.163655684	29.59137141	0	0	32.75374944	56.02036478	0	0	0
ENSDARG00000105670	NA	634.5137182	0.791351736	0.322020324	2.457458974	0.013992379	0.163655684	804.3981827	464.6292538	922.8583319	878.7040366	611.6321794	598.2477529	431.8070851	363.8329232
ENSDARG00000013928	plekhb2	14463.97409	0.412154203	0.167727249	2.457288277	0.01399903	0.163655684	16516.43751	12411.51067	14276.12318	19594.18573	15679.00362	12727.43948	11615.22365	12891.86887
ENSDARG00000053518	adhfe1	614.3275311	-0.743320135	0.30254897	-2.456858921	0.014015772	0.16369671	459.3279088	769.3271534	477.0708326	378.362278	522.5506157	672.2979634	643.997299	991.6861979
ENSDARG00000028431	adnp2b	2543.828167	0.381929093	0.155457786	2.456802595	0.014017969	0.16369671	2878.49705	2209.159285	2691.116893	2799.888321	3144.485936	2043.041223	2335.606584	2248.830048
ENSDARG00000102783	slc25a35	387.2342068	0.587942295	0.239329419	2.45662358	0.014024956	0.16369671	465.0462667	309.4221469	470.1189808	448.3875354	476.632284	314.7133944	307.67581	305.8772364
ENSDARG00000040890	fdps	5700.521133	0.31267339	0.127288825	2.456408797	0.014033342	0.163702032	6316.090085	5084.952181	5904.692016	6723.233442	6320.344796	5032.68601	4906.33606	5315.834471
ENSDARG00000028027	trim63a	2771.988276	-1.259597532	0.512854243	-2.456053646	0.014047219	0.163702032	1633.236764	3910.739788	1838.764812	1356.457003	1704.488476	1149.726952	3591.319369	6991.173044
ENSDARG00000078430	tiam1a	5929.496734	0.468704436	0.190837612	2.456038052	0.014047828	0.163702032	6884.725301	4974.268167	6637.268725	7980.319762	6036.587418	4633.809039	5840.179513	4448.815949
ENSDARG00000098435	cdh8	1951.517556	0.453138862	0.184565597	2.45516428	0.014082022	0.164013255	2255.549448	1647.485665	2312.747228	2526.75357	1927.147546	1533.688779	1652.43514	1756.333075
ENSDARG00000026531	alcama	1153.247575	-0.818924765	0.333670009	-2.454295389	0.014116097	0.164270557	834.2754439	1472.219707	910.2788589	737.1304368	855.417036	1704.806008	1853.963657	857.8894546
ENSDARG00000077434	mon1bb	1778.313073	0.458234008	0.186712788	2.454218659	0.01411911	0.164270557	2058.59104	1498.035106	1860.489349	2205.795609	2109.488162	1700.231806	1464.112475	1329.761038
ENSDARG00000007257	rab5ab	4229.723099	0.407038605	0.165875296	2.453883217	0.014132287	0.164336593	4822.426298	3637.019899	5114.824992	4996.640949	4355.812953	3247.491467	4118.61205	3544.956181
ENSDARG00000071673	ctdspla	1429.210774	-0.782035696	0.318777999	-2.453229833	0.014157985	0.16450575	1050.964906	1807.456642	1170.683607	653.7936428	1328.417468	1707.301814	2173.6973	1541.370812
ENSDARG00000101660	sntg2	120.3782772	-1.540522534	0.627982018	-2.453131605	0.014161852	0.16450575	61.66896441	179.08759	92.71269545	26.67630915	65.61788864	190.5760652	135.1678751	211.5188295
ENSDARG00000101707	si:ch211-156b7.4	1536.848606	-0.741510756	0.302369156	-2.452335968	0.014193207	0.164782611	1150.115585	1923.581627	1234.822683	744.30072	1471.22335	1897.049471	1638.108451	2235.586959
ENSDARG00000008480	trmt61a	1192.544002	-0.504547388	0.205760236	-2.452113189	0.014201998	0.164797337	986.2263453	1398.861658	1039.750566	1049.161682	869.7667875	1555.770253	1424.460097	1216.354624
ENSDARG00000001734	fkbp8	3006.006657	-0.587177218	0.239490306	-2.451778641	0.014215208	0.164863301	2402.422594	3609.59072	2846.783329	1941.506734	2418.977719	4488.806837	3032.198156	3307.767166
ENSDARG00000095819	amer3	14.03685223	-7.303431978	2.97960293	-2.451142702	0.014240348	0.164973001	0	28.07370446	0	0	0	0	48.80374918	35.41736421
ENSDARG00000077291	rps2	38192.23018	-0.28789376	0.117459562	-2.451003189	0.014245869	0.164973001	34394.39318	41990.06718	31265.97028	35929.71988	35987.48937	41759.1895	42237.33339	41973.67867
ENSDARG00000077143	znf526	817.3360783	-0.587704204	0.239785969	-2.450953265	0.014247845	0.164973001	653.0831892	981.5889675	691.7092582	674.2754626	593.2648467	787.2706586	1088.535797	1068.960447
ENSDARG00000102878	mapre3b	3834.093121	0.499363948	0.203757324	2.450777903	0.014254788	0.164973001	4491.179421	3177.006821	4516.9757	5184.450521	3772.112042	2786.439625	3731.627627	3012.953211
ENSDARG00000006609	map2k2a	4577.422399	0.439274724	0.179266779	2.4503967	0.01426989	0.165060588	5269.284149	3885.56065	4947.980548	6079.773559	4780.098339	4419.62835	3693.170672	3543.882928
ENSDARG00000067851	lcn15	25.92542513	-4.260307262	1.738837179	-2.450089814	0.014282059	0.16509709	2.63535915	49.2154911	0	7.906077451	0	32.15338086	36.07233635	79.42075611
ENSDARG00000068701	gpr85	1059.767596	0.482291505	0.19686266	2.449888189	0.014290058	0.16509709	1235.352987	884.1822057	1208.753239	1229.959763	1267.345957	979.2165988	914.5398216	758.7901968
ENSDARG00000103824	hint1	4494.515461	-0.395578648	0.161481744	-2.449680303	0.01429831	0.16509709	3881.921463	5107.109459	4042.501846	3396.224985	4207.037558	5469.972125	4631.051417	5220.304834
ENSDARG00000088087	kdm6ba	1845.358973	0.763103084	0.311545459	2.449411672	0.01430898	0.16509709	2322.733681	1367.984264	2595.722303	1774.505565	2597.973175	1641.817092	1594.518362	867.6173381
ENSDARG00000015876	npas1	14.02008489	-7.301719021	2.981194474	-2.449259545	0.014315025	0.16509709	0	28.04016978	0	0	0	0	34.54319173	49.57731762
ENSDARG00000079926	syt15	140.8338076	-1.51754027	0.619612042	-2.44917814	0.014318261	0.16509709	73.00651731	208.661098	59.09074065	103.9084465	56.02036478	238.7144942	292.8224951	94.44630456
ENSDARG00000058128	msna	1006.749045	-0.727886572	0.29734249	-2.447973619	0.014366217	0.165562909	757.7759642	1255.722126	978.4731466	520.6716721	774.1830739	1255.930543	1403.638264	1107.597572
ENSDARG00000061952	ecpas	1706.397299	0.608042508	0.248568093	2.446180844	0.014437856	0.166291407	2060.927263	1351.867335	1678.674513	2717.075416	1787.03186	1277.799506	1347.106373	1430.696125
ENSDARG00000029457	cacna1sa	10.48839476	-4.956466133	2.026345634	-2.446012195	0.014444611	0.166291407	0.666140372	20.31064914	0.86898148	1.129439636	0	42.87117448	15.91426604	2.146506922
ENSDARG00000018397	hpca	4897.305159	0.571972129	0.233874788	2.445633981	0.014459771	0.166378502	5855.441149	3939.16917	6436.22232	5499.009073	5631.092052	2775.204262	4394.622778	4647.680472
ENSDARG00000102773	cacna1da	1215.060343	0.703469899	0.287709248	2.445072255	0.014482312	0.166550394	1505.681848	924.4388383	1578.055794	1932.04035	1006.9494	904.8743315	969.4239594	899.0182241
ENSDARG00000076313	si:ch211-240l19.7	15.03289427	-4.745453347	1.941827635	-2.443807711	0.01453317	0.167047583	1.129439636	28.93634891	0	3.388318907	0	8.76910387	26.52377673	51.51616612
ENSDARG00000054616	cldni	1007.804954	-1.115349484	0.456484364	-2.443346523	0.014551758	0.167173521	636.3370764	1379.272832	802.9489344	336.9994768	769.0628179	823.745804	2115.526674	1198.546019
ENSDARG00000112767	NA	14.22542845	-7.323359229	2.998265183	-2.442532192	0.014584629	0.167416469	0	28.4508569	0	0	0	66.25545146	19.09711924	0
ENSDARG00000074057	calm3b	169206.3049	0.285801159	0.11702362	2.442251898	0.014595958	0.167416469	185911.7969	152500.8129	182008.171	193417.6671	182309.5527	140848.372	152971.108	163682.9586
ENSDARG00000013317	pygmb	4419.24582	0.431875176	0.176839928	2.442181355	0.014598811	0.167416469	5075.556743	3762.934897	5316.364577	4543.776119	5366.529534	3222.289867	4301.807751	3764.707073
ENSDARG00000027609	hpn	320.4406373	-1.794324448	0.734830996	-2.441819217	0.014613462	0.167416469	143.3094182	497.5718563	147.7268516	25.97711162	256.2242914	563.1713374	638.6925436	290.8516879
ENSDARG00000041619	rack1	12704.35166	-0.300633422	0.123135505	-2.441484455	0.014627018	0.167416469	11385.63535	14023.06797	10608.55194	12110.56631	11437.7878	13278.91741	14094.98797	14695.29854
ENSDARG00000046124	rab11fip1a	5272.209053	0.436165256	0.178649383	2.44145963	0.014628024	0.167416469	6063.32331	4481.094796	5171.308788	6741.625186	6277.035955	4263.733171	5089.382279	4090.168939
ENSDARG00000070426	chac1	11753.48561	-0.544272512	0.222935417	-2.441390966	0.014630806	0.167416469	9562.276818	13944.6944	8398.730747	9429.082416	10859.01729	10153.50333	15672.0293	16008.55058
ENSDARG00000079760	zgc:112998	299.5666161	0.937172392	0.383903427	2.441167039	0.014639881	0.167416469	393.6830126	205.4502196	309.3574069	438.2225787	433.4690521	270.8678751	194.1540456	151.328738
ENSDARG00000061968	myo1ha	4967.520624	0.583843988	0.239179076	2.441032877	0.014645321	0.167416469	5959.272759	3975.768489	5273.328947	7163.988311	5440.501018	3340.100133	5138.617137	3448.588197
ENSDARG00000074219	map3k22	51.35447844	1.873186715	0.767448503	2.440797927	0.014654852	0.167416469	80.54470793	22.16424894	87.04832318	83.09735444	71.48844619	26.55913363	9.176405692	30.7572075
ENSDARG00000013813	fam219ab	332.4026118	0.791909991	0.324454095	2.440745869	0.014656965	0.167416469	421.3602174	243.4450062	361.3757868	384.9535017	517.7513636	218.9245227	284.4819224	226.9285735
ENSDARG00000025011	synj1	1300.652971	0.760569994	0.311656997	2.440407246	0.014670713	0.167486179	1635.742849	965.5630927	1889.238291	1820.203447	1197.78681	1140.003923	1095.306007	661.3793489
ENSDARG00000063646	NA	389.0128476	-0.697747924	0.2859639	-2.439986041	0.014687829	0.167594254	296.7434771	481.2822181	245.0527774	292.5248657	352.6527881	456.9677461	507.134611	479.744297
ENSDARG00000104389	kcnj2b	14.19178376	7.220452932	2.959480757	2.439770191	0.014696608	0.167607123	28.38356751	0	53.00787029	0	32.14283225	0	0	0
ENSDARG00000010630	hoxb6a	686.4623229	0.728927498	0.298830712	2.439265668	0.014717144	0.167616974	856.2254235	516.6992224	1015.83935	903.5517086	649.2852115	411.173537	537.902192	601.0219381
ENSDARG00000068593	NA	52.7752325	-1.896812516	0.777641248	-2.439187121	0.014720344	0.167616974	22.39417317	83.15629183	9.558796282	28.23599089	29.38773234	94.51145282	57.29135773	97.66606494
ENSDARG00000062063	tab3	3626.947187	0.39591099	0.162312808	2.43918514	0.014720424	0.167616974	4121.617997	3132.276377	4194.811516	4291.429598	3878.612876	3354.885324	3352.450864	2689.492944
ENSDARG00000078459	cux1a	1046.778332	0.703027822	0.288248601	2.438963515	0.014729455	0.167632679	1297.139439	796.4172246	1251.338445	1573.628926	1066.450947	1005.395482	608.162196	775.6939956
ENSDARG00000028275	sult1st1	397.3736347	-0.678202599	0.27811052	-2.438608213	0.014743944	0.167635003	305.6435752	489.1036941	262.432407	298.1720638	356.3262547	450.147332	486.9765407	530.1872097
ENSDARG00000101082	eif3s6ip	5827.653838	-0.379040222	0.155434606	-2.438583224	0.014744963	0.167635003	5066.145882	6589.161794	5316.428696	4331.401003	5550.607946	6797.029844	6647.919399	6322.536138
ENSDARG00000042122	acot11b	254.1044537	-1.881791825	0.771766444	-2.438291843	0.014756855	0.167683183	108.5108941	399.6980133	119.6998881	150.2264331	55.60636107	582.9076609	545.752363	70.43401584
ENSDARG00000044457	gfi1ab	11959.67891	0.348720086	0.143051696	2.437720732	0.014780188	0.167846847	13398.01511	10521.34272	14165.26711	13850.31825	12178.45996	9447.247903	10807.90854	11308.87172
ENSDARG00000045123	oplah	2475.189373	-0.946797477	0.388419475	-2.43756438	0.014786581	0.167846847	1690.721293	3259.657453	1644.871333	800.1001878	2627.192358	3232.659601	3572.973537	2973.339221
ENSDARG00000005679	trip10a	272.5583166	-1.854782439	0.761049001	-2.437139314	0.014803975	0.167957265	117.9333111	427.1833221	261.5634255	31.6243098	60.61219796	364.404983	597.3154519	319.8295313
ENSDARG00000038557	anks3	216.878167	0.825753751	0.338938648	2.436292687	0.014838672	0.168263787	277.2859416	156.4703924	318.0472217	252.9944784	260.8161246	167.5873184	164.4474157	137.376443
ENSDARG00000053101	prpf38b	1212.01151	0.618489932	0.253910916	2.435854045	0.014856678	0.168314726	1468.128604	955.8944156	1375.020868	1489.66015	1539.704793	1197.732018	715.777536	954.1736929
ENSDARG00000020364	fbp1b	181.7104147	-2.62873792	1.079205299	-2.435808944	0.01485853	0.168314726	50.64076091	312.7800685	39.10416661	92.61405014	20.20406599	131.5365581	24.40187459	782.401773
ENSDARG00000004874	spata6l	6416.053517	0.262365645	0.107728064	2.435443806	0.014873535	0.168397621	6997.849385	5834.257648	6962.46844	6923.551531	7107.528183	5784.940601	5986.416223	5731.41612
ENSDARG00000093622	spc24	997.8776336	-0.905190153	0.371746185	-2.434968237	0.014893097	0.16847891	694.519882	1301.235385	676.0675916	386.2683554	1021.223699	1436.184345	1193.569953	1273.951858
ENSDARG00000040799	sst1.1	13.87407178	-7.287184037	2.993005725	-2.434737755	0.014902586	0.16847891	0	27.74814355	0	0	0	57.48634759	0	25.75808306
ENSDARG00000037097	slc7a2	15.58312391	-7.455133713	3.062022951	-2.434708633	0.014903785	0.16847891	0	31.16624782	0	0	0	88.0388167	5.459926744	0
ENSDARG00000007347	degs1	8447.109442	0.646556593	0.265620752	2.434134341	0.014927454	0.168622332	10309.12078	6585.098108	9869.300679	14024.76581	7033.295835	6332.559966	5945.775331	7476.959027
ENSDARG00000069917	ska3	668.4324757	-1.073834256	0.441175917	-2.434027366	0.014931866	0.168622332	430.6810684	906.1838831	407.9525917	239.5430669	644.5475466	851.8373731	638.6168783	1228.097398
ENSDARG00000037884	rab30	201.5058931	-1.150866252	0.472977247	-2.433238087	0.014964457	0.168812601	125.1443911	277.8673952	155.5476849	129.8855581	89.9999303	332.2516022	172.9350243	328.415559
ENSDARG00000097275	NA	22.31122961	-2.765216317	1.136494238	-2.433110722	0.014969722	0.168812601	5.655130789	38.96732843	5.371909705	4.654681279	6.938801384	12.71574997	27.89371158	76.29252376
ENSDARG00000074575	ppp1r9alb	197.9129457	-1.153388064	0.47406436	-2.4329778	0.014975219	0.168812601	122.8061388	273.0197525	140.7749998	146.8271527	80.81626395	272.8165648	188.8492903	357.3934025
ENSDARG00000070584	clic5b	10487.07957	0.565277202	0.232349616	2.432873409	0.014979537	0.168812601	12516.01204	8458.147102	12284.31749	15734.45207	9529.266571	9965.958485	8200.907338	7207.575483
ENSDARG00000101323	trnau1apa	765.9908879	-0.865512846	0.355824923	-2.432412093	0.014998632	0.168936093	542.9848003	988.9969754	510.5103638	338.3382373	780.1058	877.9004499	1069.312904	1019.777572
ENSDARG00000068125	nfu1	1713.586954	0.437389038	0.17983	2.432236217	0.015005917	0.168936093	1971.329565	1455.844342	2146.581429	1913.443628	1853.963638	1511.366497	1579.138709	1277.02782
ENSDARG00000059587	NA	1366.751572	0.492771317	0.202668582	2.431414445	0.01504	0.169232828	1598.009277	1135.493867	1587.629164	1545.073422	1661.325244	1354.339375	1011.086369	1041.055857
ENSDARG00000053569	sox3	797.8483421	0.609099004	0.250592604	2.430634401	0.015072415	0.169431005	963.8569967	631.8396875	1000.197684	980.3536039	911.0197027	704.4513442	483.7936875	707.2740307
ENSDARG00000005191	ahcy	3588.203582	-0.575428772	0.236741715	-2.430618417	0.01507308	0.169431005	2881.875171	4294.531993	2662.559255	2540.109741	3442.956517	4789.879403	3212.559837	4881.15674
ENSDARG00000101036	traf2b	565.6635204	0.877113707	0.360962208	2.429932242	0.015101646	0.16959315	732.4548337	398.8722071	909.2556154	789.7475531	498.3613324	321.1119913	355.0539344	520.4506957
ENSDARG00000099139	fbxw5	1543.032817	0.527411609	0.217050741	2.429900057	0.015102987	0.16959315	1821.895687	1264.169946	1867.284902	2028.267911	1570.134249	1195.36328	1103.319656	1493.826904
ENSDARG00000060626	dgkaa	656.6322086	-0.967200904	0.398084244	-2.429638748	0.015113879	0.169628513	444.2254597	869.0389575	486.1882808	250.4751501	596.0129481	1078.924458	662.2060069	865.9864073
ENSDARG00000095796	si:dkey-87o1.2	903.7340563	-0.70995388	0.292251625	-2.429255539	0.015129864	0.169663341	685.711508	1121.756605	782.979956	592.0100896	682.1444786	1433.250942	815.8597008	1116.159171
ENSDARG00000092503	arid1b	1622.421677	0.717748427	0.295467836	2.429193092	0.015132471	0.169663341	2017.968137	1226.875216	1799.811405	1991.212124	2262.880882	1521.857388	1379.295029	779.4732317
ENSDARG00000077407	si:dkey-184p18.2	864.6753583	-0.725841389	0.298897237	-2.428397783	0.015165699	0.169948922	651.5331631	1077.817554	693.9326651	645.5591403	615.1076839	798.4890998	966.7772326	1468.186328
ENSDARG00000117089	zgc:86839	522.2047324	-0.835424219	0.344127684	-2.427657691	0.015196679	0.170209019	374.9152547	669.49421	372.793055	249.6061595	502.3465498	629.4267889	746.9095527	632.1462885
ENSDARG00000054930	tpra1	1305.218253	0.480475037	0.197972501	2.426978677	0.015225151	0.170440777	1520.585047	1089.851459	1590.236109	1531.520146	1439.998885	1090.291915	1247.678457	931.584004
ENSDARG00000077905	csmd3a	14.0806162	-7.309056789	3.012606212	-2.426157379	0.015259651	0.170552282	0	28.16123241	0	0	0	17.31345098	67.17024624	0
ENSDARG00000076230	atp10b	118.2510756	-2.198768895	0.906313473	-2.426057828	0.015263838	0.170552282	42.09503089	194.4071203	61.22715887	56.72934036	8.328593439	146.4822925	76.23331268	360.5057557
ENSDARG00000033184	prkar2aa	19160.13494	0.372907859	0.153727095	2.425778346	0.015275597	0.170552282	21622.98781	16697.28208	20815.58238	24783.29393	19270.08712	16735.34756	17882.33027	15474.1684
ENSDARG00000042112	dio1	198.3016764	-1.240573321	0.511412954	-2.425776099	0.015275691	0.170552282	117.9677045	278.6356483	78.20833321	128.7561185	146.9386617	233.8427699	187.7883392	414.2758359
ENSDARG00000007663	amph	8492.650337	0.370291594	0.152651788	2.425727198	0.01527775	0.170552282	9576.668503	7408.632171	9007.141335	10556.08493	9166.779242	6551.383731	7624.031956	8050.480827
ENSDARG00000104401	yme1l1b	2941.080663	0.399938512	0.164880229	2.425630492	0.015281821	0.170552282	3346.120719	2536.040608	3772.248605	3312.646452	2953.467101	2646.320679	2393.505612	2568.295532
ENSDARG00000089646	ctdspl3	5404.489666	0.338189756	0.139443823	2.425275993	0.015296753	0.170574569	6035.047739	4773.931594	5875.183787	6324.86196	5905.097468	4278.348344	5095.747985	4947.698455
ENSDARG00000042249	frmd4a	252.6962544	0.865289784	0.356789129	2.425213421	0.01529939	0.170574569	326.3084803	179.0840284	351.9374995	337.7024511	289.2854903	200.7150441	132.6188836	203.9181576
ENSDARG00000013596	brd1a	973.1688739	0.971550614	0.400682442	2.424739675	0.015319367	0.170710429	1289.075141	657.2626064	1263.324592	1746.556777	857.3440548	731.5620835	859.4949639	380.7307718
ENSDARG00000057626	josd2	1655.597328	-0.499192715	0.205951573	-2.423835413	0.015357564	0.171049065	1372.079949	1939.114707	1429.595499	1516.694781	1169.949568	1744.094621	1844.694235	2228.555265
ENSDARG00000031647	stat2	361.7431606	1.663029624	0.686210614	2.423497379	0.015371864	0.171076622	549.5077362	173.978585	966.4938304	339.3176697	342.7117085	49.47856441	217.673373	254.7838175
ENSDARG00000020956	pck2	107.7993308	-1.366248347	0.563799091	-2.423289373	0.01538067	0.171076622	60.22186933	155.3767923	54.74583325	49.69534397	76.22443077	154.920835	95.48559622	215.7239456
ENSDARG00000026892	gpatch11	1659.247712	0.455993431	0.18819793	2.422946055	0.015395213	0.171076622	1919.502013	1398.993412	1720.583331	2038.638543	1999.284166	1593.05387	1277.385087	1326.541278
ENSDARG00000026224	fanci	1006.908424	-1.317832884	0.543898467	-2.422939141	0.015395506	0.171076622	576.3937312	1437.423116	523.9958325	178.4514625	1026.733899	1703.154841	1107.632916	1501.481592
ENSDARG00000062467	stra6l	314.5165564	-1.394166023	0.575422866	-2.422854747	0.015399082	0.171076622	173.0030978	456.0300149	103.0255643	86.33267139	329.6510578	423.0084375	433.9233485	511.1582587
ENSDARG00000043806	postna	72.82906517	-3.606993745	1.488948545	-2.422510674	0.015413673	0.171151924	11.62669446	134.0314359	0.658091385	32.83100914	1.390982858	156.9762721	235.3645638	9.753471706
ENSDARG00000068830	zgc:172139	166.8403885	-1.065197384	0.43974226	-2.422322077	0.015421676	0.171154037	107.9442569	225.7365202	81.68425913	116.3322825	125.8162291	210.4584929	287.5177397	179.233328
ENSDARG00000016483	baiap2l2a	6213.760239	0.472001789	0.194908086	2.421663448	0.015449652	0.171377704	7221.516035	5206.004443	7012.174272	8582.656194	6069.717638	5741.631712	5380.30156	4496.080057
ENSDARG00000000760	znf511	492.0612407	-0.708884718	0.292760202	-2.421383483	0.015461557	0.171422969	373.665326	610.4571554	311.9643514	437.0931391	371.9384875	515.4284386	728.8733845	587.0696431
ENSDARG00000114099	trim35-30	14.25813502	-7.326087582	3.026674623	-2.420507156	0.015498874	0.171642869	0	28.51627004	0	0	0	13.64082824	0	71.90798188
ENSDARG00000055739	ribc1	4483.663651	0.473234371	0.195513458	2.420469546	0.015500478	0.171642869	5212.645789	3754.681513	4833.274993	6128.339464	4676.322909	3304.003469	4374.301258	3585.739813
ENSDARG00000045372	ngdn	2190.533157	-0.497183445	0.205430982	-2.420196991	0.015512101	0.171642869	1816.676955	2564.389358	1569.677861	1633.546068	2246.806937	2489.769394	2581.418427	2621.980254
ENSDARG00000006003	mycla	405.5867381	-0.764981055	0.316091932	-2.420122051	0.015515299	0.171642869	300.4432931	510.7301831	305.7235772	261.5864954	334.0198067	623.4513407	516.2581319	392.4810768
ENSDARG00000091521	LOC101886393	33.24361233	3.013676387	1.245321511	2.419998659	0.015520564	0.171642869	59.15963891	7.327585747	6.951851841	101.6495672	68.87749768	3.897379498	13.7923639	4.293013844
ENSDARG00000014171	bloc1s1	756.6469731	-0.540347351	0.223317707	-2.419635052	0.01553609	0.171727886	616.4462522	896.8476939	660.4259249	582.7908521	606.1219796	759.9890021	945.3074026	985.2466771
ENSDARG00000061773	neurl1ab	287.8626601	-1.195257529	0.494059859	-2.419256509	0.015552269	0.171820024	175.0495348	400.6757854	86.02916653	187.4869795	251.6324582	365.3793279	505.0127089	331.6353194
ENSDARG00000009208	prkcda	591.9900409	-1.214836231	0.502238598	-2.418842829	0.015569966	0.171927421	356.4578117	827.5222701	168.5824071	259.7711162	641.0199117	835.9879023	722.5076781	924.0712298
ENSDARG00000061062	nemp2	1421.61736	0.693142633	0.286580963	2.418662514	0.015577685	0.171927421	1756.665412	1086.569307	2155.551628	1535.51703	1578.927579	1438.954209	845.4718515	975.2818611
ENSDARG00000026629	gmds	3225.167325	0.439580674	0.181821913	2.417644085	0.015621348	0.172246502	3712.868047	2737.466602	3629.679414	4263.796515	3245.128212	2458.566432	2743.644403	3010.188972
ENSDARG00000097791	LOC103911456	3140.161794	0.416960031	0.172467048	2.417621427	0.015622321	0.172246502	3591.023345	2689.300244	3336.888884	3966.592001	3469.58915	2802.215859	2935.651608	2330.033264
[truncated: 20,149 more rows]
