# Supplementary material for: Axonal defasciculation is restricted to specific branching points during regeneration of the lateral line nerve in zebrafish
Source: bioRxiv. 2025 Jul 25:2025.07.23.666336. Preprint. [Version 1] doi: 10.1101/2025.07.23.666336 (PMC12330684; doi:10.1101/2025.07.23.666336)
Supplement: Supplement 2 [file media-2.csv]

rowname	SYMBOL	baseMean	log2FoldChange	lfcSE	stat	pvalue	padj	Cut_NormCounts	Uncut_NormCounts	Cut_102523_NormCounts	Cut_101223_NormCounts	Cut_101923_NormCounts	Uncut_102723_NormCounts	Uncut_101323_NormCounts	Uncut_102023_NormCounts
ENSDARG00000026655	tspo	9946.484033	-1.91915906	0.155372232	-12.35200802	4.75E-35	1.14E-30	4159.870785	15733.09728	3580.506308	4824.514634	4074.591414	14585.60198	16353.86403	16259.82583
ENSDARG00000029795	prxl2b	4266.520591	-2.22250353	0.182741646	-12.16199796	4.95E-34	5.93E-30	1505.899007	7027.142174	1188.868184	1704.51675	1624.312086	6562.022439	7190.943538	7328.460546
ENSDARG00000042630	hebp2	16805.14165	-2.023285185	0.206098402	-9.817083342	9.51E-23	7.59E-19	6635.700874	26974.58244	7399.63607	5628.955903	6878.510649	22831.11403	23341.52798	34751.10529
ENSDARG00000075015	soul5	1409.26272	-2.853732516	0.319365797	-8.935623477	4.05E-19	2.42E-15	342.5562779	2475.969163	233.7582845	452.0365287	341.8740205	1718.189396	2866.520203	2843.19789
ENSDARG00000034503	per2	4583.354731	-1.873207895	0.210560543	-8.896291137	5.77E-19	2.76E-15	1965.424987	7201.284475	1923.012562	2441.013809	1532.248591	8217.635796	6534.891216	6851.326414
ENSDARG00000041691	bhlhe41	8330.609128	2.245560254	0.254001506	8.840735987	9.51E-19	3.79E-15	13759.79055	2901.427701	14583.91964	11176.50821	15518.94382	2410.873499	4059.908301	2233.501303
ENSDARG00000059826	crtac1a	3127.801184	-2.559759223	0.292879485	-8.739974479	2.33E-18	7.97E-15	907.564953	5348.037416	643.3599666	1267.612547	811.7223453	5527.746945	6534.802735	3981.562567
ENSDARG00000092870	NA	7311.876735	-1.257938607	0.144188462	-8.72426678	2.68E-18	8.02E-15	4311.834607	10311.91886	4326.979147	4319.529291	4288.995384	8995.618046	10231.99905	11708.13949
ENSDARG00000016721	sdha	28609.61846	-0.988437681	0.114051555	-8.666586628	4.45E-18	1.18E-14	19175.19541	38044.0415	19686.72407	18249.86501	19588.99714	38019.96874	40881.76856	35230.38722
ENSDARG00000025436	msrb1a	7824.581413	-1.003482263	0.127668122	-7.860084789	3.84E-15	9.19E-12	5207.858795	10441.30403	5468.728932	5043.653091	5111.194362	11337.28577	10461.88539	9524.740934
ENSDARG00000069920	cox17	17116.72643	-0.850988201	0.113874108	-7.473061385	7.84E-14	1.62E-10	12209.69335	22023.75952	13067.10943	12199.77167	11362.19894	21627.11275	21418.09905	23026.06675
ENSDARG00000057231	rorca	1484.179422	-1.864847082	0.249706171	-7.468165794	8.13E-14	1.62E-10	639.2931897	2329.065653	807.0226489	548.9014991	561.9554213	2811.298994	2187.712294	1988.185673
ENSDARG00000097205	ulk2	5134.127257	1.150768965	0.155290202	7.410441566	1.26E-13	2.32E-10	7079.609422	3188.645091	7969.270672	6273.785753	6995.771842	3471.037601	3158.436904	2936.460768
ENSDARG00000056885	per1a	3317.312517	0.970983836	0.136356848	7.120902629	1.07E-12	1.83E-09	4393.223808	2241.401226	4754.969977	4305.767361	4118.934087	2347.283967	2186.975632	2189.944078
ENSDARG00000069074	cry3a	5440.039771	-0.92342672	0.13563892	-6.80797755	9.90E-12	1.58E-08	3756.108706	7123.970836	3508.722592	3771.538269	3988.065257	7747.334215	7064.428476	6560.149816
ENSDARG00000075768	sdhb	22278.42379	-0.677573851	0.100281787	-6.756699025	1.41E-11	2.11E-08	17140.78067	27416.06691	17583.81762	17304.64207	16533.88232	27174.85021	28557.70752	26515.643
ENSDARG00000029587	msra	3732.1262	-1.514744831	0.233030813	-6.500191154	8.02E-11	1.13E-07	1935.057727	5529.194673	2063.102696	1660.447591	2081.622895	6416.574461	6281.504556	3889.505003
ENSDARG00000026322	dhrs13a.1	1230.96145	-1.813110804	0.283163433	-6.403054174	1.52E-10	2.03E-07	546.2054964	1915.717403	362.316186	585.1299774	691.1703258	2077.500814	1683.274032	1986.377364
ENSDARG00000039390	sdhaf4	1502.607092	-1.000108737	0.156620838	-6.385540695	1.71E-10	2.15E-07	1001.689111	2003.525073	988.8346479	1006.635967	1009.596717	2012.528136	1868.214729	2129.832355
ENSDARG00000011770	dhrs12	2915.106915	-1.361330207	0.216742668	-6.280859332	3.37E-10	4.03E-07	1633.807659	4196.406171	1363.295281	1791.788934	1746.338761	3288.31579	4322.293151	4978.609571
ENSDARG00000087277	selenoj	4169.461535	-0.865408489	0.140099739	-6.177088522	6.53E-10	7.44E-07	2955.155405	5383.767666	2728.437369	3142.504591	2994.524253	5859.508873	5060.660982	5231.133143
ENSDARG00000099519	cpdp	2636.504615	-1.494551734	0.242802613	-6.15541866	7.49E-10	8.11E-07	1381.139718	3891.869512	1040.780933	1862.276539	1240.361681	4038.577134	4026.067438	3610.963963
ENSDARG00000057652	dbpb	7404.514297	1.756328184	0.2856213	6.149149885	7.79E-10	8.11E-07	11426.33901	3382.689583	13056.68008	8501.345502	12720.99145	4269.93414	3815.75446	2062.380148
ENSDARG00000023537	ahr1b	48.74779771	9.020585091	1.487694177	6.063467366	1.33E-09	1.33E-06	97.49559542	0	100.1821219	76.9221824	115.3824819	0	0	0
ENSDARG00000070394	uroc1	57.27842783	-9.311679302	1.576101147	-5.908046777	3.46E-09	3.32E-06	0	114.5568557	0	0	0	90.48576117	43.79405865	209.3907472
ENSDARG00000018404	krt18a.1	8715.677505	-1.569700068	0.267419415	-5.869805932	4.36E-09	4.02E-06	4392.518138	13038.83687	4913.997453	3857.156205	4406.400758	10944.21165	18981.86664	9190.432319
ENSDARG00000033160	nr1d1	40628.23191	1.267457106	0.221234147	5.72903019	1.01E-08	8.96E-06	57409.21659	23847.24723	67577.4793	40425.93065	64224.23983	27062.52305	24793.40912	19685.80951
ENSDARG00000077396	tlcd2	1002.595116	-1.389967372	0.247596617	-5.613838299	1.98E-08	1.69E-05	553.8020019	1451.38823	615.0069152	500.4690139	545.9300766	1103.51026	1643.272519	1607.381912
ENSDARG00000058332	krt18a.2	99.62564083	-10.11038663	1.862337133	-5.428870236	5.67E-08	4.67E-05	0	199.2512817	0	0	0	7.280463543	549.4163722	41.05700925
ENSDARG00000038075	cyc1	22925.76865	-0.560555621	0.103362353	-5.423208792	5.85E-08	4.67E-05	18527.01249	27324.5248	19351.04046	18185.02281	18044.9742	26930.01845	28670.93844	26372.61751
ENSDARG00000059857	blvra	722.210129	-1.597450525	0.296245966	-5.392311492	6.96E-08	5.37E-05	358.907296	1085.512962	337.507538	280.2092266	459.0051234	880.1586474	1097.34146	1279.038778
ENSDARG00000035870	laptm4b	28117.44096	-0.920777672	0.171507877	-5.368719428	7.93E-08	5.93E-05	19437.26536	36797.61655	22641.15956	17271.40409	18399.23244	38254.67565	41383.39479	30754.7792
ENSDARG00000019498	cry5	2542.668389	-0.909328055	0.171393935	-5.305485604	1.12E-07	8.15E-05	1766.968461	3318.368316	1738.089926	1564.957719	1997.857739	3045.857281	3274.714909	3634.532758
ENSDARG00000068176	uqcc1	5635.562804	-0.614719388	0.118282415	-5.197047982	2.02E-07	0.000142574	4452.671803	6818.453806	4573.128344	4446.292074	4338.594992	7282.543675	6546.216449	6626.601292
ENSDARG00000055186	ccr9a	140.5612444	2.909042956	0.562199109	5.174399798	2.29E-07	0.0001564	248.0750089	33.04748	287.5597944	329.5308308	127.1344014	34.32218527	27.86894642	36.95130832
ENSDARG00000104540	cyp2aa8	50.01769213	6.262473634	1.21893465	5.137661509	2.78E-07	0.000184996	98.85161575	1.183768497	32.89998171	136.9696664	126.6851992	0.513097525	0	3.038207965
ENSDARG00000003109	rcan1a	1642.733237	-1.061364285	0.207708443	-5.109875494	3.22E-07	0.000208592	1064.481025	2220.985448	947.7662017	1309.755018	935.9218557	2084.596076	2225.509786	2352.850484
ENSDARG00000051762	NA	5661.357466	-1.323099322	0.259571928	-5.097235789	3.45E-07	0.000217138	3233.113326	8089.601606	3864.432592	2918.294648	2916.612738	9644.534062	9433.638362	5190.632394
ENSDARG00000079119	si:ch211-229d2.5	4783.347224	0.819541913	0.161527268	5.073706279	3.90E-07	0.000239497	6106.567038	3460.127411	5223.384524	7108.179447	5988.137141	3566.38707	3364.17996	3449.815202
ENSDARG00000090814	si:dkey-18a10.3	493.0621739	-1.574274918	0.314263822	-5.009405504	5.46E-07	0.000323056	247.8261076	738.2982402	333.9404064	193.7299409	215.8079755	696.8443677	756.4428313	761.6075215
ENSDARG00000078149	grin2ca	29.99991715	8.32064594	1.662768423	5.004091865	5.61E-07	0.000323056	59.99983431	0	57.80479042	79.56884044	42.62587206	0	0	0
ENSDARG00000102908	il16	545.5690729	-1.603772286	0.320690958	-5.000990039	5.70E-07	0.000323056	270.0383354	821.0998105	318.0445577	280.1698159	211.9006324	801.5210281	1035.681153	626.0972505
ENSDARG00000045160	msrb1b	1219.931715	-0.8837474	0.176831447	-4.997682347	5.80E-07	0.000323056	857.5659673	1582.297463	915.553281	768.2721674	888.8724534	1630.823834	1515.871621	1600.196935
ENSDARG00000071618	NA	39.16336213	-5.908198566	1.225713057	-4.820213452	1.43E-06	0.000780285	1.258860653	77.06786361	0.92761224	2.848969718	0	45.7629137	76.63960264	108.8010745
ENSDARG00000089138	si:ch1073-440b2.1	1516.628723	-0.849103455	0.177165738	-4.792706886	1.65E-06	0.000864052	1082.873407	1950.384039	1069.049578	990.989711	1188.580931	1931.562518	1791.75366	2127.835937
ENSDARG00000059923	slc25a47a	1774.687143	-1.613952835	0.33687742	-4.790920192	1.66E-06	0.000864052	873.9597244	2675.414562	1248.980326	460.6654229	912.2334243	2532.919839	2664.148783	2829.175063
ENSDARG00000058285	cpt1b	405.6938066	-3.801890154	0.794511899	-4.785189698	1.71E-06	0.000870158	54.26545581	757.1221573	52.87389769	69.32492982	40.59753994	880.9360887	1325.765594	64.66478956
ENSDARG00000096932	nell3	33.49563984	8.479022167	1.777572846	4.769999827	1.84E-06	0.000906876	66.99127968	0	14.84179584	92.11668756	94.01535565	0	0	0
ENSDARG00000004060	bhlhe40	11073.76837	1.429266974	0.299731452	4.768491806	1.86E-06	0.000906876	16150.58628	5996.950467	20842.51942	9224.963948	18384.27545	5250.254281	7731.641991	5008.955128
ENSDARG00000101130	coq8b	1609.80448	-0.862820324	0.182111371	-4.737871778	2.16E-06	0.001034129	1142.283753	2077.325207	1037.998097	1230.754918	1158.098245	2306.866877	1837.359824	2087.74892
ENSDARG00000041394	dnajb1b	3100.800074	-1.212466191	0.258296812	-4.694081121	2.68E-06	0.001257174	1869.202168	4332.397979	2298.805461	2027.424162	1281.376881	3660.549187	5229.637269	4107.007482
ENSDARG00000015879	pax8	27.21996796	-8.238558685	1.761906407	-4.675934349	2.93E-06	0.001347226	0	54.43993592	0	0	0	54.08344346	84.60215876	24.63420555
ENSDARG00000077812	slc5a3b	757.4651631	-0.937276275	0.201142568	-4.659760896	3.17E-06	0.001430032	519.6218524	995.3084739	549.1464461	537.5056202	472.2134909	1035.905956	958.4926928	991.5267733
ENSDARG00000024746	hsp90aa1.2	50989.87194	-1.127160317	0.243897697	-4.62144715	3.81E-06	0.001678625	32025.87323	69953.87066	34706.40401	33993.73636	27377.47932	85291.82644	80258.65589	44311.12964
ENSDARG00000046053	slc27a6	421.9449566	-1.607089613	0.347931784	-4.618979019	3.86E-06	0.001678625	208.5193775	635.3705356	205.9299173	232.6658603	186.962355	494.0314547	534.4865795	877.5935726
ENSDARG00000100728	mkrn2os.2	21556.08569	0.877797396	0.191392617	4.586370213	4.51E-06	0.001928185	27918.88518	15193.2862	31578.25998	20720.42272	31457.97283	13879.79647	15406.40181	16293.66031
ENSDARG00000023542	cdh7a	38.54922295	-8.740330287	1.923968454	-4.542865696	5.55E-06	0.002330871	0	77.09844591	0	0	0	114.4072842	3.981278059	112.9067754
ENSDARG00000104396	trim25	1519.521111	-1.08273906	0.238783305	-4.53440017	5.78E-06	0.0023845	974.771467	2064.270755	780.8855893	1070.597382	1072.831429	1632.412454	2369.582601	2190.817209
ENSDARG00000035990	cited4a	8475.623319	0.718669845	0.159839778	4.49618895	6.92E-06	0.002807276	10544.15306	6407.093582	10591.47656	8908.72831	12132.2543	6795.792684	5925.137072	6500.350989
ENSDARG00000004979	elovl5	120.0022689	3.550418916	0.794610531	4.468124672	7.89E-06	0.003148573	221.1299814	18.87455646	143.8850053	321.1461435	198.3587955	22.32839889	30.76958238	3.525688121
ENSDARG00000055128	odad2	10186.54127	0.785540945	0.176452304	4.451859938	8.51E-06	0.003341131	12893.34235	7479.740186	14136.64803	10618.49659	13924.88242	8551.466582	6536.124454	7351.62952
ENSDARG00000032737	gria3a	49.14335997	8.136864573	1.842795483	4.415500607	1.01E-05	0.003891436	97.98951741	0.297202535	33.39862082	253.2430548	7.326876653	0.891607604	0	0
ENSDARG00000031161	nr1d4a	282.847501	2.046488834	0.464670901	4.404168264	1.06E-05	0.004035408	455.4814572	110.2135449	369.1896716	500.4690139	496.7856861	55.12350968	150.2932467	125.2238782
ENSDARG00000090634	smim29	1928.796994	-0.656294985	0.149887134	-4.378594532	1.19E-05	0.004468256	1497.552898	2360.04109	1431.715175	1527.978858	1532.96466	2192.583379	2374.349222	2513.190669
ENSDARG00000058270	colgalt1b	295.6058778	-2.411906655	0.552825414	-4.362872244	1.28E-05	0.004728013	93.6566823	497.5550733	60.29479561	46.53317207	174.1420792	578.2768185	497.6597574	416.7286438
ENSDARG00000068966	tnfrsf14	3692.294858	-0.90998209	0.208879768	-4.356487456	1.32E-05	0.004794231	2565.035324	4819.554393	2534.793618	2125.605728	3034.706626	5776.463161	4579.987771	4102.212247
ENSDARG00000101334	ctsc	1743.95752	-1.198207849	0.276831634	-4.328290921	1.50E-05	0.005369605	1058.794003	2429.121036	1052.839893	857.5398852	1266.002232	1804.514892	2243.450186	3239.398029
ENSDARG00000041119	ceacam1	557.0652706	3.188780314	0.743655388	4.287981186	1.80E-05	0.006348039	1004.015384	110.1151573	1819.047603	96.86497043	1096.133578	122.727814	89.57875634	118.0389016
ENSDARG00000044900	prlhr2a	24.3374108	-8.073286735	1.901151737	-4.246524135	2.17E-05	0.00748964	0	48.67482159	0	0	0	24.43648115	101.778425	19.80955867
ENSDARG00000039500	si:cabz01090165.1	23.60487019	7.97467723	1.87878292	4.24459747	2.19E-05	0.00748964	47.20974038	0	19.47985704	91.16703099	30.98233311	0	0	0
ENSDARG00000105558	btr07	170.0244496	-2.555888651	0.603111471	-4.237837903	2.26E-05	0.007609954	49.46454756	290.5843516	44.52538752	40.83523263	63.03302254	249.6158929	488.7018818	133.43528
ENSDARG00000105558	btr06	170.0244496	-2.555888651	0.603111471	-4.237837903	2.26E-05	0.007609954	49.46454756	290.5843516	44.52538752	40.83523263	63.03302254	249.6158929	488.7018818	133.43528
ENSDARG00000109974	tmem186	113.8511178	2.231587648	0.528236096	4.22460272	2.39E-05	0.007959141	187.7562752	39.94596034	184.5948358	150.0457385	228.6282512	28.08178795	52.75193429	39.00415878
ENSDARG00000111188	cdaa	174.8293693	-3.002987412	0.711496547	-4.220663368	2.44E-05	0.007988569	38.80185969	310.8568788	26.90075496	44.63385892	44.8709652	312.0198661	539.4631771	81.08759326
ENSDARG00000040764	id1	868.9673338	1.149774984	0.274053712	4.195436632	2.72E-05	0.008811143	1197.977448	539.95722	1070.464525	1487.162193	1036.305625	447.2284748	510.5989111	662.0442741
ENSDARG00000029308	prr15lb	5006.869255	0.530654141	0.126868073	4.182724049	2.88E-05	0.009194523	5917.4417	4096.296809	5919.738595	5841.328091	5991.258415	4479.971283	3953.508333	3855.41081
ENSDARG00000063014	dbpa	1290.095365	1.382320683	0.331865916	4.165298749	3.11E-05	0.00979518	1864.808527	715.3822028	1992.511092	1534.645022	2067.269468	1082.708935	556.3836088	507.0540642
ENSDARG00000059370	nr1d4b	430.7649399	2.85861917	0.68766777	4.156977097	3.22E-05	0.010026811	757.5223153	104.0075644	807.1781217	608.4775832	856.911241	129.98315	168.9488246	13.0907187
ENSDARG00000007682	ppdpfa	4423.55717	0.662082602	0.160957931	4.113389133	3.90E-05	0.011931131	5421.148746	3425.965595	6111.382767	4609.67657	5542.386902	3232.573481	3411.152607	3634.170696
ENSDARG00000105114	crebrf	2930.56672	-0.906461096	0.22048869	-4.111145551	3.94E-05	0.011931131	2038.997942	3822.135499	2366.338824	1763.512256	1987.142744	4697.979118	3738.420098	3030.007282
ENSDARG00000103983	slc30a10	12612.42102	0.71323201	0.174977947	4.076125147	4.58E-05	0.013703942	15668.06922	9556.772813	18362.08429	12261.01601	16381.10737	9949.273464	9390.839623	9330.205351
ENSDARG00000012021	kdsr	1136.99084	0.995374095	0.244395327	4.072803306	4.65E-05	0.013729321	1514.715489	759.2661914	1107.356453	1706.151537	1730.638478	755.0232217	786.8439594	735.9313931
ENSDARG00000096975	si:dkeyp-93a5.3	69.76085745	-5.76085918	1.418250177	-4.0619485	4.87E-05	0.014208345	2.562182309	136.9595326	7.686546926	0	0	29.73729432	258.2291229	122.9121806
ENSDARG00000003035	hspa9	27210.7306	-0.486196477	0.119910361	-4.054666118	5.02E-05	0.014464565	22668.52377	31752.93744	23105.33252	23008.14167	21892.09713	29473.1097	35165.93294	30619.76967
ENSDARG00000058556	muc5.2	261.2182548	3.148749289	0.777057889	4.052142491	5.08E-05	0.014464565	469.9180359	52.5184737	125.9736845	1082.065393	201.71503	32.39156748	69.99545463	55.16839898
ENSDARG00000105636	zgc:103601	18.47769314	-7.679630272	1.905982714	-4.029223464	5.60E-05	0.015661679	0	36.95538628	0	0	0	22.66422906	53.39015512	34.81177467
ENSDARG00000058730	rdh10a	2393.751486	-0.914244324	0.226973683	-4.027975012	5.63E-05	0.015661679	1659.822523	3127.680448	1920.096134	1236.183143	1823.188291	3484.14788	2689.678754	3209.214711
ENSDARG00000053323	zgc:112285	128.4994362	-4.12588549	1.027951359	-4.013697198	5.98E-05	0.016449123	13.90975044	243.0891219	14.03961878	21.98264012	5.706992412	275.2547192	438.9763788	15.03626774
ENSDARG00000093382	uqcc3	3443.443875	-0.647823911	0.161566517	-4.009642115	6.08E-05	0.016544005	2682.965038	4203.922712	2489.713011	3004.92785	2554.254254	3973.341193	3928.348099	4710.078844
ENSDARG00000068406	six5	548.447306	-1.227690208	0.308807166	-3.975588472	7.02E-05	0.018821246	328.2870446	768.6075673	271.7903863	329.5308308	383.5399168	927.7390686	571.3134015	806.7702317
ENSDARG00000063144	shisa7b	115.6190699	-3.636591882	0.915302165	-3.9731053	7.09E-05	0.018821246	17.13378244	214.1043574	33.30908991	12.12468162	5.967575791	48.13630689	214.7882784	379.3884871
ENSDARG00000071429	tdo2a	384.5411299	-3.737864879	0.941265469	-3.971105924	7.15E-05	0.018821246	53.58268328	715.4995765	111.6930925	35.6763994	13.37855798	107.879788	1745.28782	293.331121
ENSDARG00000004636	ccdc9	1851.504901	1.548044203	0.392161921	3.947461795	7.90E-05	0.020553899	2758.663004	944.3467969	1846.947777	3601.630226	2827.411011	1523.075544	750.6316535	559.3331935
ENSDARG00000032932	cnksr1	407.8835249	-1.243938357	0.31583101	-3.938620077	8.20E-05	0.021096804	242.1823318	573.584718	281.4115227	191.5429033	253.5925692	516.0629993	511.1956644	693.4954903
ENSDARG00000019564	asap2b	645.6071814	-0.88961104	0.226949569	-3.919862216	8.86E-05	0.022565566	452.7161796	838.4981832	428.5568549	434.9427103	494.6489735	740.5271489	910.7173561	864.2500446
ENSDARG00000054878	six2b	8669.734047	0.818672931	0.209633646	3.905255417	9.41E-05	0.023459231	11065.66205	6273.806046	12830.7325	8528.86568	11837.38796	7256.54202	6465.595569	5099.280548
ENSDARG00000105473	si:cabz01036006.1	20.92754387	6.87295034	1.761344968	3.902103486	9.54E-05	0.023459231	41.55279749	0.30229025	19.43914602	61.43385984	43.78538663	0	0.90687075	0
ENSDARG00000038805	pigp	2853.126129	0.673398346	0.172606925	3.901340254	9.57E-05	0.023459231	3507.160129	2199.09213	3544.302753	2950.222093	4026.95554	2159.582838	2297.433618	2140.259934
ENSDARG00000019420	etnk1	1086.618951	-0.9337562	0.239399191	-3.900415022	9.60E-05	0.023459231	746.9973357	1426.240567	757.9261795	572.0434777	911.02235	1360.969322	1488.568766	1429.183612
ENSDARG00000001463	tdh2	1266.146625	-0.985266666	0.253095295	-3.892868355	9.91E-05	0.02395694	849.5549169	1682.738334	997.2501448	638.9839112	912.4306948	1916.927385	1398.644625	1732.642991
ENSDARG00000090981	si:ch211-191o15.6	890.220043	0.834461019	0.214625828	3.887980422	0.000101082	0.024199988	1140.675511	639.7645751	1281.032504	1162.379645	978.6143838	624.0397322	692.7423823	602.5116107
ENSDARG00000094210	fthl31	429058.016	0.579547518	0.149302458	3.881701121	0.000103728	0.024587719	514096.2807	344019.7512	590906.8612	465344.7721	486037.2087	318375.4926	326421.0204	387262.7407
ENSDARG00000078981	faxcb	390.2985317	1.292881735	0.333334079	3.878636526	0.000105044	0.024655373	554.3565001	226.2405632	589.9613847	517.5628322	555.5452834	258.9764889	264.754991	154.9902099
ENSDARG00000077301	mlf1	10012.53772	-0.873543036	0.225378161	-3.87589921	0.000106232	0.024692156	7070.33338	12954.74206	8965.959945	7051.719965	5193.320229	13451.57843	14665.03234	10747.61541
ENSDARG00000070473	parp6b	1951.747156	-0.940839973	0.243138864	-3.869558151	0.000109033	0.025099554	1337.030797	2566.463515	1509.900423	961.1036428	1540.088327	2935.315046	2515.238171	2248.837328
ENSDARG00000053272	rap1gapb	158.3885152	1.966194634	0.509805486	3.856754565	0.000114902	0.026198848	252.2090733	64.56795705	280.1388965	205.1258197	271.3625038	98.80629094	50.76129526	44.13628494
ENSDARG00000030440	rsrp1	6725.739811	-1.25638846	0.326921969	-3.843083603	0.000121498	0.02721037	3969.17707	9482.302552	3703.602889	4553.26071	3650.667611	15486.3736	6486.346279	6474.187778
ENSDARG00000051729	nfatc3b	390.685532	-1.757856199	0.457485356	-3.842431628	0.000121821	0.02721037	178.3484942	603.0225698	83.48510161	259.2562444	192.3041366	612.5990038	503.6316745	692.837031
ENSDARG00000057296	cbln1	194.0662534	-1.930178421	0.502575888	-3.840571083	0.000122748	0.02721037	80.63139922	307.5011075	126.1552647	48.43248521	67.30644779	255.8562902	312.5303277	354.1167047
ENSDARG00000099282	si:ch73-359m17.6	16.46040156	7.454424044	1.946882757	3.828902391	0.000128716	0.028271475	32.92080312	0	25.04553048	42.73454578	30.98233311	0	0	0
ENSDARG00000102824	pcdh10b	659.1534213	0.944908232	0.247370775	3.819805438	0.000133557	0.02906807	867.7732716	450.5335709	746.3948963	847.9350895	1008.989829	412.3175091	429.9782106	509.3049932
ENSDARG00000002396	cry-dash	4673.08902	-0.736277131	0.19304846	-3.813949787	0.000136763	0.029497742	3505.915424	5840.262616	4032.330408	2654.290121	3831.125743	6052.145337	5669.339957	5799.302556
ENSDARG00000022560	clcnk	398.3780701	-1.792276353	0.470327342	-3.810699898	0.000138574	0.029581149	178.4668015	618.2893386	173.4634889	224.1189512	137.8179645	578.2768185	961.4786514	315.112546
ENSDARG00000070713	prss60.1	16.96283294	-7.555966238	1.983798041	-3.80883844	0.000139621	0.029581149	0	33.92566588	0	0	0	47.84304614	14.92979272	39.00415878
ENSDARG00000027740	adcyap1b	2464.57567	-1.319348541	0.346864846	-3.803638674	0.000142586	0.029879523	1410.006137	3519.145203	2194.695193	1244.500021	790.8231981	3285.232269	4202.045904	3070.157436
ENSDARG00000087017	ptgr1.2	635.1217231	-2.71225407	0.713373285	-3.802012392	0.000143526	0.029879523	168.1652424	1102.078204	125.2276524	230.7665472	148.5015277	127.9281451	1921.961983	1256.344483
ENSDARG00000114823	NA	3483.356517	1.04793667	0.276560973	3.789170463	0.000151151	0.031195778	4695.615714	2271.09732	5728.005583	3170.903297	5187.938262	2931.946675	2055.334798	1826.010486
ENSDARG00000042063	si:ch211-145c1.1	38.87572199	-6.039089905	1.595347941	-3.78543749	0.000153438	0.031229473	1.163672215	76.58777176	1.077649489	0.551629698	1.861737458	0.604146206	62.00582923	167.1533398
ENSDARG00000053569	sox3	718.2905737	0.927224808	0.244996002	3.784652815	0.000153923	0.031229473	941.4112067	495.1699406	1055.622729	927.8144716	840.7964193	587.6374145	434.954628	462.9177792
ENSDARG00000068374	si:ch211-132b12.7	10481.71898	0.720115612	0.190427995	3.781563789	0.000155846	0.031353913	13044.70191	7918.736053	15822.50658	10138.73291	13172.86624	7701.063325	8703.119125	7352.025708
ENSDARG00000013837	spo11	1160.766888	-0.723393887	0.191530375	-3.776914684	0.000158783	0.03167855	875.735941	1445.797835	824.6472814	878.4323299	924.1282118	1555.939066	1253.107269	1528.347169
ENSDARG00000096637	LOC110440144	13136.7685	0.5485048	0.14577369	3.762714653	0.000168079	0.033256015	15604.38336	10669.15363	17031.73814	13809.87986	15971.53208	11545.25723	10966.27469	9495.928966
ENSDARG00000040277	fbxo32	3313.8401	-0.721894613	0.192582235	-3.748500549	0.000177895	0.034909696	2501.379845	4126.300354	3091.342409	2213.770839	2199.026289	4388.758562	3802.609755	4187.532744
ENSDARG00000104795	cxcl8a	167.2991425	-4.840678804	1.292607089	-3.744895758	0.000180469	0.035126837	11.24891666	323.3493684	18.5522448	15.19450516	0	76.96490031	29.85958545	863.2236194
ENSDARG00000033367	rrm2b	2577.404319	-0.487387252	0.130473279	-3.735533106	0.000187318	0.036047584	2146.000463	3008.808175	2221.914259	2172.468195	2043.618936	2943.619817	3066.641417	3016.163292
ENSDARG00000027469	hsd17b1	42.57928635	-3.710539256	0.99399234	-3.732965644	0.000189238	0.036047584	6.086257131	79.07231557	0.92761224	6.64759601	10.68356314	65.52417189	89.57875634	82.11401849
ENSDARG00000100952	wu:fj16a03	77857.37541	-0.875223777	0.23458139	-3.731002599	0.000190719	0.036047584	54939.48827	100775.2626	72899.19072	39488.61961	52430.65448	113695.8789	106818.6857	81811.22305
ENSDARG00000027582	angptl7	146.2192549	2.752441067	0.737852689	3.730339551	0.000191222	0.036047584	254.6679969	37.77051291	94.61644849	431.1440841	238.2434581	16.64105953	59.71917089	36.95130832
ENSDARG00000116586	NA	29115.78357	0.505565775	0.136184838	3.712349945	0.000205344	0.038407313	34165.63836	24065.92878	38857.67674	32117.38529	31521.85305	22592.31844	23897.62155	25707.84634
ENSDARG00000104719	abcc1	3731.707884	0.616151829	0.166068991	3.710216008	0.000207082	0.038432261	4516.567825	2946.847944	4478.370349	5033.018988	4038.314136	3222.624497	3037.550615	2580.368718
ENSDARG00000042646	zgc:77784	602.4893454	0.824400154	0.222340314	3.707830311	0.000209043	0.038497616	770.0438322	434.9348585	799.9871138	755.7737294	754.3706535	422.4415153	483.6953759	398.6676842
ENSDARG00000043662	cnih2	21.15413945	5.256524938	1.420854232	3.699552579	0.00021598	0.039471562	41.23229742	1.075981481	34.6276516	45.19946891	43.86977176	0	1.31212802	1.915816424
ENSDARG00000094763	npy2r	15.28860671	7.348199383	1.99167768	3.689452091	0.000224738	0.040760921	30.57721342	0	36.17687736	34.18763662	21.36712628	0	0	0
ENSDARG00000060515	zdhhc9	443.4409015	-1.305408582	0.355395989	-3.67311006	0.000239616	0.043132721	255.5017731	631.38003	294.0530801	194.6795974	277.7726417	432.6675477	760.4241094	701.0484329
ENSDARG00000015955	cldn3d	880.1141434	-1.504185469	0.410035365	-3.668428627	0.000244046	0.043602243	458.7902003	1301.438087	331.1575697	646.7161261	398.4969052	940.2198632	2043.390964	920.7034323
ENSDARG00000103903	LOC100534755	23.48952123	6.105844862	1.670222107	3.655708327	0.000256473	0.045483082	46.31549612	0.663546343	32.4664284	79.77115212	26.70890786	0	1.99063903	0
ENSDARG00000079199	megf6a	507.6319855	-1.351059083	0.370319699	-3.648358663	0.000263921	0.046459804	285.8134095	729.4505615	337.4908171	355.30012	164.6492914	672.7203843	674.4495952	841.1817049
ENSDARG00000011490	scube3	158.948803	1.691483471	0.464235878	3.643586268	0.000268865	0.046984733	242.7227035	75.17490242	218.9164887	259.2562444	249.9953775	89.44569495	46.7800172	89.29899511
ENSDARG00000076262	pou3f2b	61.69986508	5.170698377	1.428150044	3.620556816	0.00029397	0.05099948	120.0819984	3.317731716	36.17687736	150.9953951	173.0737229	0	9.953195149	0
ENSDARG00000035694	stm	22995.34257	0.684752661	0.190197864	3.600212148	0.000317958	0.054552792	28352.28755	17638.3976	24063.40839	33493.80033	27499.65392	14069.84075	19252.16547	19593.18658
ENSDARG00000109869	LOC110437717	16.54238277	-7.520080628	2.089286278	-3.599353859	0.000319009	0.054552792	0	33.08476554	0	0	0	7.280463543	45.78469768	46.1891354
ENSDARG00000063411	lrrc73	8264.055864	0.573132564	0.160082335	3.580236159	0.000343284	0.058287644	9884.211241	6643.900488	11048.1318	8676.537344	9927.964578	7411.625259	5843.729132	6676.347074
ENSDARG00000002249	tbxas1	3700.556366	-0.547814134	0.153326882	-3.572851197	0.000353115	0.059534765	3006.367231	4394.745501	3216.959249	2624.850767	3177.291678	4520.127794	4596.38552	4067.723191
ENSDARG00000008491	si:ch211-107o10.3	4253.379703	-0.840040726	0.236048923	-3.558756862	0.000372614	0.062382925	3048.823423	5457.935983	2639.491917	4052.944091	2454.03426	4844.804359	6414.969392	5114.034198
ENSDARG00000044387	cldn2	65.81200278	-4.564557278	1.284827444	-3.552661721	0.000381355	0.063162604	5.303384052	126.3206215	14.84179584	0	1.068356314	96.7261585	66.6864075	215.5492985
ENSDARG00000041022	pdcd4b	8442.934119	-0.438923878	0.123648088	-3.549782979	0.000385549	0.063162604	7168.371571	9717.496667	7062.22988	7370.299423	7072.585409	10677.20331	9437.050385	9038.236306
ENSDARG00000017155	wnt10a	448.1751327	1.06678841	0.300654424	3.548221228	0.000387842	0.063162604	606.7262701	289.6239953	693.9241612	477.0488101	649.2058391	326.3335065	243.7901618	298.7483176
ENSDARG00000031435	zgc:56493	19739.61846	-0.377919976	0.106515181	-3.548038628	0.000388111	0.063162604	17168.84755	22310.38937	18225.38995	16058.79264	17222.36007	22013.81447	22400.39217	22516.96147
ENSDARG00000015536	sox6	191.7559952	1.407005264	0.39683502	3.545567282	0.000391769	0.063162604	278.5101151	105.0018753	231.2043367	252.3995792	351.9264295	119.7569173	96.95841991	98.29028873
ENSDARG00000069865	grxcr1b	3819.1413	0.521230093	0.147046042	3.544672711	0.000393101	0.063162604	4501.593765	3136.688836	4868.700063	4100.700277	4535.380956	3424.500543	2942.195528	3043.370436
ENSDARG00000012789	plek2	329.1297185	-1.599970953	0.451822372	-3.541150353	0.000398386	0.06358514	163.2699951	494.9894418	208.712754	118.7070716	162.3901598	366.1033096	359.3103449	759.554671
ENSDARG00000029751	wbp1lb	1190.08817	0.858620582	0.242840508	3.535738698	0.000406637	0.064472113	1534.148598	846.0277422	1735.562501	1235.503201	1631.380092	719.7258245	803.2228485	1015.134554
ENSDARG00000063732	pde11a	108.9793847	1.637223098	0.463667437	3.531028851	0.000413947	0.065199312	164.9333573	53.02541198	176.9026443	155.6279425	162.2694852	47.80749327	49.72899391	61.53974877
ENSDARG00000069627	si:ch211-255g12.8	17.31197128	-6.610836562	1.873513313	-3.528577308	0.0004178	0.065376126	0.30920408	34.31473848	0.92761224	0	0	13.52086087	28.86426593	60.55908864
ENSDARG00000042138	selp	23.02915646	-7.992812489	2.268377254	-3.523581659	0.000425756	0.066188452	0	46.05831293	0	0	0	0.682161632	81.72516215	55.767615
ENSDARG00000073936	LOC100006428	75814.16226	0.431728999	0.122672689	3.519357094	0.000432594	0.066817635	87074.06238	64554.26215	93236.16148	76919.33343	91066.69222	63773.74044	62926.09037	66962.95565
ENSDARG00000100621	NA	16.51405033	-7.527403989	2.145726036	-3.508091836	0.000451333	0.069265183	0	33.02810065	0	0	0	5.147754961	42.39102156	51.54552544
ENSDARG00000052633	si:ch211-106n13.3	64.50377278	4.358560529	1.247145861	3.494828203	0.000474367	0.072336433	123.0682899	5.939255689	46.13089289	281.1778572	41.89611956	8.157341916	0	9.660425151
ENSDARG00000019861	fgl2a	94.15897321	2.154036414	0.616728961	3.492679199	0.000478201	0.0724595	153.7723994	34.54554703	128.9381014	229.8168906	102.5622062	26.00165551	44.78937817	32.8456074
ENSDARG00000029370	ankrd6b	1012.368747	0.983526322	0.281882105	3.489140681	0.000484576	0.072963743	1344.702246	680.035247	1483.24069	1088.271187	1462.594862	489.1504464	711.154786	839.8005086
ENSDARG00000054890	rgra	570.522709	-1.277608143	0.366891765	-3.482248072	0.000497223	0.074400074	333.0968197	807.9485984	358.9859369	433.0433972	207.261125	741.5672151	657.9061993	1024.372381
ENSDARG00000087633	si:dkey-11o18.5	16.148391	7.427200396	2.134534538	3.479540979	0.000502274	0.074488541	32.29678201	0	13.9141836	71.22424296	11.75191946	0	0	0
ENSDARG00000004714	tcf12	1608.366037	0.534791369	0.153737445	3.47860191	0.000504037	0.074488541	1902.896533	1313.835542	1917.159455	1952.430628	1839.099516	1239.222231	1300.376297	1401.908098
ENSDARG00000103003	NA	134.0457293	2.108523749	0.606989595	3.473739527	0.000513259	0.0753861	217.6206381	50.47082057	185.8754716	320.9681451	146.0182976	64.03177869	61.84667667	25.53400636
ENSDARG00000023526	ggt1a	1004.947362	-6.772931727	1.954076458	-3.466052569	0.00052816	0.076467123	18.21564976	1991.679074	30.91208692	0	23.73486235	2664.436014	3272.031738	38.56947057
ENSDARG00000043770	LOC107980443	121.3272192	3.449924583	0.995513899	3.465471034	0.000529304	0.076467123	222.3183896	20.33604875	202.2194683	102.5629099	362.1727905	1.04006622	18.91107078	41.05700925
ENSDARG00000045768	cry1a	8648.974499	-0.454051994	0.131038952	-3.465015453	0.000530201	0.076467123	7299.035876	9998.913123	7757.178654	6917.493739	7222.435236	10585.71853	10435.76202	8975.258821
ENSDARG00000058094	ciarta	9695.671843	0.703443027	0.203155019	3.462592408	0.000534998	0.076696953	12013.75968	7377.584007	13731.44399	9091.062372	13218.77268	6217.515866	8194.465566	7720.770589
ENSDARG00000069038	si:ch211-242e8.1	159.7863528	2.592750285	0.749569303	3.458986748	0.000542212	0.077268378	274.1972304	45.37547517	89.23594537	518.6897142	214.6660315	29.28409041	74.73120741	32.11112767
ENSDARG00000114695	hmox2a	3787.519235	-0.688899261	0.199449603	-3.454001671	0.000552334	0.078245131	2899.976973	4675.061497	3490.998097	2873.745292	2335.18753	5306.288244	4310.971839	4407.924406
ENSDARG00000045039	kcnj16	30.95769506	-8.423997877	2.440337867	-3.45198015	0.000556489	0.078369971	0	61.91539013	0	0	0	130.0082776	55.73789283	0
ENSDARG00000098925	prdm1b	37.41699971	-5.983440559	1.737100202	-3.444499374	0.000572118	0.08009986	1.120375245	73.71362418	3.361125734	0	0	9.421483427	22.5403588	189.1790303
ENSDARG00000040705	glsb	4669.336961	-0.886698143	0.258530403	-3.429763511	0.000604108	0.08408685	3278.326566	6060.347357	3896.037529	2215.552633	3723.389535	5353.544663	7563.854739	5263.642668
ENSDARG00000071341	abch1	228.710829	-1.390503341	0.407191459	-3.41486372	0.000638139	0.088061015	126.3397409	331.0819172	135.460172	90.17261003	153.3864407	336.7327547	261.1470741	395.3659227
ENSDARG00000103837	LOC100329813	107.0163919	-2.507486809	0.734458087	-3.414063859	0.000640016	0.088061015	31.94294272	182.089841	43.59777528	43.68420235	8.546850514	172.6509926	131.382176	242.2363545
ENSDARG00000055431	LOC569077	16.40639248	7.449188147	2.183236348	3.411993463	0.000644897	0.08822554	32.81278497	0	3.71044896	45.58351549	49.14439045	0	0	0
ENSDARG00000006615	hnf1ba	513.1874354	-2.784856556	0.816612102	-3.410256286	0.000649019	0.088284968	130.0355289	896.3393418	58.43957113	252.6086484	79.05836725	1809.715223	766.3960264	112.9067754
ENSDARG00000113599	hbbe1.1	2419.831005	2.81399821	0.827552257	3.400387332	0.000672905	0.091017001	4237.126622	602.5353879	7218.807478	2824.097794	2668.474595	1098.194911	553.4109555	156.0002967
ENSDARG00000074094	tgm2b	771.2889017	1.088703949	0.320558886	3.396268192	0.000683114	0.091854145	1049.399164	493.1786393	1044.13267	1070.298628	1033.766193	447.7185021	699.2714289	332.5459871
ENSDARG00000056045	gucy2cb	528.5324352	-1.040671087	0.306547837	-3.394808123	0.000686767	0.091854145	345.7631384	711.3017319	288.4874067	428.2951143	320.5068943	609.4788052	880.8577707	643.5686199
ENSDARG00000103271	pla2g15	4153.621842	-0.696311003	0.205404887	-3.389943709	0.00069907	0.092980163	3170.238983	5137.0047	3684.475818	2816.681395	3009.559737	4944.474812	6270.512944	4196.026345
ENSDARG00000007009	hoxa11b	94.73358642	-1.803230511	0.532390882	-3.387042438	0.000706505	0.093449869	42.14718481	147.319988	49.16344872	48.43248521	28.84562048	140.4089398	138.3494126	163.2016118
ENSDARG00000021566	NA	575.6263652	0.761298405	0.226101827	3.367059946	0.000759742	0.099652279	724.0181373	427.2345931	781.0495062	726.4872782	664.5176274	451.3887397	396.1371669	434.1778728
ENSDARG00000076773	lrrc58a	399.4587616	-1.113528042	0.330782772	-3.366342312	0.000761721	0.099652279	252.4905724	546.4269507	230.6314583	316.6875103	210.1527486	452.7935253	666.8647579	519.622569
ENSDARG00000068575	tmem51a	595.4177389	-0.81842744	0.243696311	-3.358390759	0.000783977	0.102006488	431.0158177	759.8196602	389.0236273	413.4047172	490.6191085	674.4804911	838.1186489	766.8598407
ENSDARG00000103057	zfhx3b	1123.97629	0.762527619	0.227239001	3.355619484	0.000791874	0.10247711	1414.209997	833.7425829	1661.353522	1298.180535	1283.095933	980.7824458	778.3398606	742.1054421
ENSDARG00000088171	NA	676.4660768	0.722015103	0.21538601	3.352191278	0.000801746	0.102672764	842.3176503	510.6145034	827.4301182	779.6680463	919.8547865	551.2350968	480.7393257	499.8690876
ENSDARG00000101251	ldha	12579.02761	-0.476097491	0.142091198	-3.350647319	0.000806229	0.102672764	10522.06461	14635.99061	11729.61255	9440.200514	10396.38077	13632.43892	14230.81079	16044.72213
ENSDARG00000075048	lonrf1	2471.460969	-0.685489508	0.204653574	-3.349511533	0.000809542	0.102672764	1895.313278	3047.608659	1832.961786	1509.004294	2343.973753	2990.190384	3145.209667	3007.425927
ENSDARG00000004402	elovl6	1008.168739	0.819176698	0.244590961	3.349169955	0.000810541	0.102672764	1287.025844	729.3116347	1415.158512	1326.467647	1119.451373	569.0904863	855.0322695	763.8121483
ENSDARG00000102310	gpr179	27.88172011	-8.272969787	2.47169013	-3.34709019	0.000816646	0.10290174	0	55.76344022	0	0	0	76.96490031	0	90.32542034
ENSDARG00000076962	gdpd5b	7914.802914	0.7184264	0.214851399	3.343829286	0.000826306	0.103573739	9845.728924	5983.876905	13166.44396	7809.531044	8561.211772	6178.374107	5966.578433	5806.678174
ENSDARG00000027041	pcdh17	1061.80195	-0.822528105	0.246248757	-3.340232519	0.000837083	0.104378113	767.0537535	1356.550146	937.8159747	571.6932568	791.6520288	1328.164563	1349.653262	1391.832613
ENSDARG00000100475	fgf10b	8298.727371	-0.667753635	0.200354815	-3.332855436	0.000859596	0.106426739	6411.765672	10185.68907	7998.224092	4983.747571	6253.325354	10948.2755	10531.49144	9077.300265
ENSDARG00000093549	selenop	3606.473021	-2.355776132	0.707026625	-3.331948259	0.000862403	0.106426739	1178.744105	6034.201937	901.664665	1910.798263	723.7693876	3510.125612	11260.91466	3331.565536
ENSDARG00000020693	sesn1	9184.837579	-0.552450718	0.166109236	-3.325827824	0.000881564	0.108233413	7447.603569	10922.07159	8197.952837	6461.759504	7683.098365	11449.47691	12056.36273	9260.375122
ENSDARG00000101008	soul4	1804.056829	0.519999337	0.156536608	3.321902414	0.00089406	0.109207552	2125.691632	1482.422026	2246.676845	2016.120904	2114.277146	1395.768868	1447.194575	1604.302636
ENSDARG00000002600	pcsk1	313.7923253	-1.215986686	0.366253068	-3.320072352	0.000899941	0.109367983	188.7481357	438.8365148	216.6479907	211.5212642	138.0751523	537.6969543	351.4549961	427.3575939
ENSDARG00000067912	LOC101882461	12.07036052	-7.06587693	2.131355627	-3.31520317	0.000915765	0.110457588	0	24.14072105	0	0	0	24.15971742	21.73682685	26.52561888
ENSDARG00000097606	tmem82	41.58929623	-5.011218216	1.511916464	-3.314480882	0.000918135	0.110457588	2.47363264	80.70495982	7.420897921	0	0	40.5625826	152.2838858	49.26841109
ENSDARG00000042535	actc1a	832.3431848	1.337320251	0.404312741	3.307638159	0.000940863	0.112625993	1192.66828	472.0180898	848.341899	1991.763388	737.8995527	442.1760892	443.3717826	530.5063978
ENSDARG00000056929	kdm6bb	1463.705501	0.782743301	0.237292253	3.298646675	0.000971521	0.115453985	1851.31306	1076.097942	2182.671601	1439.679364	1931.588216	972.4619161	993.3288758	1262.503034
ENSDARG00000077910	LOC100332358	73.2433631	-2.217649875	0.672444457	-3.297893008	0.000974132	0.115453985	25.86851669	120.6182095	36.17687736	27.54004061	13.88863208	156.0099331	113.4664247	92.3782708
ENSDARG00000053528	nog3	243.1305651	1.909914256	0.580208083	3.291774646	0.000995574	0.116056277	384.0528836	102.2082467	604.8031805	133.9015768	413.4538936	116.4874167	90.57407585	99.56324742
ENSDARG00000018266	mthfd1a	213.7412379	1.438383665	0.436991651	3.291558684	0.000996338	0.116056277	312.2474148	115.2350611	242.2723938	422.470473	271.9993775	129.0041848	132.4872684	84.21373017
ENSDARG00000056284	drd7	30.77149022	-4.986159639	1.514881382	-3.291452188	0.000996716	0.116056277	1.85522448	59.68775596	5.565673441	0	0	85.28543007	53.7472538	40.03058401
ENSDARG00000103025	hmgcs1	3723.280943	0.49732059	0.151119035	3.290919566	0.000998605	0.116056277	4358.53605	3088.025836	4499.341756	4499.323613	4076.94278	3152.294574	3394.198762	2717.58417
ENSDARG00000092478	sdhaf1	463.2359291	-1.541787444	0.46936071	-3.284866863	0.001020306	0.118005503	236.2800807	690.1917775	270.5770752	169.3701354	268.8930313	406.5278631	1161.055411	502.9920585
ENSDARG00000092522	nnt2	163.1257591	-1.593681881	0.485761389	-3.280791591	0.001035162	0.119148144	81.21694685	245.0345714	87.19555057	64.57664695	91.87864302	153.9298006	255.7971153	325.3767983
ENSDARG00000060165	dnah7	1558.209817	-1.020958158	0.312186033	-3.270351811	0.001074138	0.12304277	1028.738127	2087.681506	1120.931584	1280.050147	685.2326514	2378.35461	1453.502218	2431.187691
ENSDARG00000088484	kcnj1a.6	474.5817642	2.445310767	0.749432641	3.262882658	0.001102852	0.125730349	801.9399219	147.2236065	270.8492432	1689.354647	445.6158754	124.8017117	271.7086537	45.16045407
ENSDARG00000113150	NA	50985.64743	0.54250249	0.166393572	3.260357252	0.00111272	0.125875792	60460.26777	41511.02709	71956.73669	58499.79454	50924.27207	39538.11737	38697.02742	46297.93648
ENSDARG00000089066	nhsl2	143.0370069	-4.78046669	1.466460458	-3.259867433	0.001114643	0.125875792	9.897239415	276.1767743	26.51951194	0	3.172206305	755.3942725	59.92933799	13.20671238
ENSDARG00000009727	twf2b	48356.21363	0.437938323	0.134563158	3.254518779	0.001135847	0.12766808	55639.75191	41072.67535	62392.34415	50747.93842	53778.97315	37647.35688	43979.77966	41590.88951
ENSDARG00000015575	cyp3c1	7365.028573	-0.416805028	0.12855859	-3.242140633	0.001186355	0.131162392	6308.364014	8421.693133	6941.980296	6072.737643	5910.374102	8399.263506	8823.282283	8042.533609
ENSDARG00000036700	si:ch211-114n24.6	31001.70248	0.324770169	0.100177276	3.241954474	0.00118713	0.131162392	34476.55867	27526.84628	33778.07211	33915.08518	35736.51871	27468.14888	26388.9063	28723.48367
ENSDARG00000104742	NA	73.37610239	-3.639347836	1.122771698	-3.241396131	0.001189458	0.131162392	10.88430026	135.8679045	4.6380612	23.74141432	4.273425257	22.88145685	301.581813	83.14044372
ENSDARG00000045658	msrb3	9201.436816	-0.507264306	0.156530107	-3.240682033	0.001192441	0.131162392	7600.093518	10802.78011	8698.888993	7047.453741	7053.937821	10991.48624	9558.250847	11858.60325
ENSDARG00000040683	mep1bb	932.3437288	-3.980243081	1.228382396	-3.240231295	0.001194328	0.131162392	111.0922569	1753.595201	161.3971745	112.054369	59.82522719	150.8027295	4419.230172	690.752701
ENSDARG00000075397	cipca	2502.5069	0.928137404	0.286724635	3.237034047	0.00120779	0.132035163	3280.798156	1724.215645	3923.799776	2829.976587	3088.618104	2202.860255	1894.093037	1075.693642
ENSDARG00000113896	NA	673.2691759	-1.013660786	0.313714392	-3.231158057	0.001232897	0.133474518	446.0689616	900.4693901	365.2139442	503.8765696	469.116371	651.7910248	869.3015856	1180.31556
ENSDARG00000078527	lingo4b	13.43501082	7.165371196	2.217912968	3.230681861	0.001234953	0.133474518	26.87002164	0	46.66347127	27.86723913	6.079354508	0	0	0
ENSDARG00000023600	sh3gl2a	1614.059523	-0.581291818	0.179963673	-3.230050875	0.001237682	0.133474518	1293.135576	1934.98347	1464.69392	1202.032407	1212.680402	2097.635955	1920.782756	1786.531698
ENSDARG00000033760	pmelb	295.8424198	-0.992080824	0.307631922	-3.224895571	0.001260186	0.135292016	198.0143708	393.6704688	188.7798722	198.7102671	206.5529732	330.0390185	405.8575144	445.1148735
ENSDARG00000002831	col4a4	197.672331	2.649359272	0.822683799	3.220385859	0.001280182	0.136825124	341.019701	54.32496098	413.1152883	465.0085513	144.9352633	99.78356602	54.79857363	8.392743289
ENSDARG00000036438	ndufv1	17811.2032	-0.307307116	0.095634864	-3.213337711	0.001312019	0.139447751	15921.41902	19700.98737	15862.95885	15884.05395	16017.24427	19530.93908	20368.07595	19203.94707
ENSDARG00000026406	anxa5a	260293.3151	0.595257302	0.185319503	3.212059678	0.00131787	0.139447751	313242.9304	207343.6998	353828.4129	243062.7005	342837.6779	240322.9012	192687.8862	189020.312
ENSDARG00000074210	zgc:110286	276.6823897	-1.378972292	0.429473212	-3.21084588	0.001323449	0.139447751	153.6796022	399.6851772	145.6351217	169.03887	146.364815	225.6943698	515.5755087	457.7856531
ENSDARG00000056666	sp8b	17.40583162	6.084227454	1.89548344	3.20985524	0.001328018	0.139447751	34.36794999	0.443713245	11.93387836	70.65976497	20.51020666	1.331139735	0	0
ENSDARG00000088750	otogl	437.4440034	-1.248472738	0.390148575	-3.199993078	0.001374309	0.143620457	259.175248	615.7127588	228.3128381	282.0004176	267.2124884	368.9906084	602.3474254	875.8002426
ENSDARG00000091834	si:ch211-198m17.1	694.368318	1.696128175	0.530230095	3.198853086	0.001379755	0.143620457	1061.208154	327.5284823	403.5113244	1835.686155	944.4269818	473.2301303	221.9562518	287.3990647
ENSDARG00000026329	arhgap29a	290.7543453	1.917698736	0.601009871	3.190794074	0.001418824	0.146657771	459.7765863	121.7321043	435.2742767	688.8924881	255.1629941	213.9335003	55.45943578	95.80337688
ENSDARG00000013144	atp1b1a	125974.9143	-0.771310956	0.241848163	-3.189236358	0.001426492	0.146657771	93079.60796	158870.2207	114868.3264	78793.94929	85576.54814	164861.8447	202752.4652	108996.3521
ENSDARG00000036587	cbr1	1780.011737	-0.77898401	0.244320194	-3.188373411	0.001430756	0.146657771	1310.777591	2249.245884	1520.776525	1042.597829	1368.958418	2733.724034	1781.129006	2232.884611
ENSDARG00000007691	cul1b	3812.020987	0.446594746	0.140137673	3.186828607	0.00143842	0.146657771	4397.240858	3226.801115	4463.501842	4747.891426	3980.329306	3403.719055	3098.358931	3178.325359
ENSDARG00000089043	ptpn6	639.5583	-1.309212065	0.410849352	-3.186598835	0.001439563	0.146657771	367.990694	911.1259059	303.4253134	445.2189706	355.327798	496.6018917	1396.275717	840.5001093
ENSDARG00000059054	pdk2b	7591.157304	-0.658075264	0.206997588	-3.179144606	0.001477104	0.149639732	5889.187547	9293.127061	6596.366778	5942.773832	5128.422032	8354.394616	11878.16863	7646.817942
ENSDARG00000102409	NA	24.99226303	8.056575026	2.535217484	3.177863468	0.001483646	0.149639732	49.98452607	0	53.80150993	0	96.15206828	0	0	0
ENSDARG00000019316	fer1l6	186.5013141	2.733255033	0.860300135	3.17709474	0.001487584	0.149639732	324.2253109	48.7773174	584.011163	318.1161265	70.54864308	100.1278524	19.73564228	26.46845755
ENSDARG00000077982	elf3	1344.550158	-1.152602606	0.362943857	-3.175704958	0.001494729	0.149729308	834.3179699	1854.782346	1067.650297	625.9808566	809.3227559	1148.346531	2797.837348	1618.163157
ENSDARG00000096518	NA	11.60634654	-7.008583025	2.211932575	-3.168533753	0.0015321	0.152743528	0	23.21269307	0	0	0	18.72119197	12.93915369	37.97773355
ENSDARG00000020057	bmpr2b	2451.062449	0.689176298	0.217659663	3.166302326	0.001543902	0.152743528	3025.599606	1876.525291	3131.635715	2302.526062	3642.637041	2080.551676	1814.462718	1734.561478
ENSDARG00000044561	ccr7	16.07255631	-7.478428494	2.362768098	-3.165113199	0.001550226	0.152743528	0	32.14511263	0	0	0	1.04006622	34.83618302	60.55908864
ENSDARG00000103937	ndrg4	630.1766951	1.25965222	0.398099856	3.164161453	0.001555305	0.152743528	888.7499101	371.60348	888.4533379	1034.267429	743.5289637	211.4828827	334.5920084	568.735549
ENSDARG00000060586	ctdspl2b	2373.839732	-0.512462772	0.16201946	-3.162970501	0.001561682	0.152743528	1956.460713	2791.218752	2132.683074	1923.389954	1813.30911	3083.81434	2556.570103	2733.271814
ENSDARG00000060069	isoc1	1174.378668	0.515186191	0.162952911	3.161564814	0.001569239	0.152743528	1381.842217	966.9151197	1401.622095	1373.203404	1370.701151	961.0211877	926.6424683	1013.081703
ENSDARG00000077143	znf526	2149.682129	-0.53142248	0.168092243	-3.161493178	0.001569625	0.152743528	1758.229868	2541.13439	1569.709284	1904.478118	1800.502201	2531.123414	2318.421417	2773.858341
ENSDARG00000030967	si:ch211-51a6.2	139.0195624	-2.791854556	0.88340365	-3.160338489	0.001575859	0.152743528	35.29773114	242.7413938	49.14641178	53.25275306	3.494028564	131.9784571	314.6168438	281.6288803
ENSDARG00000097879	NA	239.7906202	1.432807302	0.455354898	3.146572722	0.001651962	0.159474259	349.9516372	129.6296031	409.0769979	224.1189512	416.6589625	127.9281451	90.57407585	170.3865884
ENSDARG00000077326	slc45a4b	6025.567039	0.351833615	0.11206674	3.139500749	0.00169236	0.160548546	6756.795942	5294.338135	6473.702705	6736.28847	7060.396652	5237.514207	5439.085728	5206.41447
ENSDARG00000068432	si:dkey-56m19.5	1584.52067	-1.595447541	0.508242191	-3.139148164	0.001694398	0.160548546	787.908572	2381.132769	668.5803569	1033.375831	661.7695277	2847.709184	3656.879617	638.8095044
ENSDARG00000004953	mxb	186.855594	-1.340251128	0.42701253	-3.138669325	0.001697168	0.160548546	105.792267	267.918921	121.6867047	100.4941101	95.19598623	249.6177513	355.1234971	199.0155146
ENSDARG00000045946	sec24d	922.7882289	-0.814995466	0.259717043	-3.13801304	0.001700973	0.160548546	668.7506754	1176.825782	654.8942415	838.5467538	512.8110308	1127.431783	1307.849843	1095.195722
ENSDARG00000069540	si:dkey-30c15.2	1473.390641	-1.044917283	0.333003393	-3.137857768	0.001701874	0.160548546	961.9814816	1984.799799	1072.389356	1058.982174	754.5729142	1279.821009	2935.137517	1739.440872
ENSDARG00000040492	mthfd1b	14017.14661	0.38828253	0.123751135	3.137607824	0.001703326	0.160548546	15892.21896	12142.07425	14892.32956	16208.8486	16575.47874	11027.47253	12479.72657	12919.02365
ENSDARG00000055999	brd8a	1004.170816	0.705620027	0.225285598	3.132113334	0.001735529	0.162277558	1244.927595	763.414038	1246.389332	1349.474492	1138.91896	775.6235224	889.6047405	625.0138509
ENSDARG00000045636	rbl2	585.3713422	0.939223672	0.299893068	3.131861898	0.001737016	0.162277558	769.4288359	401.3138484	655.9346175	950.7065491	701.6453412	497.3896693	375.5364686	331.0154074
ENSDARG00000030656	3-Sep	160.2527938	2.354709131	0.752058224	3.131019723	0.001742005	0.162277558	268.0787067	52.42688079	170.139217	542.1746414	91.92226168	35.87433227	40.50390143	80.90240867
ENSDARG00000039099	aep1	116.5427713	-1.418546557	0.454761514	-3.119319716	0.001812692	0.168207937	63.45108231	169.6344602	62.15002009	68.37527324	59.8279536	152.8897344	202.0498615	153.9637847
ENSDARG00000103247	NA	31.8124089	3.885724131	1.247549352	3.114685704	0.00184141	0.170129189	59.60334003	4.021477769	33.39404064	118.7070716	26.70890786	2.080132441	8.957875634	1.026425231
ENSDARG00000102639	NA	12.85197701	6.116958006	1.964533912	3.11369428	0.001847608	0.170129189	25.37218084	0.331773172	13.9141836	40.83523263	21.36712628	0	0.995319515	0
ENSDARG00000099321	btbd17a	34.5175367	-4.859065674	1.562501728	-3.109798591	0.00187215	0.171728475	2.305172634	66.72990076	3.71044896	0	3.205068943	5.200331102	165.2230395	29.7663317
ENSDARG00000008447	fkbp4	10929.71347	-0.602371001	0.193879377	-3.106936946	0.001890367	0.172737709	8680.463877	13178.96306	9186.770345	8757.705473	8096.915814	16029.87434	13552.40643	9954.608404
ENSDARG00000039352	pald1b	455.1570953	2.860598387	0.92253692	3.100795562	0.001930015	0.175285866	800.0007883	110.3134022	1498.465231	201.3446014	700.1925323	11.13653351	261.3735312	58.43014176
ENSDARG00000056314	a2ml	37.21586821	-4.675622793	1.508485578	-3.099547561	0.001938165	0.175285866	2.849282546	71.58245387	0	0	8.547847638	55.10422111	81.62572203	78.01741846
ENSDARG00000012435	spic	81.28584563	2.211790435	0.713726263	3.098933792	0.001942184	0.175285866	133.7024922	28.86919907	115.0239178	215.572042	70.51151674	34.32218527	34.83618302	17.44922893
ENSDARG00000004131	rttn	635.2727617	-0.971833532	0.313685136	-3.098117891	0.001947539	0.175285866	429.1033176	841.4422057	564.7727918	355.0511545	367.4860066	677.1308642	1019.988923	827.20683
ENSDARG00000017398	slc44a5a	31.73683435	6.011502291	1.942710032	3.094389895	0.001972181	0.176838916	62.521966	0.951702699	0.886962488	64.47089646	122.208039	0	2.855108098	0
ENSDARG00000075725	cep152	542.8907754	1.121724958	0.363751086	3.083770744	0.00204395	0.182590356	743.739939	342.0416117	595.1308602	796.6200358	839.4689211	499.2800059	272.5721166	254.2727127
ENSDARG00000070661	LOC100034602	22.64132419	-7.972625097	2.587477706	-3.081234315	0.002061444	0.183468477	0	45.28264838	0	0	0	41.74991529	0	94.09802985
ENSDARG00000006878	phf21aa	644.8307812	1.527206295	0.495839277	3.080043	0.002069707	0.183521696	957.0817081	332.5798543	656.2223646	1256.062493	958.9602666	268.0217107	152.0372281	577.680624
ENSDARG00000004588	sox4a	2701.447428	0.492446281	0.160045933	3.076905944	0.002091613	0.184152967	3157.986425	2244.90843	3537.913084	3074.987983	2861.058209	2075.972176	2272.314452	2386.438662
ENSDARG00000063158	LOC571043	34.53019683	4.654356916	1.512827163	3.076595285	0.002093794	0.184152967	66.48295721	2.577436456	89.42270657	44.43238861	65.59377645	0	7.732309368	0
ENSDARG00000063158	LOC100332770	34.53019683	4.654356916	1.512827163	3.076595285	0.002093794	0.184152967	66.48295721	2.577436456	89.42270657	44.43238861	65.59377645	0	7.732309368	0
ENSDARG00000042428	gstt1a	208.1229062	-1.301861907	0.423387423	-3.074871469	0.002105933	0.184152967	120.1088408	296.1369716	131.0489487	115.3105233	113.9670504	209.4762232	406.81622	272.1184716
ENSDARG00000040644	pxylp1	1059.864514	0.690848059	0.224888424	3.071959189	0.002126588	0.184152967	1308.939723	810.7893053	1373.240066	1097.166809	1456.412294	924.1434662	705.3021487	802.9223011
ENSDARG00000058528	cnot10	8303.183196	0.501113975	0.163159864	3.071306655	0.002131241	0.184152967	9730.791572	6875.57482	11480.43975	9166.35839	8545.576576	7135.361294	7249.534916	6241.82825
ENSDARG00000104064	NA	100.2790606	-1.825681309	0.594490273	-3.07100283	0.002133411	0.184152967	44.11808456	156.4400366	68.20414494	31.43171047	32.71839825	190.5590094	156.8462718	121.9148286
ENSDARG00000117378	NA	15.22445689	-7.398821928	2.409275088	-3.070974321	0.002133615	0.184152967	0	30.44891377	0	0	0	0.87142278	30.82608846	59.64923008
ENSDARG00000042285	atp8b3	619.5589137	1.043829916	0.339975339	3.070310688	0.002138362	0.184152967	834.2828587	404.8349687	870.6586029	1009.600615	622.5893586	481.1185044	459.5298762	273.8565254
ENSDARG00000097901	si:ch73-90p23.1	14.67806791	-7.347538426	2.39701121	-3.065291642	0.002174578	0.186600647	0	29.35613582	0	0	0	1.04006622	39.81278059	47.21556063
ENSDARG00000104208	zgc:172128	365.6311745	0.949869254	0.310438612	3.059765174	0.002215106	0.189399471	481.8197628	249.4425861	435.9777528	513.7642059	495.7173298	244.4155618	199.063903	304.8482936
ENSDARG00000117238	NA	28.41140909	3.824581113	1.250894365	3.057477289	0.002232086	0.1901721	53.07505947	3.747758718	44.45238094	50.24927123	64.52352624	7.268526044	3.974750109	0
ENSDARG00000043249	irf1b	29.04096335	4.188769615	1.371366093	3.054450329	0.002254733	0.191420476	55.14922288	2.932703816	16.23083766	73.73145141	75.48537958	2.099826255	6.698285194	0
ENSDARG00000089390	pnpla2	295.3840709	-1.495737939	0.490159898	-3.051530622	0.002276778	0.192191507	154.6112269	436.1569149	232.8306723	92.11668756	138.8863208	391.0648989	302.5771325	614.8287135
ENSDARG00000104301	zgc:193726	12.0304755	6.019959586	1.973030716	3.051123096	0.002279871	0.192191507	23.71426226	0.34668874	33.39404064	22.79175775	14.9569884	1.04006622	0	0
ENSDARG00000001559	csmd2	298.4711057	2.201505443	0.722449567	3.047279066	0.002309232	0.193983244	490.3102722	106.6319392	437.0689946	868.4865045	165.3753176	143.4860181	145.2088901	31.20090937
ENSDARG00000086512	prodhb	2985.459301	-0.705032226	0.231444438	-3.046226699	0.00231733	0.193983244	2270.077121	3700.84148	2996.187535	1717.92874	2096.115088	3588.22846	3946.441876	3567.854103
ENSDARG00000036764	hax1	4127.593105	-0.576545543	0.18933612	-3.045090101	0.002326106	0.194039397	3313.45373	4941.73248	3927.510225	3340.891823	2671.959142	4526.368191	5429.467954	4869.361297
ENSDARG00000058803	grk1a	42.86901047	3.726871292	1.224539645	3.043487655	0.00233853	0.194398456	79.73045113	6.007569802	115.0239178	100.6635967	23.50383891	1.04006622	14.92979272	2.052850462
ENSDARG00000068678	iqcg	3610.814974	0.408060563	0.134356279	3.0371529	0.002388243	0.197844016	4118.150772	3103.479176	4170.962098	3873.374645	4310.115573	3246.058643	3189.096142	2875.282743
ENSDARG00000074686	oga	14861.13311	-0.41377319	0.13634727	-3.034700958	0.002407743	0.198633054	12744.55258	16977.71364	11859.12449	13562.70861	12811.82464	14948.82017	17527.30358	18457.01717
ENSDARG00000103900	sept9b	278.7124392	1.395053725	0.460029633	3.032530132	0.002425129	0.198633054	403.7700612	153.6548172	321.0231083	598.8793299	291.4077453	171.9818125	103.1223115	185.8603275
ENSDARG00000060837	trpc5b	30.77412747	4.230066874	1.395090163	3.032110029	0.002428507	0.198633054	58.48684833	3.061406603	74.09653607	75.74883482	25.6151741	1.111354464	8.072865343	0
ENSDARG00000019834	edrf1	3830.320388	-0.493415702	0.162746468	-3.031805903	0.002430955	0.198633054	3181.597735	4479.043041	3492.913376	2753.634488	3298.245341	4952.303023	4277.399177	4207.426924
ENSDARG00000003684	obsl1a	74.64068015	3.70145659	1.22331482	3.025759624	0.002480094	0.201958933	138.6131342	10.66822611	134.5037748	262.1052141	19.23041366	26.00165551	4.976597574	1.026425231
ENSDARG00000099327	NA	159.970817	-2.849689354	0.945281395	-3.01464661	0.002572788	0.208797035	38.98358975	280.9580442	31.96123577	35.1045139	49.88501959	19.2232751	580.0213237	243.6295337
ENSDARG00000057826	si:ch73-61d6.3	164.5800216	-2.448038405	0.812674264	-3.012324266	0.002592555	0.2096904	51.01418781	278.1458553	79.51601561	17.68491449	55.84163333	210.5168919	543.0807312	80.83994285
ENSDARG00000061398	epb41l4b	466.9593679	0.896259163	0.297711604	3.010494557	0.002608226	0.209782849	607.488331	326.4304047	703.2322525	577.1403107	542.0924298	362.0367429	365.7926467	251.4618246
ENSDARG00000016739	lrrc4cb	151.386647	1.344829303	0.446797765	3.009928449	0.002613092	0.209782849	217.2279256	85.54536848	185.522448	270.6521233	195.5092055	85.28543007	67.68172701	103.6689483
ENSDARG00000044562	cycsb	17933.55682	-0.477547377	0.158699579	-3.009128188	0.002619985	0.209782849	14992.09888	20875.01475	16771.2293	15236.29005	12968.7773	18008.74661	22410.6142	22205.68345
ENSDARG00000111046	NA	159.0304069	-1.565357457	0.520505731	-3.007377945	0.002635119	0.210291296	80.30182954	237.7589844	52.87389769	128.2036373	59.8279536	225.6943698	261.7690324	225.8135509
ENSDARG00000025106	ppp3cb	198.5219661	1.236641703	0.411744571	3.00341957	0.002669641	0.212338458	278.8246897	118.2192424	229.35522	374.3834295	232.7354197	125.0039963	122.8128133	106.8409176
ENSDARG00000069252	mixl1	213.2318544	-1.128379505	0.375878738	-3.001977478	0.00268232	0.212347813	133.8606217	292.6030872	115.0239178	151.9450516	134.6128956	322.4205283	325.4694814	229.9192518
ENSDARG00000069027	admb	186.5363817	-2.122889478	0.707414085	-3.000914913	0.002691698	0.212347813	69.61994291	303.4528205	42.67016304	132.0022636	34.18740205	475.3102627	300.5864935	134.4617053
ENSDARG00000077249	gmip	41.57195745	-2.875684403	0.95843782	-3.000387031	0.002696368	0.212347813	9.992970801	73.15094411	16.30349724	2.709052647	10.96636252	107.0950089	61.61091568	50.74690774
ENSDARG00000070094	sytl1	134.3503428	1.648955922	0.551118706	2.992015885	0.002771418	0.217542716	203.6999908	65.00069484	244.8896314	224.1189512	142.0913898	86.32549629	36.82682205	71.84976618
ENSDARG00000094265	si:dkey-183n20.15	164.5516511	-1.804580944	0.603655908	-2.989419832	0.002795078	0.218682872	73.25849785	255.8448043	34.95606741	114.8944128	69.92501329	207.3144385	375.0754308	185.1445437
ENSDARG00000101104	fam111.1	45.40801235	-2.97305617	0.995884186	-2.985343287	0.002832602	0.22027302	10.23762962	80.57839508	21.33508152	1.899313146	7.478494199	78.00496653	81.61620022	82.11401849
ENSDARG00000075855	adgre10	558.0256437	-1.030994228	0.345366986	-2.985213615	0.002833804	0.22027302	366.5846506	749.4666367	457.3128344	415.9495789	226.4915386	659.4019837	850.9981852	737.9997412
ENSDARG00000069089	agrp	146.0734804	2.667624471	0.895147202	2.980095859	0.002881582	0.222543394	252.0950909	40.05186985	552.8469761	126.4226177	77.01567888	78.59423718	17.32771292	24.23365944
ENSDARG00000062956	dagla	774.5242986	-0.813051199	0.272933106	-2.978939464	0.002892479	0.222543394	561.6877554	987.3608418	686.0263557	497.4423479	501.5945625	1152.885139	1025.718259	783.4791276
ENSDARG00000104399	LOC100150882	324.0449348	-5.580076072	1.873956512	-2.97769774	0.002904222	0.222543394	13.25788537	634.8319842	29.68359168	4.748282864	5.341781571	76.96490031	1823.425351	4.105700925
ENSDARG00000027196	si:dkey-16l2.17	3238.408834	-0.533654053	0.179228759	-2.977502358	0.002906074	0.222543394	2645.991121	3830.826547	2880.338002	2915.991097	2141.644263	3675.306909	4094.841748	3722.330986
ENSDARG00000063578	dgki	792.2561574	-0.936913901	0.314746808	-2.976722484	0.002913476	0.222543394	543.5725557	1040.939759	697.5644045	491.9221047	441.2311578	1337.525159	777.3445411	1007.949577
ENSDARG00000025108	magixa	91.74795926	-2.668295014	0.89655502	-2.976164266	0.002918785	0.222543394	24.9382617	158.5576568	48.25167939	12.11418419	14.44892151	109.1304919	310.831936	55.71054263
ENSDARG00000101631	etfa	14432.40109	-0.529115437	0.178434546	-2.965319483	0.003023687	0.229239251	11815.23574	17049.56644	12723.12949	9242.057767	13480.51997	17594.80025	18160.59987	15393.29919
ENSDARG00000010791	dla	3629.371065	0.377829608	0.127425192	2.965109194	0.003025755	0.229239251	4102.027788	3156.714342	3928.668457	3973.280086	4404.134822	3214.707334	3083.644039	3171.791652
ENSDARG00000013847	egfra	2326.543307	-0.809674533	0.273202481	-2.963642684	0.003040211	0.229607845	1690.231612	2962.855002	1788.810053	1685.357463	1596.527319	4249.500155	2206.894933	2432.169917
ENSDARG00000093456	oip5-as1	1372.574569	0.637553771	0.215215095	2.962402673	0.003052483	0.229809731	1670.919644	1074.229494	1860.222035	1687.762873	1464.774023	990.5472773	1282.252123	949.8890815
ENSDARG00000067801	sema4d	292.184597	1.403109434	0.473985858	2.960234803	0.003074047	0.230707675	424.0713345	160.2978594	408.1493856	258.3065878	605.7580302	187.2119197	193.0919859	100.5896727
ENSDARG00000024299	c1qtnf4	280.2422844	1.728407171	0.584279941	2.958183315	0.00309458	0.231502446	430.630629	129.8539398	239.3984558	824.4899511	228.0034801	151.2232554	134.5177046	103.8208593
ENSDARG00000061024	rabggta	2023.42781	0.461120536	0.155928896	2.957248767	0.003103976	0.231502446	2344.144163	1702.711458	2232.806184	2495.406638	2304.219668	1849.252476	1572.558337	1686.32356
ENSDARG00000000423	si:ch73-314g15.3	466.2615739	0.770461765	0.261054544	2.951344014	0.003163943	0.235242118	587.8476739	344.6754739	683.4417888	546.6511605	533.4500724	329.3323574	373.6623064	331.0317578
ENSDARG00000104315	fhl3b	110.2501526	-3.655543128	1.239079703	-2.950208222	0.003175598	0.235377708	16.19498616	204.3053191	9.134266988	0	39.45069148	389.3192267	168.8489321	54.74779857
ENSDARG00000099674	dicp3.1	16.09662555	-5.26831479	1.787431539	-2.947421859	0.003204357	0.236776288	0.762402916	31.43084819	0	2.287208749	0	46.75919103	32.70073613	14.83261741
ENSDARG00000103679	bmp16	98.57601421	-2.340127792	0.794221494	-2.946442284	0.003214524	0.236796676	32.60701512	164.5450133	16.87256804	16.28558173	64.66289557	80.78663025	207.8359359	205.0124738
ENSDARG00000011583	cry1b	3933.062949	-0.48311184	0.164279699	-2.940788442	0.00327378	0.240422015	3280.488059	4585.63784	3258.701799	3730.251018	2852.511359	4159.224815	4808.388576	4789.300128
ENSDARG00000057287	slc25a16	1800.207969	-0.530799444	0.180938411	-2.933591831	0.003350645	0.245314362	1472.636923	2127.779014	1673.412481	1402.642758	1341.855531	1928.282773	2320.089789	2134.964481
ENSDARG00000022177	ddx59	960.2528488	0.528579078	0.180274044	2.932086431	0.00336693	0.245755116	1134.251551	786.2541467	1173.583834	1079.850176	1149.320642	757.4241793	837.301701	764.0365598
ENSDARG00000001999	adamts18	20.91156933	-7.857971281	2.681989453	-2.929903871	0.003390669	0.246416364	0	41.82313867	0	0	0	18.72119197	0	106.748224
ENSDARG00000027699	fut9b.3	4730.92036	0.583243027	0.199102339	2.929363012	0.003396575	0.246416364	5674.327244	3787.513476	6794.161666	4667.309224	5561.510842	4170.958391	3172.765694	4018.816345
ENSDARG00000008946	ccdc127b	988.5237859	0.573740777	0.196383218	2.921536692	0.003483092	0.250768698	1182.526771	794.5208005	1152.78449	1183.924887	1210.870937	904.1555477	713.584067	765.8227867
ENSDARG00000117331	NA	37.62577549	-6.167472719	2.111128898	-2.921409832	0.003484511	0.250768698	0.987057328	74.26449366	0	2.961171985	0	123.1206108	0	99.67287019
ENSDARG00000035970	ptprn2	1182.452868	-1.019619403	0.34905336	-2.921098945	0.00348799	0.250768698	781.020614	1583.885121	904.620536	1007.535489	430.9058168	1230.114599	1821.258489	1700.282276
ENSDARG00000100280	znfx1	71.57692836	-2.608947436	0.893979688	-2.918352028	0.003518868	0.251444717	20.18090374	122.972953	8.186445948	7.399755876	44.95650939	111.2221526	157.4473259	100.2493804
ENSDARG00000075036	si:ch211-225k7.6	9.541852922	-6.726043963	2.304828011	-2.918241157	0.00352012	0.251444717	0	19.08370584	0	0	0	22.88145685	16.92043175	17.44922893
ENSDARG00000100717	socs5a	1243.331884	0.565250951	0.193798124	2.916699813	0.003537561	0.251444717	1483.865248	1002.798521	1334.834013	1492.860132	1623.901598	1079.588737	881.8530902	1046.953736
ENSDARG00000103730	vgll4b	4858.961864	0.505053178	0.17316877	2.916537305	0.003539404	0.251444717	5700.807544	4017.116184	6620.263123	4661.369001	5820.790507	3957.824669	3845.699024	4247.824859
ENSDARG00000020893	slc25a55a	2427.881907	-0.570809225	0.195907121	-2.913672679	0.003572042	0.253012612	1953.730965	2902.032849	2156.510866	1670.322795	2034.359233	3422.845083	2588.37179	2694.881675
ENSDARG00000068567	shha	208.5361813	1.287403599	0.442768914	2.907619657	0.00364191	0.256449682	295.8761045	121.1962581	252.3105293	276.3500627	358.9677216	160.1701979	125.4102589	78.00831757
ENSDARG00000043562	zgc:65997	2563.054002	-0.500360016	0.172139752	-2.906708126	0.003652538	0.256449682	2122.895082	3003.212923	2020.339459	2460.56018	1887.785607	2779.056941	3081.509218	3149.072609
ENSDARG00000040059	gbp	10883.28749	0.576102077	0.198198386	2.906694094	0.003652702	0.256449682	13027.87643	8738.698558	15179.4467	9643.762497	14260.42008	9395.958235	8930.006687	7890.130752
ENSDARG00000009387	robo4	124.8611898	1.667164051	0.573987749	2.904528978	0.003678062	0.257475063	189.9108481	59.8115316	209.9879006	107.3865778	252.3580658	52.12336789	45.55821869	81.7530082
ENSDARG00000061231	tinagl1	223.4397789	-1.860048928	0.64165573	-2.89882696	0.003745615	0.260865735	96.49684241	350.3827155	71.42614249	144.3477991	73.71658568	120.6476816	343.3852326	587.1152322
ENSDARG00000078301	zgc:162255	1613.53917	0.595776536	0.205584425	2.897965323	0.003755921	0.260865735	1942.038429	1285.03991	2158.553683	1906.910398	1760.651206	1154.473505	1539.759289	1160.886936
ENSDARG00000103277	cyp24a1	4037.910625	-3.942920129	1.360710202	-2.89769278	0.003759186	0.260865735	493.0321654	7582.789084	743.9450166	528.9587111	206.1927686	293.2986742	18754.80562	3700.262958
ENSDARG00000098583	wbp1	1390.320274	-0.564748632	0.195026802	-2.895748825	0.00378255	0.261384866	1121.56405	1659.076499	1255.986973	1053.169139	1055.536038	1707.788734	1830.392588	1439.048174
ENSDARG00000071403	oaz1a	34811.81361	-0.465378809	0.160738437	-2.895255286	0.003788503	0.261384866	29245.08363	40378.54359	32623.40224	28660.67	26451.17865	47440.62615	35272.84579	38422.15883
ENSDARG00000002353	tagapa	721.0714785	-0.872889586	0.301972255	-2.890628429	0.003844724	0.264501545	509.2464028	932.8965542	547.7510943	579.4628712	400.5252429	1193.761089	712.8375285	892.0910456
ENSDARG00000096917	NA	84.75936359	3.591194943	1.246078649	2.881997013	0.003951635	0.271077618	156.5329734	12.98575375	215.8246317	64.2367288	189.5375597	36.54892084	1.185643351	1.222697066
ENSDARG00000061047	abcg4a	19.80901724	-7.778643624	2.701869296	-2.878985906	0.003989562	0.272897414	0	39.61803448	0	0	0	0	100.0692923	18.78481113
ENSDARG00000028664	ahsa1a	712.2438632	1.419714837	0.493614303	2.876162279	0.004025427	0.274566233	1036.571583	387.9161434	581.732956	982.6610246	1545.320768	658.7382631	238.7302018	266.2799653
ENSDARG00000091419	nrarpa	1122.346168	0.699420743	0.243474298	2.872667666	0.00407022	0.276362756	1389.187123	855.505213	1375.819456	1599.737185	1192.004728	677.0916335	1005.627797	883.7962089
ENSDARG00000104826	pcdh1gc5	121.6923144	2.170261137	0.755812506	2.871427927	0.00408622	0.276362756	199.1578256	44.22680321	193.8709582	181.3844054	222.2181134	46.80297992	76.63960264	9.23782708
ENSDARG00000039082	zgc:123010	237.8200254	1.294992415	0.451045575	2.871089945	0.004090591	0.276362756	337.9389356	137.7011152	202.2194683	387.4598817	424.1374567	136.2486749	107.4945076	169.3601631
ENSDARG00000055752	npas4a	19.86195881	7.72568958	2.691387887	2.870522535	0.00409794	0.276362756	39.72391762	0	20.40746928	98.76428357	0	0	0	0
ENSDARG00000005112	cdh17	4035.478987	-2.882235256	1.004590093	-2.869065977	0.004116859	0.276858777	963.9315093	7107.026464	318.470881	2015.823394	557.5002525	8018.30157	11846.84025	1455.937566
ENSDARG00000075727	map1lc3cl	347.0863084	-1.856626162	0.647496938	-2.867389872	0.004138728	0.277549835	150.3211475	543.8514692	175.4179216	39.19891366	236.3466072	644.6815469	276.3147763	710.5580846
ENSDARG00000069675	her8.2	344.7716502	-1.049471058	0.366424236	-2.86408746	0.004182125	0.279463795	224.5415234	465.001777	291.2702434	214.6223855	167.7319413	524.1933751	512.5895502	358.2224057
ENSDARG00000058358	krt8	6763.998558	-0.610223463	0.213108143	-2.863445081	0.004190615	0.279463795	5354.394357	8173.602759	5708.506598	5751.9214	4602.755072	6338.899895	10390.00574	7791.902638
ENSDARG00000104251	prdm10	1011.358491	-0.575366036	0.201106461	-2.861002243	0.004223041	0.280500902	812.2770583	1210.439923	901.5004075	738.8904414	796.440326	1342.821787	1119.728047	1168.769937
ENSDARG00000014320	gucy2ca	512.2739207	-2.243121742	0.784168399	-2.860510248	0.004229599	0.280500902	178.6539377	845.8939036	64.93285681	368.4667503	102.5622062	852.8543007	1528.810775	156.0166351
ENSDARG00000015947	matn4	814.7373671	-0.752975863	0.26361534	-2.85634312	0.004285517	0.283424226	606.8267407	1022.647994	604.709645	612.970282	602.8002951	1250.472365	1064.225075	753.2465404
ENSDARG00000070368	casp6b.2	18.91052799	7.654237761	2.680678659	2.855335807	0.004299135	0.283541547	37.82105598	0	40.81493856	0	72.64822937	0	0	0
ENSDARG00000062081	tbc1d1	2381.096802	-0.620629476	0.218093973	-2.845697511	0.004431427	0.291463707	1876.718233	2885.475372	2122.430082	1735.610715	1772.113902	2292.281504	2793.57162	3570.572991
ENSDARG00000015749	hps3	897.4607425	1.203572569	0.42334142	2.843030503	0.004468679	0.29301613	1251.470459	543.4510264	1382.100589	1192.880957	1179.42983	949.6055163	353.3277806	327.4197822
ENSDARG00000033544	LOC100002059	19.20600067	-7.735922447	2.721751391	-2.842259022	0.004479508	0.29301613	0	38.41200134	0	0	0	18.76869059	0	96.46731342
ENSDARG00000041951	selenoo1	3611.163935	-0.631864546	0.222457502	-2.840383177	0.004505937	0.293486745	2832.718311	4389.60956	2675.2337	3381.727056	2441.194178	3475.901309	5406.575605	4286.351765
ENSDARG00000075480	si:dkey-63d15.12	64.13818233	-2.148425021	0.756485174	-2.840009419	0.00451122	0.293486745	23.56051803	104.7158466	27.8283672	33.23798005	9.615206828	101.9264896	73.6536441	138.5674062
ENSDARG00000060115	lrrn1	542.6324172	-1.191999029	0.420091632	-2.837473874	0.004547207	0.295026228	330.3703449	754.8944896	508.3315076	171.8878397	310.8916874	743.6473476	857.9654218	663.0706993
ENSDARG00000069432	plscr3b	1559.64969	-0.532652763	0.187855881	-2.835432995	0.004576361	0.295069198	1274.83286	1844.46652	1280.312189	1428.652728	1115.533662	1828.94283	1682.85435	2021.602379
ENSDARG00000093177	si:ch211-15j1.1	29.6988503	2.790504661	0.984504881	2.834424403	0.004590832	0.295069198	51.8918707	7.505829897	27.8283672	88.31806127	39.52918363	9.360595984	5.971917089	7.184976618
ENSDARG00000073732	myh14	2962.832034	0.633845797	0.223720925	2.833198539	0.004608475	0.295069198	3603.278061	2322.386008	4002.982661	2803.101057	4003.750465	2794.166914	1946.791603	2226.199506
ENSDARG00000059404	rab43	1006.124195	-0.70844705	0.250055553	-2.833158632	0.004609051	0.295069198	763.9847221	1248.263668	615.9345274	873.684047	802.335592	1080.628803	1163.528513	1500.633688
ENSDARG00000029170	si:ch211-200p22.4	632.7555241	-1.025319515	0.361984435	-2.832496141	0.004618612	0.295069198	415.9034668	849.6075814	336.3488003	520.4279451	390.933655	1240.096093	641.0775396	667.6491121
ENSDARG00000035695	scxa	163.6240856	1.565684473	0.552801144	2.8322743	0.004621818	0.295069198	244.5776356	82.67053568	249.5276926	348.5239622	135.6812519	115.4473505	60.71449041	71.84976618
ENSDARG00000074749	NA	539.9285885	1.110435598	0.392686765	2.827789718	0.004687058	0.298372601	738.0934515	341.7637255	802.3845877	516.6131756	895.2825913	252.7360916	503.6316745	268.9234106
ENSDARG00000098256	LOC101882496	13.91619163	-5.239694025	1.853440246	-2.827009955	0.004698487	0.298372601	0.738981396	27.09340187	0	1.043271642	1.173672545	30.60945374	4.373743749	46.29700812
ENSDARG00000104114	kmt5ab	986.6727866	0.80617044	0.28528057	2.825886249	0.004715	0.298629169	1255.466696	717.8788773	883.8241059	1480.078033	1402.497948	580.8435896	782.4059717	790.3870706
ENSDARG00000035859	angptl4	2068.718788	-1.061143672	0.375704413	-2.824410989	0.00473676	0.299215773	1340.310642	2797.126933	2118.178473	1071.429665	831.3237878	2755.590077	3709.117199	1926.673523
ENSDARG00000117617	NA	1471.472692	-0.618791269	0.219381435	-2.820618197	0.004793121	0.301979251	1160.657333	1782.288051	1333.609745	976.6360238	1171.726231	1482.804586	1869.132681	1994.926886
ENSDARG00000058498	slc9a3.1	243.3098599	-1.573427553	0.558055672	-2.819481339	0.004810133	0.302255614	122.4651265	364.1545934	76.1002651	109.9173626	181.3777517	195.9291217	577.5347897	318.9998689
ENSDARG00000026680	slc25a14	3871.294042	-0.441300203	0.156695997	-2.816282552	0.004858292	0.304413198	3283.877059	4458.711025	3761.516728	2873.1071	3217.00735	4322.667606	4429.04531	4624.420158
ENSDARG00000026990	klhl6	20.49868496	5.286633202	1.877678351	2.815515873	0.004869899	0.304413198	39.97094469	1.026425231	49.16344872	66.4759601	4.273425257	0	0	3.079275693
ENSDARG00000031664	sox21a	447.5611742	0.830649891	0.2951257	2.814563048	0.00488436	0.304522011	572.9708415	322.1515069	682.7226087	436.8420235	599.3478923	305.7794688	339.4039546	321.2710973
ENSDARG00000098377	NA	2767.259999	0.76559368	0.272245671	2.812142718	0.004921266	0.306026064	3484.8532	2049.666799	2862.969547	2626.644134	4964.945918	2304.073715	1803.144966	2041.781715
ENSDARG00000006990	creld1	1101.111055	-1.14034829	0.405740671	-2.810534836	0.004945923	0.306719326	687.1915988	1515.03051	969.3547909	544.1532162	548.0667892	2256.943698	1470.086923	818.0609092
ENSDARG00000005522	galr1a	10.12263626	6.754592149	2.403985438	2.809747531	0.004958038	0.306719326	20.24527251	0	11.66844229	42.34794365	6.719431601	0	0	0
ENSDARG00000104015	LOC569566	219.7160901	-1.131612075	0.403112033	-2.807190019	0.004997575	0.308368425	137.7180306	301.7141497	172.5358767	92.11668756	148.5015277	283.9380782	321.4882033	299.7161675
ENSDARG00000060948	dync1i1	409.880257	1.486340104	0.529740181	2.805790759	0.005019327	0.308914441	604.1241682	215.6363457	716.1166493	520.4118019	575.8440534	340.1016541	232.9047665	73.90261664
ENSDARG00000097169	si:ch73-330k17.3	381.9710716	-5.879313843	2.097984188	-2.802363276	0.005072971	0.3110079	12.76267949	751.1794637	22.26269376	0	16.02534471	19.76125819	2126.002484	107.7746493
ENSDARG00000029668	crim1	1661.608677	0.77122142	0.275243592	2.80195958	0.005079324	0.3110079	2095.547575	1227.66978	1755.96997	1608.718234	2921.954519	1390.568537	1135.659566	1156.781235
ENSDARG00000099600	si:dkey-93h22.7	75.53113988	2.590075473	0.924892796	2.800406151	0.005103835	0.311711489	129.5370091	21.52527065	71.42614249	257.3569312	59.8279536	14.56092709	8.957875634	41.05700925
ENSDARG00000117388	NA	18.09152932	7.591036686	2.713863734	2.797132586	0.005155837	0.314086247	36.18305863	0	27.8283672	80.72080869	0	0	0	0
ENSDARG00000089914	clint1b	1499.195742	-0.68405432	0.244896613	-2.793237154	0.005218342	0.317087114	1150.349402	1848.042083	1313.498932	830.9495012	1306.599772	1674.506615	1806.504919	2063.114715
ENSDARG00000062621	LOC571757	1247.694327	0.828291636	0.296790333	2.79083091	0.005257293	0.31864519	1596.384014	899.0046406	1661.353522	1071.212614	2056.585905	1088.949333	832.0871144	775.9774747
ENSDARG00000096045	srr	133.7908129	2.198186584	0.788341618	2.788368053	0.005297432	0.319686197	219.7852932	47.79633246	86.66312071	262.259372	310.4333871	83.38176487	46.08138222	13.92585029
ENSDARG00000059945	sv2a	41.04379268	5.028404777	1.804457	2.786658134	0.005325463	0.319686197	79.6775228	2.410062569	120.7460715	118.2864968	0	0	3.158576862	4.071610846
ENSDARG00000027618	grip2b	22.03050933	4.548436156	1.632536107	2.786116727	0.005334366	0.319686197	42.29712545	1.76389321	55.41267813	66.93866991	4.540028323	0	4.201219558	1.090460074
ENSDARG00000020901	gabrp	23.7053082	6.105106215	2.192233888	2.784879045	0.005354769	0.319686197	46.73215448	0.678461912	14.84179584	125.3546676	0	1.04006622	0.995319515	0
ENSDARG00000007289	metrnlb	458.9187007	1.088894133	0.391037165	2.784630801	0.00535887	0.319686197	624.374657	293.4627444	403.6675565	645.960286	823.4961284	319.8116375	205.5519486	355.0246473
ENSDARG00000002405	si:ch211-225b11.1	4785.184515	-0.673687064	0.242032158	-2.783460971	0.005378233	0.319686197	3687.754747	5882.614283	4209.772025	3358.150462	3495.341755	4605.891688	4991.063299	8050.887863
ENSDARG00000079403	si:dkey-204l11.1	495.3214439	1.205872501	0.433358506	2.782621051	0.005392175	0.319686197	691.1396732	299.5032147	515.7524055	452.9861852	1104.680429	228.8145685	379.2167352	290.4783404
ENSDARG00000033361	asl	1827.613969	0.884351331	0.317837058	2.78240472	0.005395771	0.319686197	2370.850205	1284.377734	2511.199355	2081.732439	2519.618822	1759.923755	1366.663747	726.5456995
ENSDARG00000087950	iws1	3677.415481	-0.338253738	0.121595061	-2.781804921	0.005405752	0.319686197	3248.335448	4106.495514	3236.439106	3187.047458	3321.519781	4183.146338	4241.056453	3895.283752
ENSDARG00000016154	zfp36l1a	2261.388893	-0.529497946	0.190352536	-2.781670039	0.005407999	0.319686197	1851.094447	2671.683339	1655.787849	1887.917267	2009.578227	2313.107274	2556.975834	3144.966908
ENSDARG00000052158	il23r	27.67823827	-6.089115242	2.191773106	-2.77816861	0.005466624	0.322355796	0.827281654	54.52919488	1.153419857	0	1.328425105	10.87385132	0	152.7137333
ENSDARG00000004497	tspan33a	154.7648109	-1.610312177	0.579943956	-2.776668607	0.005491914	0.323039	76.35249076	233.177131	54.92073482	102.1499694	71.986768	132.1944986	193.2525239	374.0843705
ENSDARG00000059035	porb	1948.074292	-0.523556025	0.188608803	-2.775883292	0.005505197	0.323039	1598.437387	2297.711197	1571.146635	1668.268676	1555.896851	1880.096343	2606.814251	2406.222997
ENSDARG00000094268	NA	131.0537744	-1.649325424	0.594521392	-2.774207026	0.005533645	0.323483562	63.3950648	198.712484	74.20897921	29.43935376	86.53686145	261.0566213	182.1434712	152.9373594
ENSDARG00000091131	cry3b	1677.405701	-0.629337461	0.226920805	-2.773379288	0.005547742	0.323483562	1317.493242	2037.318159	1079.831152	1185.772932	1686.875643	1905.23892	2137.949641	2068.765916
ENSDARG00000042880	si:ch211-222f23.6	117.1176953	-1.898400752	0.684588706	-2.77305298	0.005553308	0.323483562	49.55104838	184.6843422	43.59777528	48.43248521	56.62288465	346.3420514	86.59279779	121.1181773
ENSDARG00000005645	robo3	1378.178367	0.799173473	0.288395802	2.771099539	0.005586735	0.323959499	1750.364202	1005.992532	2275.333391	1371.870904	1603.888311	834.0407899	876.7091564	1307.227648
ENSDARG00000074894	myorg	3555.692914	-0.805258606	0.290602772	-2.77099424	0.005588542	0.323959499	2588.342619	4523.043209	2704.582528	2099.891763	2960.553566	5910.042256	2722.747394	4936.339978
ENSDARG00000074646	LOC568792	19.61936383	-7.766187531	2.80355262	-2.770123691	0.005603501	0.324042063	0	39.23872766	0	0	0	6.240397322	111.4757857	0
ENSDARG00000006567	dus4l	673.449464	0.613735018	0.221651643	2.768917066	0.005624295	0.32440269	814.5152625	532.3836655	850.6204242	888.8785522	704.0468111	531.4738386	550.4116917	515.265466
ENSDARG00000063068	syne1b	1748.768456	-0.562111346	0.20306088	-2.76819122	0.005636837	0.32440269	1412.450394	2085.086518	1659.377813	1405.532638	1172.440731	2046.545463	1910.663695	2298.050397
ENSDARG00000112275	NA	1898.939113	0.620910006	0.224562914	2.764971278	0.005692781	0.326836607	2301.403625	1496.474601	1808.843868	2860.365597	2235.001409	1482.094364	1645.263158	1362.066282
ENSDARG00000056167	hspe1	8114.107567	-0.425720577	0.154067452	-2.763209055	0.005723609	0.327647593	6925.385227	9302.829906	6705.792475	8033.619648	6036.743558	8713.896833	9747.412663	9447.180222
ENSDARG00000019747	hsd3b2	47.60184597	4.395122484	1.591688376	2.761295836	0.00575725	0.327647593	90.89688477	4.306807165	35.19823426	184.9149396	52.57748049	0	12.92042149	0
ENSDARG00000014907	htra1b	9334.926749	-0.492668917	0.178433745	-2.761074802	0.005761148	0.327647593	7756.377034	10913.47646	8611.952037	6219.300895	8437.87817	11442.80856	9547.104787	11750.51605
ENSDARG00000091058	sting1	79.46296286	-3.428702956	1.242110672	-2.760384426	0.005773338	0.327647593	13.51481523	145.4111105	21.48847302	0	19.05597268	69.06888923	311.6835816	55.48086061
ENSDARG00000037429	tll1	17.51910963	7.543899286	2.733028008	2.760271488	0.005775335	0.327647593	35.03821926	0	32.4664284	0	72.64822937	0	0	0
ENSDARG00000079034	zpax4	17.57359727	-6.873295564	2.497296014	-2.752295092	0.005917917	0.3349429	0.212640865	34.93455368	0	0	0.637922594	84.59705847	20.20660257	0
ENSDARG00000030058	tbx4	19.11708268	-6.734071874	2.44947031	-2.749195141	0.005974181	0.337329862	0.322922103	37.91124326	0.968766309	0	0	27.15523443	0	86.57849534
ENSDARG00000015822	sesn3	908.4655766	0.919037875	0.334527187	2.747274095	0.006009289	0.338513857	1188.459331	628.4718219	828.3577304	1471.018031	1266.002232	678.1231757	781.3258192	425.9664709
ENSDARG00000077178	sun1a	563.8462946	-0.715026367	0.260410189	-2.745769544	0.006036915	0.338680584	426.9217865	700.7708027	468.9110027	411.1689792	400.6853774	649.5797087	843.0036626	609.7290368
ENSDARG00000032197	klf12b	308.4632517	0.88068651	0.320766072	2.74557251	0.006040542	0.338680584	399.792227	217.1342763	356.2031002	442.5399629	400.6336178	255.8562902	217.9749738	177.571565
ENSDARG00000098096	NA	100.1117337	-3.016200406	1.099097098	-2.744252907	0.006064879	0.339250644	22.0528756	178.1705918	8.348510161	24.69107089	33.11904574	54.08344346	457.8469768	22.58135509
ENSDARG00000038321	zgc:172053	47.19986845	3.164194245	1.154017015	2.74189566	0.006108574	0.340284166	84.9185486	9.481188304	9.031805856	189.5520835	56.17175642	6.07603637	11.37422734	10.9933012
ENSDARG00000099913	snrnp35	392.0918569	0.766951401	0.27980467	2.741024307	0.006124798	0.340284166	493.9268621	290.2568517	551.0016706	459.6337812	471.1451346	276.6576146	334.427357	259.6855835
ENSDARG00000026829	cotl1	5521.79655	0.662845127	0.241839444	2.740847881	0.006128087	0.340284166	6768.406936	4275.186164	5846.739949	8561.154004	5897.326854	3304.290382	4067.870857	5453.397253
ENSDARG00000056438	her9	1449.047269	0.552356143	0.20161484	2.739660156	0.006150274	0.340284166	1723.04715	1175.047388	1551.923677	2001.382353	1615.83542	1273.567904	1028.372624	1223.201638
ENSDARG00000056767	itgb3a	16.557574	-7.521290326	2.745559126	-2.739438483	0.006154423	0.340284166	0	33.115148	0	0	0	0	39.81278059	59.53266341
ENSDARG00000039483	si:dkey-51a16.9	1422.88556	-0.661137603	0.241449605	-2.738201219	0.006177627	0.340780084	1102.337008	1743.434113	1058.112167	1327.997641	920.9012156	2132.491193	1542.615542	1555.195605
ENSDARG00000042853	ivd	7160.881142	-0.3947705	0.144396767	-2.733928933	0.006258355	0.34443972	6187.125178	8134.637105	5965.421579	6949.859192	5646.094764	8602.662602	8361.440144	7439.808567
ENSDARG00000098700	il1b	619.6690932	-1.890323156	0.691809648	-2.732432484	0.006286856	0.345214698	263.2683435	976.0698428	187.1654429	322.4802152	280.1593724	440.3641737	243.0371297	2244.808225
ENSDARG00000101936	tmem106ba	3227.499153	-0.416874817	0.152653512	-2.730856379	0.006316999	0.34607616	2764.26251	3690.735795	3133.859058	2606.783518	2552.144955	3791.589301	3500.823157	3779.794928
ENSDARG00000016457	irf9	1576.223526	-0.632622977	0.231990452	-2.726935406	0.006392555	0.349415898	1235.957401	1916.48965	1347.117679	1349.581493	1011.17303	1514.975862	2180.035864	2054.457226
ENSDARG00000102762	pik3r5	537.9302886	0.96572373	0.354317604	2.725587774	0.006418711	0.350046364	711.5399221	364.3206552	593.9583609	780.5253922	760.136013	248.8397628	327.661648	516.4605549
ENSDARG00000088343	prrt4a	21.78605647	-3.23370052	1.189485881	-2.718569905	0.00655648	0.356747017	4.175093336	39.39701961	7.420897921	1.899313146	3.205068943	18.72119197	35.83150253	63.63836433
ENSDARG00000016532	suco	2243.292469	-0.707144664	0.260206352	-2.717630292	0.006575126	0.356950331	1704.341648	2782.24329	1925.605898	1105.353105	2082.065941	2681.046253	2963.682925	2702.000692
ENSDARG00000036968	serpina10b	9.366712195	6.639036387	2.444533881	2.715870064	0.006610186	0.358041747	18.73342439	0	28.86823685	22.97248065	4.359555664	0	0	0
ENSDARG00000102802	brdt	13156.93621	-0.331727614	0.122227498	-2.714017881	0.006647258	0.358973245	11650.96236	14662.91006	11608.87057	11323.62447	12020.39203	15394.85156	13155.30079	15438.57781
ENSDARG00000103846	hspa5	24914.13365	-0.539228639	0.19876528	-2.712891509	0.006669894	0.358973245	20311.46074	29516.80657	19864.81612	24600.85352	16468.71258	27870.65451	35419.44026	25260.32494
ENSDARG00000036510	ccnt2b	7503.618895	-0.304148393	0.112171695	-2.711454024	0.006698883	0.358973245	6715.575367	8291.662423	6571.569611	7023.705689	6551.450802	8367.511631	7900.833473	8606.642166
ENSDARG00000102174	NA	20.37873925	-4.821359411	1.778309958	-2.711203066	0.006703956	0.358973245	1.424475086	39.33300341	0	0	4.273425257	30.16192039	13.93447321	73.90261664
ENSDARG00000095272	htr7c	8.464647375	6.494963474	2.395918816	2.710844554	0.006711208	0.358973245	16.92929475	0	15.76940808	18.99313146	16.02534471	0	0	0
ENSDARG00000062530	aste1b	304.4964505	0.894392365	0.32996817	2.710541342	0.006717347	0.358973245	396.0116282	212.9812728	398.8732632	353.2722451	435.8893762	197.6125819	263.7596714	177.571565
ENSDARG00000078807	paxx	407.4558797	0.799060715	0.295290287	2.706017602	0.006809544	0.362422005	517.4491268	297.4626326	510.0605002	604.1092602	438.1776202	333.3335787	251.8896165	307.1647028
ENSDARG00000095915	LOC108191316	18.08303169	7.590179342	2.805058276	2.705890073	0.006812159	0.362422005	36.16606338	0	0	97.814627	10.68356314	0	0	0
ENSDARG00000055455	gpm6aa	96.97309588	2.218103175	0.820602005	2.703019442	0.006871273	0.364708693	159.5009802	34.44521156	87.4563743	337.7914657	53.25510064	25.28075034	42.52120283	35.53368152
ENSDARG00000105489	LOC564660	21.80662836	-2.909554281	1.076684886	-2.702326669	0.006885608	0.364708693	5.09987955	38.51337717	5.565673441	7.597252582	2.136712628	39.52251638	30.85490496	45.16271017
ENSDARG00000090346	zmp:0000000991	194.6417026	-1.218792535	0.451642837	-2.698576032	0.006963683	0.368029871	116.9144858	272.3689194	136.3589993	139.5995162	74.78494199	332.8211905	268.736269	215.5492985
ENSDARG00000058794	si:dkey-19a16.2	212.4794859	-1.077279294	0.399485159	-2.696669123	0.007003682	0.369328541	136.64555	288.3134217	155.3199551	95.61555866	159.0011363	330.2850489	270.0304211	264.6247952
ENSDARG00000053559	tspan3b	718.5538367	-0.650392739	0.241251386	-2.695912959	0.007019601	0.369354416	559.2100164	877.897657	541.7255482	630.5719643	505.3325366	857.0145656	757.4381508	1019.240255
ENSDARG00000043806	postna	162.0891962	1.633664002	0.606334423	2.694328314	0.007053065	0.370301393	244.9255103	79.25288214	163.8801611	311.8534976	259.0428721	74.37193959	35.31854239	128.0681644
ENSDARG00000055705	f5	19.84670608	3.78065472	1.403652968	2.693439765	0.007071892	0.370383251	37.00939564	2.68401651	33.39404064	37.03660634	40.59753994	2.080132441	5.971917089	0
ENSDARG00000019208	camsap1a	862.306923	-0.875218324	0.325032387	-2.69271112	0.007087365	0.370383251	608.4341599	1116.179686	755.9636108	484.1036351	585.2352338	1073.116511	777.857513	1497.565035
ENSDARG00000097598	NA	10.29834119	-5.852736604	2.174066766	-2.692068475	0.007101036	0.370383251	0.30920408	20.28747831	0.92761224	0	0	4.160264882	24.88298787	31.81918217
ENSDARG00000041502	tgfb1a	77.71276414	-1.810299255	0.672781707	-2.690767653	0.007128782	0.371022134	34.43407806	120.9914502	53.80150993	31.3386669	18.16205734	96.7261585	151.2885663	114.9596259
ENSDARG00000075349	si:ch73-138n13.1	2956.201777	-0.741472805	0.275842942	-2.688025291	0.007187595	0.372949928	2212.372209	3700.031345	2465.204152	1767.66757	2404.244906	4725.753014	3971.573921	2402.7671
ENSDARG00000092726	NA	527.9055254	-0.894556449	0.332847114	-2.687589618	0.007196979	0.372949928	369.23043	686.5806207	358.0583247	430.1944275	319.4385379	760.2884071	459.8376159	839.6158391
ENSDARG00000055595	clul1	1219.204198	-0.459708768	0.171168453	-2.685709662	0.007237595	0.374244627	1026.606205	1411.802191	966.299389	1092.252293	1021.266933	1335.93641	1497.313923	1402.15624
ENSDARG00000071036	si:dkey-286j15.3	2089.005661	-0.412189881	0.153961442	-2.677227983	0.00742341	0.383025576	1792.71766	2385.293662	1627.326468	1814.410709	1936.415802	2416.828212	2271.305045	2467.74773
ENSDARG00000015425	slc24a4a	1268.642862	0.655495134	0.244965651	2.675865502	0.007453655	0.383759043	1551.945204	985.3405199	1641.873665	1469.118718	1544.84323	1288.642047	839.054351	828.3251615
ENSDARG00000086740	phyh	2549.425421	-0.466448877	0.174512905	-2.672861798	0.007520723	0.386087094	2140.778492	2958.072349	2160.408907	2305.766159	1956.160411	2928.826477	3372.142516	2573.248054
ENSDARG00000039343	ahcyl2b	14040.21961	0.374508301	0.140180073	2.671622954	0.007548541	0.386087094	15852.4141	12228.02511	17340.54435	13678.30116	16538.3968	12982.89996	11981.49963	11719.67573
ENSDARG00000060326	map1sb	238.3543139	-1.205136937	0.451103174	-2.671532823	0.007550569	0.386087094	144.2648868	332.443741	114.8540156	153.5278217	164.4128232	202.2602622	462.7803848	332.2905761
ENSDARG00000069726	glis3	377.953864	-2.100227028	0.786425732	-2.670598052	0.007571625	0.386087094	142.9979032	612.9098249	23.06494454	214.6641804	191.2645846	988.9283316	672.1686125	177.6325305
ENSDARG00000117454	LOC103909430	6331.178813	-0.597297546	0.223802955	-2.668854606	0.007611039	0.386087094	5038.903286	7623.454341	6194.445034	4056.853031	4865.411793	9305.834908	6089.02947	7475.498644
ENSDARG00000045832	cart2	10.0352453	5.755416201	2.157022302	2.668222853	0.007625366	0.386087094	19.73871744	0.331773172	15.76940808	37.03660634	6.410137885	0	0.995319515	0
ENSDARG00000073789	samd9l	423.6791879	-1.136848202	0.426080855	-2.668151335	0.00762699	0.386087094	264.9073008	582.451075	170.6806522	358.0205279	266.0207222	360.9029785	730.5645239	655.8857227
ENSDARG00000027602	lrfn1	17.62352508	-4.690956196	1.758155725	-2.668111891	0.007627885	0.386087094	1.307162244	33.93988791	3.921486733	0	0	52.15699634	30.13618057	19.52648681
ENSDARG00000029263	hoxb3a	3072.792954	0.44078716	0.165377262	2.66534319	0.007690979	0.388459345	3538.41413	2607.171779	3937.089812	3534.041907	3144.11067	2892.058957	2531.51714	2397.939239
ENSDARG00000036194	pitx2	18.83865841	6.785293333	2.547107156	2.663921428	0.00772356	0.388840016	37.3984603	0.278856531	0	102.8096245	9.38575639	0.836569594	0	0
ENSDARG00000009094	gata2b	195.2567534	-1.321958283	0.496305561	-2.663597561	0.007730999	0.388840016	111.5070983	279.0064085	119.661979	144.3477991	70.51151674	397.3052962	216.9796542	222.7342752
ENSDARG00000055791	zgc:158423	456.160454	-4.394090714	1.650659998	-2.662020476	0.007767315	0.389847581	41.4562127	870.8646954	6.493285681	5.697939437	112.177413	946.4602606	1634.314643	31.81918217
ENSDARG00000098103	tefb	2626.497705	0.485717785	0.182785169	2.657315077	0.007876579	0.393273327	3064.427439	2188.567971	3210.465963	3059.793478	2923.022876	2628.247339	2033.437769	1904.018804
ENSDARG00000025783	si:ch211-125e6.11	26.93684555	-2.643383361	0.994925411	-2.656865863	0.007887082	0.393273327	7.419748407	46.4539427	7.420897921	9.496565728	5.341781571	41.60264882	24.88298787	72.87619141
ENSDARG00000057527	mef2ab	240.8115974	1.192529312	0.4488691	2.656741826	0.007889984	0.393273327	335.006531	146.6166638	253.5052609	479.7209804	271.7933518	192.8320901	129.3010312	117.71687
ENSDARG00000089179	si:dkey-156k2.1	158.5531886	1.468146477	0.552930419	2.655210178	0.007925901	0.393273327	232.9309118	84.17546547	258.5770478	228.9233192	211.2923684	80.4771849	131.3201416	40.72906991
ENSDARG00000079862	kl	259.9901857	-1.435565777	0.540690005	-2.655062538	0.007929371	0.393273327	140.3346392	379.6457323	161.5252337	183.4972349	75.98144884	458.5246412	491.1043885	189.3081673
ENSDARG00000040198	fstl5	266.1856155	3.024716361	1.139503344	2.654416397	0.007944572	0.393273327	473.7470618	58.62416921	97.35167595	1110.259798	213.6297117	23.93795528	149.3096638	2.624888556
ENSDARG00000058299	zgc:173738	927.0583654	0.845173887	0.318433384	2.654162316	0.007950557	0.393273327	1191.106896	663.0098348	1588.072155	741.6817834	1243.56675	598.0380767	716.6300507	674.3613769
ENSDARG00000058299	zgc:173737	927.0583654	0.845173887	0.318433384	2.654162316	0.007950557	0.393273327	1191.106896	663.0098348	1588.072155	741.6817834	1243.56675	598.0380767	716.6300507	674.3613769
ENSDARG00000100190	NA	1344.370091	-0.611221354	0.230413862	-2.652710857	0.007984824	0.393944946	1063.73323	1625.006952	866.617225	1346.525012	978.0574538	1717.663	1566.705685	1590.652171
ENSDARG00000100265	rhcgb	1701.797329	-0.907053869	0.342009179	-2.652133118	0.0079985	0.393944946	1183.828464	2219.766195	1332.978789	781.5673594	1436.939243	2879.943364	2428.579616	1350.775604
ENSDARG00000014731	cacybp	2482.908097	-0.475193248	0.179253022	-2.650963667	0.008026248	0.393944946	2077.691438	2888.124757	2177.105927	1893.615206	2162.35318	3183.642701	3066.579425	2414.152144
ENSDARG00000115456	zgc:173575	221.9386258	0.957839308	0.36133866	2.650807718	0.008029954	0.393944946	292.9963568	150.8808947	331.1575697	309.5880427	238.2434581	158.0900655	165.2230395	129.3295791
ENSDARG00000015732	cax2	314.2887425	-0.93113184	0.351369077	-2.650010773	0.00804892	0.394046673	216.2990639	412.2784212	232.8306723	158.5926477	257.4738717	350.5023163	410.0716401	476.2613072
ENSDARG00000096569	NA	223.5180676	1.144043368	0.431887513	2.648938285	0.008074508	0.394046673	307.7634634	139.2726718	370.1172838	283.9473153	269.2257912	92.56589362	135.363454	189.8886678
ENSDARG00000102059	si:ch211-117l17.6	161.0638253	-2.977750239	1.124252196	-2.648649698	0.008081405	0.394046673	36.27908931	285.8485612	55.65673441	18.99313146	34.18740205	17.68112575	57.72853186	782.1360261
ENSDARG00000011797	tent5bb	3405.61419	0.490810203	0.185503799	2.645822925	0.008149246	0.396452558	3979.391786	2831.836594	4347.718569	3292.459338	4297.997452	3083.796343	2450.476646	2961.236792
ENSDARG00000060862	atxn1b	472.4614152	0.885045016	0.334583202	2.645216528	0.008163866	0.396452558	613.1650148	331.7578156	465.7504609	519.9862788	853.7583046	346.2593213	330.210604	318.8035215
ENSDARG00000057698	ctsd	31073.02167	-0.457291214	0.173183786	-2.64049669	0.00827846	0.399875907	26189.20015	35956.8432	31440.7841	20858.15117	26268.66518	34839.90228	34582.93937	38447.68795
ENSDARG00000055415	zp2l1	35.66385044	4.187385742	1.585947213	2.640305874	0.008283123	0.399875907	67.61713746	3.710563417	64.08143904	42.50420002	96.2657733	11.13169025	0	0
ENSDARG00000079889	phldb2a	64.5493138	-5.633952429	2.133870127	-2.640250855	0.008284468	0.399875907	2.487052982	126.6115746	0	2.363378458	5.097780488	379.4045985	0.430125372	0
ENSDARG00000042988	slc24a2	169.0402511	-3.069837228	1.163165205	-2.639209989	0.008309949	0.400298769	35.98082807	302.0996741	24.02815036	0	83.91433384	181.6349648	519.0303819	205.6336756
ENSDARG00000105527	si:ch73-256g18.2	8.422024573	-6.546229305	2.48148693	-2.638026913	0.008338996	0.400891389	0	16.84404915	0	0	0	6.240397322	27.86894642	16.4228037
ENSDARG00000045878	nudt4b	60.22320996	-2.139623049	0.811408309	-2.63692524	0.008366127	0.40138966	22.55902283	97.8873971	13.20099819	41.55271313	12.92335718	59.27584023	113.0289379	121.3574132
ENSDARG00000061436	col6a2	344.794429	1.324966871	0.502738727	2.635497924	0.008401394	0.402275547	492.9136135	196.6752445	279.2112843	412.1509526	787.3786036	210.0933765	257.7877543	122.1446025
ENSDARG00000011376	dnase1l4.2	1407.444269	-0.568248319	0.215850958	-2.632595771	0.008473513	0.40350885	1133.913425	1680.975112	1114.906179	1039.595866	1247.23823	1780.62579	1919.567759	1342.731787
ENSDARG00000006786	copz2	6007.425201	-0.467992099	0.177778426	-2.632445966	0.008477251	0.40350885	5041.658475	6973.191926	5373.369545	4240.476284	5511.129598	6292.594924	6508.937957	8118.042896
ENSDARG00000004363	lhfpl6	671.0012963	0.679712156	0.258241659	2.632077873	0.008486441	0.40350885	826.1392452	515.8633474	733.0195578	849.1982798	896.199898	622.8516812	500.09027	424.6480911
ENSDARG00000062315	sik2b	5397.383892	-0.676160605	0.256924072	-2.631752645	0.008494568	0.40350885	4155.081724	6639.68606	5586.540323	3371.902252	3506.802597	5469.004406	8439.010429	6011.043346
ENSDARG00000056023	hoxb9a	2322.642042	-0.729428449	0.277320081	-2.630276347	0.008531549	0.403961878	1747.6879	2897.596185	2037.036479	1257.345302	1948.681917	3844.084751	2368.860445	2479.843358
ENSDARG00000010097	f9a	21.38855229	3.19999286	1.216715626	2.630025284	0.008537852	0.403961878	38.61140268	4.165701899	15.02982054	48.35913719	52.44525029	4.012351993	1.616206772	6.868546932
ENSDARG00000040779	med16	2379.308242	-0.484758503	0.184426814	-2.628460004	0.008577244	0.40502525	1983.197293	2775.419191	1829.257465	2331.061183	1789.273232	3063.018978	2539.688029	2723.550567
ENSDARG00000078172	ptgfrna	1661.010519	0.540892082	0.206113685	2.624241482	0.008684219	0.408783129	1968.718917	1353.302121	2095.143558	2192.151779	1618.861412	1188.947108	1503.657391	1367.301865
ENSDARG00000095566	NA	118.4117682	-1.382382919	0.526827446	-2.623976656	0.008690974	0.408783129	65.65675396	171.1667824	58.43957113	71.22424296	67.30644779	190.3321183	103.5132295	219.6549995
ENSDARG00000054271	cdkn1bb	11374.58518	-0.334681112	0.12759753	-2.622943494	0.008717373	0.409220834	10060.95626	12688.21411	11083.7094	9620.426618	9478.732767	11840.11811	13226.07818	12998.44602
ENSDARG00000020265	angptl6	1280.389081	-0.445604934	0.170093534	-2.619764099	0.008799061	0.411467666	1084.223198	1476.554964	1029.649586	1155.732049	1067.287958	1393.688735	1582.558029	1453.418127
ENSDARG00000070174	si:ch211-18i17.2	1645.089222	0.575845451	0.219809914	2.619742854	0.008799609	0.411467666	1969.009367	1321.169077	2125.636903	1874.749596	1906.641603	1332.749493	1599.100454	1031.657283
ENSDARG00000041724	glipr2	1162.207698	-0.719487681	0.274727106	-2.618917705	0.008820922	0.411613443	878.2942665	1446.121129	1131.31311	768.626412	734.9432778	1155.412378	1431.827812	1751.123196
ENSDARG00000075172	fbxo25	2423.994407	0.53840029	0.205630339	2.618292092	0.008837112	0.411613443	2871.116662	1976.872152	2797.138877	2918.568396	2897.642713	1815.659261	2486.354451	1628.602743
ENSDARG00000002235	mmp14a	382.9756639	1.746506412	0.667365406	2.6170167	0.0088702	0.412334185	590.0950443	175.8562834	199.4366316	1253.546676	317.3018253	134.1685424	253.8064763	139.5938314
ENSDARG00000040445	parp14rs1	945.4936233	0.690519041	0.264011037	2.615493084	0.008909873	0.412334185	1167.414992	723.5722543	1024.200674	1250.497434	1227.546869	545.9356246	717.2345108	907.5466273
ENSDARG00000101455	si:ch211-284k5.2	11986.58155	0.397031895	0.151874138	2.614216618	0.008943232	0.412334185	13625.63228	10347.53081	14915.08584	11417.73751	14544.07347	11012.1271	9718.571852	10311.89349
ENSDARG00000093628	s100a11	40.714339	4.040073437	1.545505539	2.614078912	0.008946837	0.412334185	76.77348503	4.655192975	28.75597944	182.334062	19.23041366	0	12.93915369	1.026425231
ENSDARG00000024537	emilin1a	33.82248843	-3.717615631	1.422220154	-2.613952293	0.008950153	0.412334185	4.770838486	62.87413837	1.149800356	0	13.1627151	44.35672908	52.82464099	91.44104503
ENSDARG00000002509	zgc:153911	5012.16145	-0.981892325	0.375666786	-2.613732063	0.008955924	0.412334185	3369.375674	6654.947225	4865.326199	2954.381598	2288.419225	3300.130117	9042.477793	7622.233766
ENSDARG00000100222	utrn	1263.674305	0.557938125	0.213527404	2.612957936	0.008976235	0.412476085	1505.286623	1022.061988	1404.222476	1583.945692	1527.6917	962.167734	1235.466415	868.551815
ENSDARG00000061948	amotl2b	489.314106	-0.724089543	0.277200918	-2.612146991	0.008997556	0.412663768	369.1136992	609.5145128	322.8090596	347.5743056	436.9577325	643.8009904	517.5661477	667.1764002
ENSDARG00000102572	si:ch211-260e23.9	2093.162114	-0.552868981	0.211740084	-2.611073772	0.009025842	0.41310993	1696.985382	2489.338846	1970.94759	1316.589431	1803.419126	2586.905823	2228.79652	2652.314194
ENSDARG00000067976	ar	1145.810216	0.538519993	0.206292364	2.610469836	0.009041795	0.41310993	1357.194551	934.425881	1421.101952	1223.157666	1427.324036	1073.348339	808.1994461	921.7298576
ENSDARG00000012025	hs6st2	2045.15752	-0.391095239	0.150096486	-2.605625546	0.009170666	0.418199829	1769.69917	2320.615869	1820.902827	1649.553467	1838.641217	2159.177474	2396.729392	2405.940742
ENSDARG00000088263	zgc:174356	127.5806936	-2.555752479	0.981497646	-2.603931339	0.009216122	0.41905157	37.11399768	218.0473895	39.46425078	24.9463347	46.93140755	20.26593514	511.3315409	122.5446926
ENSDARG00000088967	wnk4b	344.9034191	0.919979856	0.353431785	2.602991286	0.00924143	0.41905157	451.3024998	238.5043385	369.6209971	424.8387318	559.4477705	256.255096	280.9722575	178.285662
ENSDARG00000051896	NA	67.49166488	-3.074525305	1.18115796	-2.602975562	0.009241854	0.41905157	14.31775181	120.665578	16.44195242	0	26.511303	182.9803268	71.45036619	107.5660409
ENSDARG00000039681	samm50l	3150.112851	-0.335106831	0.128827175	-2.601212289	0.009289495	0.420084461	2785.992689	3514.233014	2656.940655	2779.944052	2921.093359	3496.886979	3387.558557	3658.253506
ENSDARG00000031427	calm2a	21661.36302	0.429008346	0.164950259	2.600834634	0.009299727	0.420084461	24858.55328	18464.17275	28345.19228	21838.14397	24392.3236	15551.52682	19726.35355	20114.63788
ENSDARG00000008832	neu1	765.7842651	-1.064458783	0.40957691	-2.598922832	0.009351679	0.421635697	495.3631933	1036.205337	683.2594673	241.6370648	561.1930477	769.658626	1136.446208	1202.511177
ENSDARG00000075007	chst2a	1666.737637	-0.526929566	0.202800903	-2.59826045	0.00936974	0.421655893	1365.556143	1967.919131	1414.608666	1543.191931	1138.867831	1838.837078	1830.392588	2234.527728
ENSDARG00000075993	clic5a	2940.818154	-0.900919486	0.347322457	-2.593899323	0.009489427	0.426240847	2051.277895	3830.358414	2804.171802	1270.640494	2079.021387	5611.157259	2905.337664	2974.58032
ENSDARG00000088709	tnfaip8l3	139.2549286	-3.004580852	1.158649523	-2.593174892	0.00950944	0.426339889	30.88633931	247.6235179	37.1044896	0	55.55452834	243.3754956	406.0903621	93.40469603
ENSDARG00000025017	prdm8	154.6181521	1.131047295	0.436890901	2.588855232	0.009629557	0.429197639	212.2722191	96.96408518	221.6993254	226.0182643	189.0990676	121.6877478	70.66768556	98.53682219
ENSDARG00000062606	si:dkey-26i13.8	479.6729843	1.163555893	0.449480854	2.588666198	0.009634844	0.429197639	663.0913514	296.2546172	583.333623	563.6783485	842.2620827	445.0966158	298.6726515	144.9945841
ENSDARG00000017165	slc3a1	52.21111186	-4.602773352	1.778610699	-2.587847557	0.009657771	0.429197639	4.115178482	100.3070452	0	12.34553545	0	4.160264882	225.9375299	70.82334095
ENSDARG00000092088	LOC103909508	49.51374578	1.761417403	0.680667916	2.587777917	0.009659724	0.429197639	76.47126017	22.55623138	60.42550877	94.04249563	74.94577613	19.21293152	24.19254571	24.26321692
ENSDARG00000061551	rap1gap2a	328.2240693	1.07177754	0.414186717	2.587667581	0.009662818	0.429197639	444.8435748	211.6045638	286.4651778	581.5537034	466.5118433	270.4288912	205.0833835	159.3014167
ENSDARG00000073896	gjc2	14.45861967	-7.325534375	2.833214434	-2.585591224	0.009721214	0.430991843	0	28.91723933	0	0	0	40.5625826	0	46.1891354
ENSDARG00000036575	si:ch73-71d17.2	679.6251139	-0.999903328	0.386848259	-2.584742994	0.009745161	0.431254889	453.2019699	906.0482578	447.1090997	264.0045272	648.4922827	888.2165522	695.7283409	1134.19988
ENSDARG00000014840	prph2b	7.979635178	6.409280255	2.481099296	2.58324214	0.00978766	0.43149412	15.95927036	0	8.348510161	17.09381831	22.4354826	0	0	0
ENSDARG00000101826	zwi	16.39741562	7.449215937	2.88420914	2.582758592	0.009801388	0.43149412	32.79483124	0	90.90599953	0	7.478494199	0	0	0
ENSDARG00000077547	tmlhe	310.1103654	-0.818996849	0.317149698	-2.582366793	0.009812523	0.43149412	224.312526	395.9082048	240.2515702	247.8603655	184.8256424	357.7827798	375.2354571	454.7063774
ENSDARG00000101778	ca5a	1823.676599	-0.48564114	0.188150669	-2.58112896	0.009847779	0.43149412	1519.629515	2127.723682	1645.897333	1324.162832	1588.828381	2414.284452	2060.363434	1908.523161
ENSDARG00000074680	rims1a	371.5123503	-1.535815185	0.595094736	-2.580791077	0.009857422	0.43149412	189.9406179	553.0840826	102.206797	144.3959024	323.2191544	353.0656972	978.9155656	327.2709851
ENSDARG00000014017	rrm1	4149.416018	-0.444953961	0.172412917	-2.580746094	0.009858706	0.43149412	3514.715786	4784.11625	3021.233066	3490.937562	4031.97673	5218.012228	4263.948802	4870.387722
ENSDARG00000059836	ddit3	5321.895492	-0.715418205	0.277443015	-2.578613143	0.009919781	0.432799287	4028.621596	6615.169388	5546.193583	3613.44326	2926.227945	4894.551633	8078.013183	6872.943348
ENSDARG00000102020	pnpla3	284.693731	-1.392980171	0.540293062	-2.578193704	0.009931831	0.432799287	156.9656568	412.4218052	135.4313871	247.8603655	87.60521776	243.3754956	384.1933327	609.6965873
ENSDARG00000057983	svopl	2278.168855	-0.474384523	0.184025916	-2.57781367	0.00994276	0.432799287	1906.868018	2649.469691	1762.174421	2153.068484	1805.361149	2932.958984	2748.978015	2266.472075
ENSDARG00000088251	lgals17	524.7312439	-1.506925591	0.584842155	-2.57663641	0.009976683	0.433487788	273.2892348	776.1732529	172.8337135	253.3988698	393.6351213	276.3282882	1450.731143	601.4603278
ENSDARG00000101749	zgc:92161	184.3069391	-2.775538527	1.077541773	-2.575805965	0.010000675	0.433743042	46.95427211	321.6596061	41.7425508	78.82149554	20.29876997	24.96158929	859.9560608	80.06116803
ENSDARG00000018890	snrpa	2702.151508	0.358739036	0.139333114	2.574686132	0.010033109	0.434362847	3036.52292	2367.780096	2839.735773	3009.004943	3260.828044	2436.188556	2400.791039	2266.360694
ENSDARG00000056130	neurog1	99.17134786	-1.873901013	0.728093246	-2.573710199	0.010061451	0.434803604	42.52361276	155.819083	56.58434665	21.84210117	49.14439045	203.8529792	203.045181	60.55908864
ENSDARG00000078069	rrm2	4006.658838	-0.492809693	0.191569657	-2.572483035	0.01009719	0.435561867	3328.955113	4684.362563	3488.924971	3199.589991	3298.350376	3721.155082	5688.139554	4643.793054
ENSDARG00000103827	NA	58.19643736	2.372358892	0.922548803	2.571526713	0.01012512	0.435981128	97.44507425	18.94780046	140.2641375	77.45181065	74.61927464	25.26538792	28.07184104	3.506172438
ENSDARG00000087983	igsf5a	156.9296975	-2.719502155	1.058112616	-2.570144344	0.010165615	0.436938932	41.70347392	272.155921	16.56835396	97.53309178	11.00897602	40.13041833	622.3970103	153.9403344
ENSDARG00000091996	tcnbb	5113.311885	0.953355256	0.371026129	2.569509749	0.010184253	0.436955542	6743.890618	3482.733153	4071.290122	9911.56565	6248.816082	2070.771845	3259.671411	5117.756202
ENSDARG00000068431	si:ch211-195h23.3	403.551066	-0.997285015	0.388301279	-2.568327915	0.010219044	0.437663907	269.3346786	537.7674534	371.044896	205.1258197	231.8333202	442.0281437	718.6206897	452.6535269
ENSDARG00000056587	cyp2r1	216.4810431	-1.043920442	0.406577209	-2.567582292	0.010241048	0.437823082	141.15832	291.8037663	181.1355115	130.7831586	111.5562898	226.1336014	317.7622559	331.5154417
ENSDARG00000014041	smarcad1a	2906.596249	-0.421782647	0.16473867	-2.560313535	0.010457777	0.445452097	2484.729501	3328.462997	2168.115355	2527.625925	2758.447223	3462.676414	3032.261176	3490.451401
ENSDARG00000021488	cyth1b	1205.143917	-0.745363259	0.291129465	-2.560246722	0.010459788	0.445452097	900.5864413	1509.701394	760.7429726	1008.969783	932.0465687	1004.465418	1599.229661	1925.409103
ENSDARG00000019253	rhag	295.4895392	1.110153106	0.433699098	2.559731186	0.010475316	0.445452097	403.9758997	187.0031787	526.5717086	263.9659907	421.3899998	127.3908949	236.7183094	196.9003319
ENSDARG00000020080	ek1	122.9408546	-1.596752852	0.624896841	-2.555226315	0.010611878	0.450459153	60.72746078	185.1542484	88.31919124	46.01086395	47.85232716	105.5195975	289.7344476	160.2087002
ENSDARG00000103914	si:ch73-52e5.2	7133.327363	0.417696463	0.163522395	2.554368556	0.010638059	0.450581633	8158.717402	6107.937325	9501.696007	7156.452804	7818.003394	6766.13544	5680.450413	5877.226121
ENSDARG00000078593	vwa8	1276.232984	-0.420723764	0.1647378	-2.553899363	0.010652404	0.450581633	1091.504909	1460.961059	1109.424239	1029.427725	1135.662762	1462.333106	1531.796733	1388.753338
ENSDARG00000101479	LOC103910140	39.53486944	-3.45712864	1.355414601	-2.55060602	0.010753581	0.454059059	6.608009882	72.461729	0	12.34553545	7.478494199	33.28211905	152.2838858	31.81918217
ENSDARG00000074867	stim2a	206.2669292	-0.903621791	0.354530624	-2.548783461	0.01080994	0.455635153	143.7245712	268.8092873	133.5761626	140.5491728	157.0483782	313.0599323	240.8673226	252.5006069
ENSDARG00000077239	si:ch211-165i18.2	10.5551813	-6.871409504	2.697039568	-2.547759991	0.010841703	0.456113686	0	21.1103626	0	0	0	57.20364212	0.995319515	5.132126156
ENSDARG00000034717	def6c	56.05713088	-1.804523198	0.708447352	-2.547152154	0.010860607	0.456113686	24.96460574	87.14965601	20.40746928	25.64072747	28.84562048	132.08841	64.69576847	64.66478956
ENSDARG00000057728	slc17a8	52615.47412	0.563749771	0.221375301	2.54657935	0.010878448	0.456113686	62766.68055	42464.26768	74028.09482	46356.53595	67915.41089	52814.56267	38912.01643	35666.22393
ENSDARG00000042112	dio1	475.1799786	-1.325740216	0.520730246	-2.545925124	0.010898856	0.456170488	270.9808465	679.3791107	293.1254679	345.6749925	174.1420792	346.3420514	1207.322572	484.4727091
ENSDARG00000035869	azin1b	9487.920445	-0.314059592	0.123405816	-2.544933475	0.010929856	0.456235026	8459.242234	10516.59866	8673.563913	8603.128388	8101.034402	9508.440945	11078.92847	10962.42655
ENSDARG00000062646	tet3	1311.596271	-0.670175472	0.263387566	-2.544446126	0.010945119	0.456235026	1012.247495	1610.945047	1298.932296	848.009068	889.801122	1274.06683	1821.958449	1736.809861
ENSDARG00000045797	si:ch211-68a17.7	1610.940584	-0.399250589	0.156935096	-2.544049096	0.010957568	0.456235026	1389.471026	1832.410142	1362.662381	1399.793788	1405.956909	1703.628469	1808.495559	1985.106397
ENSDARG00000028335	hmga1a	26264.54625	0.375661742	0.147792307	2.541822029	0.011027631	0.458355053	29664.64642	22864.44607	32250.7203	31092.33738	25650.88159	21816.73025	25539.25048	21237.35747
ENSDARG00000034718	tfpia	579.9209046	-1.388650515	0.547011249	-2.538614181	0.011129248	0.461776996	320.4610906	839.3807185	251.8228874	542.9944758	166.5659085	504.0562981	1430.391431	583.6944265
ENSDARG00000070787	jupa	13234.1267	-0.289593151	0.114198112	-2.535883878	0.011216392	0.464587614	11910.24428	14558.00912	12695.30429	11626.56098	11408.86757	13871.29588	15370.91645	14431.81503
ENSDARG00000105288	kiaa0355	406.3343685	1.217503754	0.480625367	2.533165825	0.011303746	0.467397224	568.3444179	244.3243191	503.9096495	738.4337122	462.6898921	210.2366404	398.3173499	124.418967
ENSDARG00000005236	srcap	1231.406585	-0.741048295	0.293006314	-2.529120571	0.011434874	0.472003987	922.0951926	1540.717977	826.2315922	651.6867394	1288.367246	1398.410741	1510.988083	1712.755109
ENSDARG00000054312	slc38a6	823.0520811	-0.659601884	0.261121976	-2.52602977	0.011535971	0.475357436	638.2073757	1007.896786	584.3957113	597.3339843	732.8924315	770.6890693	1083.902952	1169.098338
ENSDARG00000077069	srgn	243.0484984	-1.757418498	0.695965407	-2.525152085	0.011564823	0.475727535	110.9581175	375.1388793	89.05077505	134.8512333	108.972344	124.8079464	202.0498615	798.5588298
ENSDARG00000011459	gsna	1264.54264	0.799831348	0.317017876	2.522985008	0.011636336	0.47749825	1606.406601	922.6786789	1088.870699	2100.23182	1630.117284	1068.208998	1039.563462	660.263577
ENSDARG00000077664	zgc:110239	1422.31259	-0.474998806	0.18829433	-2.522639981	0.011647758	0.47749825	1190.349646	1654.275535	1229.086218	1016.132533	1325.830186	1759.792045	1623.366129	1579.668431
ENSDARG00000018542	hapln4	14.20476877	-7.300279822	2.900249293	-2.51712149	0.011831802	0.483903953	0	28.40953755	0	0	0	14.56092709	70.66768556	0
ENSDARG00000001870	atp1a1a.4	22747.61502	-3.413171423	1.356185452	-2.51674387	0.01184449	0.483903953	3904.200764	41591.02928	943.0812624	9147.898488	1621.622543	53153.89676	68915.94812	2703.242955
ENSDARG00000100373	si:ch211-175l6.1	13.92931006	-7.27186518	2.890504086	-2.515777512	0.011877013	0.483903953	0	27.85862011	0	0	0	0	18.91107078	64.66478956
ENSDARG00000021032	foxd3	89.20425481	1.766247714	0.702178792	2.515381742	0.011890356	0.483903953	137.8611932	40.54731639	134.5037748	203.2265066	75.85329831	28.08178795	27.86894642	65.69121479
ENSDARG00000015989	zdhhc16b	2009.676652	-0.581043695	0.231040668	-2.514897911	0.011906686	0.483903953	1610.261025	2409.092279	1904.533921	1537.542664	1388.706491	2925.947574	1914.562451	2386.766812
ENSDARG00000094973	wnt16	32.34969389	2.524694701	1.00424616	2.514019772	0.011936374	0.483903953	55.29207889	9.4073089	54.37605555	39.9527088	71.54747231	17.85971641	3.312019375	7.050190915
ENSDARG00000029291	ipmkb	1193.778741	0.496511644	0.19751829	2.513750208	0.011945501	0.483903953	1397.419603	990.1378788	1325.399275	1240.921658	1625.937876	938.1867315	1007.00096	1025.225945
ENSDARG00000096080	NA	112.3696104	-1.585619275	0.631027441	-2.51275804	0.011979146	0.484447201	56.14668062	168.5925402	75.13659145	48.43248521	44.8709652	101.9264896	280.6801032	123.1710277
ENSDARG00000071015	pbxip1a	3181.990843	-0.557824303	0.222219087	-2.510244778	0.01206475	0.486352312	2574.405147	3789.576538	3132.92956	1899.009981	2691.275899	3989.594622	3341.698951	4037.436043
ENSDARG00000099088	edar	28.56575089	2.313464364	0.921632004	2.510182321	0.012066884	0.486352312	47.55790586	9.573595928	45.45299976	42.73454578	54.48617202	10.4006622	4.976597574	13.343528
ENSDARG00000076296	triqk	698.343169	-0.535781822	0.213592334	-2.508431887	0.012126835	0.486869626	569.8943321	826.792006	631.4461176	562.5532367	515.683642	847.3619941	850.3552084	782.6588155
ENSDARG00000075389	herc5.2	18.7845877	3.031190369	1.208939351	2.507313843	0.012165264	0.486869626	33.47639221	4.092783194	14.84179584	24.69107089	60.89630991	4.160264882	2.985958545	5.132126156
ENSDARG00000059812	sin3ab	2351.007265	0.45049489	0.179760861	2.506078844	0.012207839	0.486869626	2715.027834	1986.986696	2741.969759	2789.392974	2613.720768	1682.793087	2326.52152	1951.645482
ENSDARG00000024844	max	11496.86364	0.326078293	0.130137232	2.505649516	0.012222671	0.486869626	12790.4789	10203.24838	14087.43244	12443.74525	11840.259	9449.665768	10540.88706	10619.1923
ENSDARG00000061187	cbx5	6632.994727	0.326265901	0.130237853	2.50515417	0.012239803	0.486869626	7379.820883	5886.168571	7281.658339	7240.222229	7617.582083	5675.17387	6530.643703	5452.68814
ENSDARG00000039534	rrh	13.89539009	-7.26824573	2.901390903	-2.505090136	0.012242019	0.486869626	0	27.79078018	0	0	0	17.68112575	0	65.69121479
ENSDARG00000070494	pdgfra	246.0592138	1.25230374	0.499918794	2.505014326	0.012244643	0.486869626	346.5858418	145.5325859	333.5906333	357.5186197	348.6482722	212.6462062	65.54968884	158.4018626
ENSDARG00000102470	mpp7a	774.7833113	0.685894991	0.273852806	2.504611878	0.012258583	0.486869626	955.5042395	594.0623832	1104.786178	1017.082189	744.644351	650.0413878	656.9108798	475.234882
ENSDARG00000070923	zgc:158296	13.76066377	7.195857299	2.873180635	2.504491786	0.012262745	0.486869626	27.52132754	0	47.30822424	0	35.25575837	0	0	0
ENSDARG00000097362	NA	8.999945715	5.595261697	2.235264614	2.50317643	0.012308417	0.487873859	17.66811826	0.331773172	7.420897921	37.03660634	8.546850514	0	0.995319515	0
ENSDARG00000087330	LOC100535691	381.2241955	0.721893874	0.28847866	2.502416899	0.012334858	0.488113775	474.6449189	287.803472	532.7817709	445.7277281	445.4252578	246.2597676	284.6007742	332.5498743
ENSDARG00000099566	lmbrd2a	5262.042359	-0.423571144	0.169615329	-2.497245663	0.012516221	0.494301211	4494.917147	6029.167572	5323.368239	4069.434698	4091.948504	6323.023554	6333.816469	5430.662692
ENSDARG00000069453	zgc:113314	176.0498524	-1.355277878	0.54280932	-2.496784463	0.012532511	0.494301211	98.93162743	253.1680774	111.9954547	97.67929153	87.12013611	149.5719328	189.5853095	420.3469899
ENSDARG00000005482	rapgef2b	4006.533581	0.403801689	0.161835607	2.495135018	0.012590921	0.495788227	4564.117334	3448.949828	4359.019009	4955.053768	4378.279225	3988.676755	3123.618384	3234.554345
ENSDARG00000090398	pde1cb	67.22257967	-2.028334943	0.813546688	-2.493200418	0.012659737	0.497679398	26.51510913	107.9300502	19.47985704	15.19450516	44.8709652	177.8513237	92.56471488	53.37411202
ENSDARG00000027169	kpna7	178.9829052	1.494314347	0.599832525	2.491219273	0.012730553	0.499642883	264.1541111	93.81169929	245.8172436	404.5537	142.0913898	131.0483438	48.77065623	101.6160979
ENSDARG00000010437	tent5c	789.3123504	0.645980169	0.259377537	2.490501591	0.012756292	0.499833713	963.2839879	615.3407129	957.2456208	756.9558544	1175.650489	604.3151217	683.2936011	558.4134159
ENSDARG00000096496	LOC108183545	7.946462508	-6.462265643	2.598102642	-2.487301902	0.012871612	0.503528194	0	15.89292502	0	0	0	18.72119197	25.87830739	3.079275693
ENSDARG00000100087	evx1	10.91542296	-4.972008027	2.000746354	-2.48507664	0.012952355	0.505860233	0.60518807	21.22565785	0	1.815564209	0	20.12720838	9.687842808	33.86192237
ENSDARG00000021739	klhl24a	2235.055213	-0.485331215	0.195347961	-2.484444737	0.012975365	0.505933556	1862.621742	2607.488683	2013.846173	1612.516861	1961.502193	2688.57118	2176.763779	2957.131091
ENSDARG00000003592	surf1	2338.00545	-0.421694654	0.16978509	-2.483696628	0.013002653	0.506173188	1998.679577	2677.331324	1766.795588	2293.847933	1935.395209	2819.790907	2670.802276	2541.400788
ENSDARG00000033999	cyp26a1	75.90716358	-1.402816144	0.565152714	-2.482189519	0.013057781	0.507494035	41.6491529	110.1651743	37.1044896	49.38214179	38.46082731	134.1685424	89.57875634	106.748224
ENSDARG00000002798	cog8	1676.365696	0.565742512	0.228011324	2.481203576	0.013093957	0.508075231	2000.898615	1351.832776	1636.307992	2273.477835	2092.91002	1624.583436	1138.645525	1292.269366
ENSDARG00000038964	traf4b	957.2294022	-0.528498693	0.21317681	-2.479156585	0.013169348	0.50962649	783.8128597	1130.645945	765.2800981	797.7115212	788.4469599	1248.079464	930.6237464	1213.234623
ENSDARG00000094438	plac8.2	118.2009902	-2.078918435	0.838624334	-2.478962691	0.013176509	0.50962649	45.33838634	191.063594	66.65710293	44.68172647	24.67632963	56.75414848	108.1351577	408.3014758
ENSDARG00000016866	fam102ab	543.9804763	1.022966345	0.412875355	2.477663861	0.013224567	0.51066025	729.1808578	358.7800947	867.0434408	405.3755776	915.1235552	328.995466	481.3077886	266.0370295
ENSDARG00000089858	cobll1a	508.1103151	-0.987720529	0.399010198	-2.475426777	0.013307705	0.5118217	340.8893984	675.3312318	208.2137876	524.8039743	289.6504333	688.1692204	589.448266	748.376209
ENSDARG00000031216	ssu72	2806.103148	0.353595428	0.14285236	2.475250864	0.013314262	0.5118217	3148.150623	2464.055672	3435.875737	3135.766003	2872.810129	2481.598002	2491.284746	2419.28427
ENSDARG00000051956	isca1	5207.831933	-0.296754315	0.119894451	-2.475129686	0.01331878	0.5118217	4674.030278	5741.633589	4991.481464	4497.573529	4533.035841	5559.153948	5898.263445	5767.483374
ENSDARG00000070575	fam131bb	41.77909621	4.830364321	1.952695615	2.473690361	0.013372554	0.51231661	80.74301462	2.815177795	34.98231261	206.2394792	1.007252086	0	8.445533385	0
ENSDARG00000068745	map4l	478.1484824	-0.710808215	0.287353194	-2.473639514	0.013374457	0.51231661	364.1128283	592.1841366	293.239703	456.7691856	342.3295962	609.7116831	558.9280751	607.9126517
ENSDARG00000045808	rlbp1b	654.4474607	0.830444278	0.336046315	2.471219712	0.013465306	0.51338473	837.7682353	471.1266861	591.5567152	1199.269784	722.4782069	422.7396346	518.2202463	472.4201772
ENSDARG00000098193	NA	36.28873793	3.98028791	1.61067772	2.471188284	0.01346649	0.51338473	68.26442463	4.313051231	103.8925709	56.0297378	44.8709652	0	12.93915369	0
ENSDARG00000012801	pfkpb	6736.988977	0.543337686	0.219869428	2.471183423	0.013466673	0.51338473	7990.733004	5483.244951	9483.303376	5901.050309	8587.845326	6276.886659	4549.088779	5623.759414
ENSDARG00000101695	si:dkey-26m3.3	219.227504	-1.714369622	0.693981441	-2.470339292	0.013498496	0.51377978	102.3323735	336.1226345	130.4698763	104.9424098	71.58483442	81.81678357	597.6617654	328.8893545
ENSDARG00000068187	spg7	5790.430899	-0.30419271	0.12318341	-2.469429199	0.01353288	0.513812971	5182.237098	6398.6247	5328.204707	5036.978462	5181.528124	6521.215202	6787.083772	5887.575126
ENSDARG00000105369	NA	13.22247409	-7.196617204	2.914577263	-2.469180452	0.013542291	0.513812971	0	26.44494819	0	0	0	22.88145685	0	56.45338771
ENSDARG00000069296	moxd1l	1854.048013	-0.408442745	0.165496681	-2.467981482	0.013587735	0.514721456	1593.207237	2114.88879	1593.435571	1746.277469	1439.90867	2030.185081	2275.381016	2039.100273
ENSDARG00000009673	ifi44f5	895.0049281	0.743055392	0.301371184	2.465582086	0.013679083	0.515363357	1120.528201	669.4816554	777.3390572	1505.205668	1079.039877	619.8794674	630.0372529	758.5282458
ENSDARG00000073684	quo	109.0987022	1.573243957	0.638087564	2.465561227	0.013679879	0.515363357	163.3016657	54.89573871	91.37745504	241.3053566	157.2221854	81.15483397	47.23312636	36.29925579
ENSDARG00000090160	zgc:173709	97.18975743	-1.780830149	0.722486792	-2.464861877	0.013706608	0.515363357	44.08542371	150.2940912	32.2321678	21.54928858	78.47481476	146.243045	90.83011651	213.8091119
ENSDARG00000090160	zgc:174690	97.18975743	-1.780830149	0.722486792	-2.464861877	0.013706608	0.515363357	44.08542371	150.2940912	32.2321678	21.54928858	78.47481476	146.243045	90.83011651	213.8091119
ENSDARG00000090160	LOC103910704	97.18975743	-1.780830149	0.722486792	-2.464861877	0.013706608	0.515363357	44.08542371	150.2940912	32.2321678	21.54928858	78.47481476	146.243045	90.83011651	213.8091119
ENSDARG00000112993	efnb3a	141.6344174	1.817043759	0.737290737	2.464487438	0.013720937	0.515363357	220.7967592	62.47207553	444.3786651	152.5768318	65.43478072	65.5485033	65.37891041	56.48881289
ENSDARG00000103924	zgc:154055	299.2893583	1.047083722	0.424888082	2.464375364	0.013725229	0.515363357	403.3399875	195.238729	307.9672637	561.2470345	340.8056642	211.1334427	133.372815	241.2099293
ENSDARG00000101644	si:ch211-248g20.5	166.3354417	-1.26745734	0.514358711	-2.464150626	0.013733838	0.515363357	97.50642958	235.1644538	81.13076938	132.5122145	78.87630486	204.8395255	158.9165766	341.7372594
ENSDARG00000078738	nampt3.2	7.546826582	6.329749954	2.569560019	2.463359449	0.013764185	0.51547322	15.09365316	0	11.98312201	26.92801206	6.369825423	0	0	0
ENSDARG00000044751	ddt	1581.630969	-0.522166909	0.212008542	-2.462952215	0.013779828	0.51547322	1298.429529	1864.832408	1282.482341	1476.053473	1136.752772	1759.8686	2211.937785	1622.69084
ENSDARG00000101443	relch	2831.89665	0.40979402	0.166454505	2.461898041	0.013820395	0.516184203	3231.212068	2432.581233	3401.785068	3440.192708	2851.658428	2524.256414	2620.013864	2153.473421
ENSDARG00000013946	ivns1abpb	3023.773493	-0.513404824	0.208617616	-2.460985001	0.013855616	0.516190246	2491.311367	3556.235618	2280.612797	2722.953339	2470.367965	2716.955098	3726.050028	4225.70173
ENSDARG00000096689	si:dkey-66i24.9	937.3217562	-0.569062928	0.231253419	-2.460776278	0.013863679	0.516190246	754.7891343	1119.854378	667.8808129	894.5764916	701.9100984	1025.505293	1052.052727	1282.005114
ENSDARG00000013842	tbc1d19	1528.442605	0.501635453	0.204103758	2.457747263	0.013981153	0.519755868	1791.426554	1265.458656	1842.39784	1707.878883	1824.002938	1538.425421	1089.708559	1168.241987
ENSDARG00000062650	rif1	2373.884906	-0.523003173	0.212865032	-2.456970823	0.014011407	0.520073001	1948.13959	2799.630223	1779.944292	2368.585322	1695.889155	3077.161583	2327.699729	2994.029357
ENSDARG00000111326	cdhr5-rs	15.52494291	7.366746318	2.999341229	2.456121447	0.014044568	0.52017671	31.04988582	0	2.447461032	90.70219643	0	0	0	0
ENSDARG00000093120	si:dkey-117m1.4	1569.958815	0.695649744	0.28331745	2.455372033	0.014073885	0.52017671	1941.289193	1198.628437	2318.102988	1850.88066	1654.883931	1162.794034	1594.501863	838.5894138
ENSDARG00000031336	hsd20b2	3073.232524	-0.425476395	0.173355602	-2.454356196	0.01411371	0.52017671	2623.166307	3523.298742	2969.286781	2601.109353	2299.102788	3727.597334	3739.415417	3102.883474
ENSDARG00000056156	npdc1b	340.1837002	1.001795296	0.408171193	2.454350805	0.014113922	0.52017671	453.7328458	226.6345546	460.0956711	534.6566505	366.4462158	318.2602634	218.9702933	142.6731071
ENSDARG00000041137	dhrs13a.3	828.0152221	-0.706367683	0.287840369	-2.454025772	0.014126686	0.52017671	629.2009638	1026.82948	619.2610108	499.1926287	769.1492518	964.8335734	1285.704082	829.9507858
ENSDARG00000100528	map1lc3c	257.3981039	-1.060071673	0.432081206	-2.453408431	0.014150956	0.52017671	166.8475969	347.948611	131.7209381	220.3203249	148.5015277	336.9814554	240.8673226	465.9970549
ENSDARG00000058782	si:ch73-242m19.1	66.64409653	-2.548003367	1.038721492	-2.453018818	0.014166293	0.52017671	19.4391214	113.8490717	43.59777528	1.899313146	12.82027577	78.00496653	106.4991881	157.0430604
ENSDARG00000069332	tmem72	226.1433666	-4.791204223	1.955288667	-2.450382035	0.014270471	0.522365296	15.79077126	436.4959619	4.6380612	0	42.73425257	437.8678788	848.0122267	23.60778032
ENSDARG00000068404	tbcb	10813.36272	-0.318855557	0.130130274	-2.450279615	0.014274532	0.522365296	9623.117071	12003.60836	9467.316898	10643.37361	8758.660711	12512.45761	11360.7571	12137.61037
ENSDARG00000109055	ftr81	63.75535207	2.029897951	0.828635902	2.449686219	0.014298075	0.522365296	102.4232522	25.08745191	147.4903462	114.9084453	44.8709652	30.16192039	34.83618302	10.26425231
ENSDARG00000003193	rassf7b	2092.371127	-0.517544471	0.211302479	-2.449306197	0.014313171	0.522365296	1720.943811	2463.798443	2100.67606	1444.588146	1617.567226	2743.239003	2481.050029	2167.106298
ENSDARG00000096509	NA	7.199861398	6.261944658	2.55992616	2.446142688	0.014439384	0.526169404	14.3997228	0	20.40746928	14.24484859	8.546850514	0	0	0
ENSDARG00000030155	ssbp3b	5769.944697	0.343473401	0.140454397	2.445444266	0.014467381	0.526284555	6453.366853	5086.522541	6376.657722	7248.226408	5735.21643	5154.155616	5064.795005	5040.617001
ENSDARG00000099320	NA	8.37082957	-6.537094539	2.673693562	-2.444967752	0.014486509	0.526284555	0	16.74165914	0	0	0	4.160264882	3.981278059	42.08343448
ENSDARG00000034852	nt5c2l1	2742.537352	-0.512868758	0.209841463	-2.444077312	0.014522314	0.526511132	2260.215695	3224.859009	2065.98716	2016.892597	2697.767328	3595.137765	2604.209539	3475.229722
ENSDARG00000070080	nbeaa	1035.567229	0.927123161	0.379423999	2.443501629	0.014545504	0.526511132	1356.642889	714.4915684	1719.548683	957.0605764	1393.319409	1106.937368	518.9117109	517.6256262
ENSDARG00000029248	fubp1	3048.63542	0.316857495	0.129723599	2.442558619	0.014583561	0.526511132	3382.20993	2715.06091	3311.410074	3298.044354	3537.175361	2788.320151	2569.000906	2787.861674
ENSDARG00000077573	tmprss13b	127.4034093	-2.109470629	0.863843622	-2.441958911	0.014607809	0.526511132	47.90154682	206.9052718	21.96280501	74.75375705	46.9880784	452.2270581	105.6101016	62.87865574
ENSDARG00000059805	slc25a38a	335.3087534	-1.735625218	0.710926396	-2.44135712	0.014632177	0.526511132	154.9089163	515.7085906	85.34032609	178.5354357	200.8509871	113.367218	1023.188461	410.5700925
ENSDARG00000099730	pkma	39273.27599	-0.334708532	0.137106792	-2.44122503	0.014637531	0.526511132	34738.05465	43808.49734	36904.94855	30234.32511	37074.89028	47299.63632	43384.06936	40741.78634
ENSDARG00000113244	NA	6.95532836	-6.270005875	2.568622748	-2.440999123	0.01464669	0.526511132	0	13.91065672	0	0	0	13.52086087	16.92043175	11.29067754
ENSDARG00000070864	bcl6aa	225.357521	1.50746692	0.617936766	2.439516472	0.014706932	0.527730452	333.4083988	117.3066433	454.5299976	369.4164068	176.2787918	188.2519859	116.4523832	47.21556063
ENSDARG00000074221	abca7	1140.010271	-0.888274098	0.364184032	-2.439080302	0.014724696	0.527730452	799.6877029	1480.33284	1153.949627	517.5628322	727.55065	1192.955955	1201.350654	2046.691911
ENSDARG00000039943	tent5ba	2797.809534	-0.506309889	0.207717052	-2.437497948	0.014789298	0.529253494	2311.707499	3283.911569	2651.115782	2419.724948	1864.281768	2740.574491	3675.714968	3435.445249
ENSDARG00000101264	trim35-12	462.9500591	-2.022450952	0.830223983	-2.43603051	0.014849432	0.530612315	182.8534353	743.046683	34.32165288	458.6841247	55.55452834	654.2016526	1169.50043	405.4379663
ENSDARG00000103915	ero1b	2769.115439	-0.530152585	0.217878719	-2.433246293	0.014964118	0.533913494	2265.893789	3272.33709	2585.436382	1650.276745	2561.968238	3490.361383	3245.615338	3081.034549
ENSDARG00000095390	NA	137.3756875	-1.362936679	0.560497424	-2.431655565	0.015029992	0.534805562	77.10191763	197.6494574	64.14973087	49.76426012	117.3917619	258.8668855	195.3087588	138.772728
ENSDARG00000054534	acot12	1441.47148	-1.008361207	0.414696574	-2.431563872	0.015033797	0.534805562	957.2849956	1925.657965	884.942077	1104.450594	882.4623155	1060.867545	3393.044226	1323.062123
ENSDARG00000054645	si:ch211-51c14.1	29.00466374	-2.775396507	1.141692728	-2.430948747	0.015059345	0.534874309	7.093924203	50.91540327	14.62852725	3.941096928	2.712148433	32.80387297	87.5687031	32.37363375
ENSDARG00000056804	il4i1	98.94201394	2.891048017	1.189515249	2.430442166	0.015080413	0.534874309	174.3914256	23.49260225	83.48510161	174.7368094	264.9523659	18.72119197	51.75661477	0
ENSDARG00000094732	mical3b	412.2226528	-1.501344237	0.618330747	-2.428060135	0.015179826	0.537603871	215.049653	609.3956526	100.0763405	431.0699155	114.0027032	345.4620266	639.1458089	843.5791224
ENSDARG00000044513	tpst1l	5340.056848	0.310283377	0.127929913	2.425416928	0.015290815	0.539958925	5912.057548	4768.056148	6186.412011	5662.113054	5887.647578	4822.297531	4390.268897	5091.602017
ENSDARG00000055591	pipox	475.858617	-1.195042549	0.492719311	-2.425402299	0.015291431	0.539958925	289.2944228	662.4228112	398.8732632	230.7665472	238.2434581	506.5122493	1128.69233	352.0638543
ENSDARG00000010717	chchd10	8855.90165	-0.471282753	0.19438856	-2.424436672	0.015332157	0.540599668	7422.024256	10289.77904	8434.385829	7664.97622	6166.710719	10093.2203	12291.41729	8484.699539
ENSDARG00000016868	rhobtb4	1821.142142	-0.656951959	0.271170551	-2.422652298	0.015407666	0.542463131	1413.452201	2228.832082	1827.831485	1160.918021	1251.607098	2822.119618	2120.599634	1743.776995
ENSDARG00000013828	snx13	1439.48863	0.747746756	0.308914012	2.420566005	0.015496366	0.544099382	1804.33415	1074.64311	1888.797518	1735.964801	1788.240131	1475.128245	1107.349879	641.4512066
ENSDARG00000090159	lamp3	10.22921309	-4.971419006	2.053889272	-2.420490273	0.015499594	0.544099382	0.61840816	19.84001802	1.85522448	0	0	32.24205283	13.93447321	13.343528
ENSDARG00000059406	raf1b	2313.139372	0.386012489	0.159521413	2.419816139	0.015528356	0.544310949	2620.608568	2005.670177	2467.959177	2536.120756	2857.745772	2166.089515	1815.527798	2035.393216
ENSDARG00000098686	tmprss2	118.8743725	-1.559002011	0.645152271	-2.4164869	0.01567109	0.548068033	60.26236655	177.4863785	50.09106096	65.52630352	65.16973517	113.367218	318.5022448	100.5896727
ENSDARG00000024314	herpud1	4923.710497	-0.44070218	0.18239103	-2.416249199	0.015681325	0.548068033	4177.44787	5669.973123	4833.833587	3725.323322	3973.1867	5297.662519	6668.262302	5043.994549
ENSDARG00000015072	dmrt2a	418.7117777	1.670580103	0.691661284	2.415315332	0.015721592	0.548444072	637.2430254	200.1805301	126.1341159	1330.65625	454.9387097	187.4956541	170.5500242	242.4959119
ENSDARG00000062631	npffr1l2	6.868581381	-6.251223349	2.588565041	-2.414937716	0.015737901	0.548444072	0	13.73716276	0	0	0	15.72645594	16.35550552	9.129526823
ENSDARG00000075557	apcdd1l	12.63446735	7.072514506	2.931338167	2.412725555	0.015833737	0.550981829	25.2689347	0	35.52970494	0	40.27709916	0	0	0
ENSDARG00000117211	LOC553492	259.1091266	1.190364041	0.493712016	2.411049359	0.015906696	0.552045278	360.3324925	157.8857607	262.5142639	520.4118019	298.0714117	164.3304628	217.9749738	91.35184557
ENSDARG00000043531	jun	58238.07341	0.344139042	0.142739182	2.410964091	0.015910415	0.552045278	65151.19459	51324.95222	76512.70713	59644.06494	59296.81172	53008.69398	51252.5565	49713.60618
ENSDARG00000013393	guca1b	7.176605884	-6.315000629	2.62146416	-2.408959362	0.015998079	0.55270609	0	14.35321177	0	0	0	10.4006622	5.971917089	26.68705601
ENSDARG00000097706	birc6-as2	13.58235177	7.177431581	2.979626438	2.40883605	0.016003485	0.55270609	27.16470353	0	7.420897921	74.07321268	0	0	0	0
ENSDARG00000040157	glt8d1	431.362241	0.948970093	0.394041899	2.408297432	0.016027118	0.55270609	568.3942858	294.3301961	347.4203767	688.9465552	668.8159255	368.9501954	292.2597687	221.7806244
ENSDARG00000101704	lrrc24	33.70326468	-3.1228568	1.29677781	-2.408166437	0.01603287	0.55270609	6.925900759	60.48062859	0	7.018148565	13.75955371	63.68643281	80.91167341	36.84377955
ENSDARG00000070830	zgc:136858	132.8486998	-1.183895644	0.4916729	-2.407892816	0.016044891	0.55270609	81.27736915	184.4200304	69.57091801	58.87870751	115.3824819	176.8112575	205.0358201	171.4130136
ENSDARG00000079307	tmem269	1115.065537	-0.750126091	0.311599322	-2.40734186	0.01606912	0.552745403	831.5779329	1398.55314	1031.265569	678.789448	784.6787812	1956.971653	1118.498013	1120.189755
ENSDARG00000079783	isg20	2485.306801	0.39163828	0.162720468	2.406816333	0.016092261	0.55274722	2820.578025	2150.035577	2908.991985	2842.322122	2710.419969	1849.23774	2252.408062	2348.460929
ENSDARG00000117714	NA	14.00963546	3.950958919	1.643140779	2.404516381	0.01619388	0.555440818	26.31565836	1.703612564	29.68359168	41.7848892	7.478494199	3.120198661	1.99063903	0
ENSDARG00000045598	akr1b1.2	8745.591184	-0.35466603	0.147543457	-2.403807238	0.016225326	0.555723231	7676.174675	9815.007694	6503.489415	8054.037394	8470.997215	9439.641016	9808.873819	10196.50825
ENSDARG00000013777	ppp1r13l	1306.109057	-0.579121597	0.240974982	-2.403243659	0.016250356	0.555785379	1047.454425	1564.763689	1040.406339	955.5456405	1146.411296	1942.576575	1548.183732	1203.530759
ENSDARG00000077860	ankhd1	2825.122407	0.362747593	0.151004788	2.402225773	0.016295647	0.556539366	3178.471178	2471.773636	2828.299909	3440.975832	3266.137793	2601.768127	2435.537058	2378.015722
ENSDARG00000077540	f2rl1.2	495.373085	-1.651488296	0.687948949	-2.400597163	0.016368345	0.557454714	239.1913562	751.5548137	464.8016703	62.73157329	190.040825	290.4295891	1060.066205	904.1686466
ENSDARG00000060103	cpeb3	683.8912877	-0.744429416	0.310138397	-2.400313609	0.016381031	0.557454714	511.3126525	856.469923	589.0337725	346.6246491	598.279536	945.4201943	913.7033146	710.2862599
ENSDARG00000087187	grip2a	219.7112619	-1.303743651	0.543212526	-2.400061831	0.016392303	0.557454714	126.503692	312.9188319	107.7417434	113.8860135	157.8833189	361.0013746	444.5013563	133.2537648
ENSDARG00000007480	rpe65a	16.70864739	-3.559263755	1.484502954	-2.397613117	0.016502285	0.55935274	2.614376714	30.80291806	4.6380612	0	3.205068943	42.64271504	16.92043175	32.8456074
ENSDARG00000028336	dhdh.1	2508.712484	-0.955549811	0.39864799	-2.396976369	0.01653099	0.55935274	1707.020549	3310.404419	1311.643707	2250.686078	1558.731862	1709.868866	5528.004586	2693.339807
ENSDARG00000098368	aplp1	185.16656	1.367155025	0.570401987	2.39682725	0.016537718	0.55935274	266.7970807	103.5360393	225.7265513	364.5069771	210.1577137	128.5165527	44.55797889	137.5335864
ENSDARG00000010181	asap2a	250.0690582	-1.106626968	0.461721374	-2.396741907	0.016541571	0.55935274	158.6623413	341.4757751	140.9970605	132.0022636	202.9876997	350.5023163	473.7720891	200.1529201
ENSDARG00000100695	NA	6.82253655	6.183870862	2.581368249	2.395578726	0.01659415	0.560339283	13.6450731	0	15.76940808	12.34553545	12.82027577	0	0	0
ENSDARG00000104775	ly6m2	131.5920984	2.514205995	1.050395502	2.393580313	0.016684828	0.562607702	223.9947417	39.1894551	355.275488	64.57664695	252.1320902	2.080132441	81.61620022	33.87203263
ENSDARG00000016570	prlra	149.2920074	-1.794501767	0.750072623	-2.392437359	0.016736885	0.563250618	66.71662244	231.8673924	19.96959626	130.6966308	49.48364029	348.4314106	179.8353912	167.3353755
ENSDARG00000055118	mylipb	990.7752941	1.29290198	0.540528576	2.391921606	0.016760422	0.563250618	1407.229826	574.3207624	1153.949627	2047.459571	1020.28028	626.1198647	932.6143854	164.228037
ENSDARG00000039439	il22ra2	28.04028066	5.731764292	2.396609289	2.391613985	0.016774474	0.563250618	55.0404951	1.04006622	0	157.6429911	7.478494199	3.120198661	0	0
ENSDARG00000090340	fam83ga	103.7958552	-2.592633306	1.085481084	-2.388464749	0.016918931	0.566047204	29.57543892	178.0162715	2.78283672	21.84210117	64.10137885	35.36225149	300.5864935	198.1000696
ENSDARG00000114289	NA	13.92905422	4.743278023	1.985954701	2.388411992	0.016921361	0.566047204	26.86278892	0.995319515	5.565673441	49.38214179	25.64055154	0	2.985958545	0
ENSDARG00000009830	hdlbpa	12347.93541	-0.443634301	0.185759952	-2.388212832	0.016930534	0.566047204	10464.22232	14231.6485	12177.93656	9620.396733	9594.333669	11834.6001	17078.44833	13781.89706
ENSDARG00000088658	NA	14.52482262	4.374576288	1.83209917	2.387739899	0.016952335	0.566047204	27.72255256	1.327092686	26.90075496	19.94278803	36.32411468	0	3.981278059	0
ENSDARG00000099761	vox	13.57216786	7.176232188	3.006527745	2.38688374	0.016991864	0.566154664	27.14433571	0	0	75.02286925	6.410137885	0	0	0
ENSDARG00000036237	slc27a2a	711.6545104	-1.358275174	0.569231786	-2.386154829	0.017025581	0.566154664	399.3794964	1023.929524	314.6139914	582.8614464	300.6630515	523.6833005	2058.899245	489.2060274
ENSDARG00000020656	prkg1a	2157.844748	0.804560521	0.337278892	2.385445812	0.017058435	0.566154664	2744.429928	1571.259569	3285.602554	1520.400173	3427.287056	2056.210918	1374.53625	1283.031539
ENSDARG00000037964	lhx2a	85.0055189	-1.509725534	0.632955832	-2.385198868	0.017069891	0.566154664	44.12925602	125.8817818	65.91677387	30.09743807	36.37355613	167.375204	120.8092431	89.46089824
ENSDARG00000057273	alox5a	478.4418239	1.285951503	0.53918218	2.385003715	0.017078949	0.566154664	678.5135719	278.3700758	410.0299529	437.2647398	1188.246023	416.0155506	152.4417326	266.6529442
ENSDARG00000060368	syn1	14.65122195	4.820030193	2.021311282	2.384605595	0.01709744	0.566154664	28.30712438	0.995319515	38.03210184	43.68420235	3.205068943	0	2.985958545	0
ENSDARG00000071395	camk2g1	6000.597459	0.397718601	0.167033868	2.381065627	0.017262636	0.570077669	6822.454213	5178.740705	6974.796466	6429.801893	7062.764282	6206.582022	4538.19067	4791.449422
ENSDARG00000045265	gsg1l2b	7.177252082	6.257474157	2.628035335	2.381046432	0.017263536	0.570077669	14.35450416	0	11.13134688	26.59038404	5.341781571	0	0	0
ENSDARG00000112874	LOC100537428	20.59342112	2.72183937	1.143815846	2.379613275	0.017330816	0.571511094	35.76696636	5.41987588	20.40746928	65.52630352	21.36712628	4.160264882	6.967236604	5.132126156
ENSDARG00000060937	adnp2a	1743.155631	-0.525472042	0.221123676	-2.376371682	0.017483841	0.575764299	1429.197353	2057.113908	1534.772926	1169.192702	1583.626432	2019.09497	1728.781705	2423.46505
ENSDARG00000105015	NA	31.9395687	-2.087997618	0.878866967	-2.375783476	0.017511735	0.575890738	12.13411674	51.74502066	16.69702032	13.29519202	6.410137885	61.363907	50.76129526	43.10985971
ENSDARG00000098392	ly6pge	7.677798756	6.354614572	2.676251291	2.374446149	0.0175753	0.576498028	15.35559751	0	4.6380612	36.08694977	5.341781571	0	0	0
ENSDARG00000075376	sgsm1b	494.4945247	-0.925500428	0.389785845	-2.374381832	0.017578362	0.576498028	340.9594396	648.0296098	469.8439733	249.7994926	303.2348528	448.8160631	629.6630825	865.6096836
ENSDARG00000111882	si:ch211-194m7.4	11.89973727	-4.569581758	1.925975465	-2.372606423	0.017663074	0.577609965	0.958492478	22.84098206	1.824699402	0	1.050778032	43.34571238	1.957885898	23.21934789
ENSDARG00000045618	clta	38581.82719	0.261261252	0.110120182	2.372510168	0.017667677	0.577609965	42065.69608	35097.95829	44151.40474	40190.37723	41855.30628	37598.28867	34365.79284	33329.79335
ENSDARG00000006501	cyp2x10.2	62.93378371	-3.354903284	1.414284718	-2.372155509	0.017684646	0.577609965	11.29529224	114.5722752	8.259410568	0	25.62646615	16.56819045	263.6687079	63.47992717
ENSDARG00000079293	gdpd4b	204.6623952	1.00488458	0.423954786	2.370263562	0.017775409	0.578029509	273.2176955	136.107095	231.5733368	336.2035597	251.8761899	182.6168288	118.1657866	107.5386695
ENSDARG00000088245	NA	260.4480441	-0.903247247	0.381161739	-2.369721707	0.017801479	0.578029509	181.4745592	339.4215289	201.110702	153.1257382	190.1872373	371.523617	238.4858474	408.2551224
ENSDARG00000057782	baz2ba	2335.77721	0.38411189	0.162122524	2.369269114	0.017823279	0.578029509	2644.829185	2026.725234	2915.984824	2408.828585	2609.674147	2171.061097	1852.604123	2056.510484
ENSDARG00000006604	nectin3b	889.7731195	0.749533128	0.316399093	2.368948411	0.017838742	0.578029509	1115.976976	663.5692628	1155.496472	1376.490458	815.9439981	574.0157276	882.7854228	533.9066379
ENSDARG00000069093	col2a1a	407.4173823	-1.396933738	0.589724936	-2.368788656	0.017846448	0.578029509	224.2484145	590.5863502	344.5722924	75.26105729	252.9118937	418.2560738	413.0777222	940.4252544
ENSDARG00000039096	si:dkey-24p1.1	9.303967452	-5.702765819	2.407846483	-2.368409224	0.017864764	0.578029509	0.316552191	18.29138271	0	0.949656573	0	38.48245015	0.995319515	15.39637847
ENSDARG00000070941	igfbp6a	21.26995299	-4.717269554	1.991776186	-2.368373307	0.017866498	0.578029509	1.50720881	41.03269718	4.52162643	0	0	24.7267069	2.227020756	96.14436387
ENSDARG00000021555	prkn	368.1517245	0.819959323	0.346511528	2.366326246	0.017965605	0.580451486	469.9526531	266.3507958	474.1442389	556.6151629	379.0985575	194.0152397	302.5055715	302.5315763
ENSDARG00000059763	gabrd	212.2904401	-1.36385962	0.576558275	-2.365519115	0.018004814	0.580934296	118.5326287	306.0482516	203.4650931	46.10699933	106.0257936	318.5698739	297.0090274	302.5658536
ENSDARG00000002445	prdm1a	28681.24602	0.396136396	0.167552798	2.364248177	0.018066705	0.581699893	32594.30136	24768.19068	38479.21094	26785.06364	32518.62949	27221.65319	23983.21903	23099.69983
ENSDARG00000015199	cblb	858.9381252	0.855441689	0.361856708	2.364034352	0.018077136	0.581699893	1106.267264	611.6089863	943.8455063	1424.983731	949.9725544	845.8170412	623.0837533	365.9261644
ENSDARG00000094612	si:dkey-262g12.3	41.86581753	1.905461878	0.806496289	2.362641844	0.018145196	0.582377685	66.08664202	17.64499304	89.15588684	42.46915366	66.63488556	18.70079967	10.91906873	23.31511073
ENSDARG00000006422	esyt3	233.7754136	-1.082771834	0.458370034	-2.362222122	0.018165754	0.582377685	149.8707449	317.6800822	134.4907343	156.5368385	158.5846619	454.1109789	318.8509804	180.0782874
ENSDARG00000087013	cubn	242.3835687	-1.105416462	0.467980096	-2.362101446	0.018171669	0.582377685	153.8129982	330.9541392	143.7798972	168.0892134	149.569884	203.8529792	272.7175471	516.2918913
ENSDARG00000059397	tas1r2.2	13.39410847	7.157191086	3.030633485	2.361615524	0.018195502	0.582377685	26.78821694	0	0	75.02286925	5.341781571	0	0	0
ENSDARG00000103251	sh3pxd2b	492.0336665	0.655697244	0.277814716	2.360196221	0.018265271	0.582455625	601.9656559	382.1016771	619.8198741	484.0242878	702.0528058	391.2138406	341.6740373	413.4171533
ENSDARG00000111716	LOC110439496	56.99700298	-2.440626574	1.034232249	-2.359843812	0.018282631	0.582455625	17.78223727	96.21176868	12.98657136	1.899313146	38.46082731	122.727814	77.63492216	88.27256988
ENSDARG00000061908	mfsd12a	1786.435157	-0.487239608	0.206491687	-2.359608835	0.018294214	0.582455625	1487.442904	2085.42741	1710.021365	1557.262623	1195.044725	1920.945298	2308.273866	2027.063066
ENSDARG00000044975	krt94	561.1225022	1.071888185	0.454269256	2.359587777	0.018295252	0.582455625	760.5076451	361.7373593	390.5247531	1094.004372	796.9938104	227.7745023	382.2026937	475.234882
ENSDARG00000074636	cep170ba	381.0088029	0.932935569	0.39562511	2.358130326	0.018367243	0.583434904	500.0341766	261.9834291	495.2970067	607.1495204	397.6560026	158.3167757	322.7247147	304.9087969
ENSDARG00000078492	swi5	972.9404838	-0.718206742	0.304585774	-2.357978621	0.018374751	0.583434904	735.7346562	1210.146311	492.0940471	839.5620543	875.5478673	953.6777244	1288.030362	1388.730848
ENSDARG00000103211	si:dkey-19b23.8	167.3237825	-1.232027118	0.52261034	-2.3574488	0.018400993	0.583494258	99.87888631	234.7686787	153.9836319	65.52630352	80.12672357	300.5791377	186.1247493	217.602149
ENSDARG00000079347	zgc:194659	826.4351567	-0.930404501	0.394917105	-2.355948852	0.018475461	0.584413901	568.7884782	1084.081835	676.229323	468.1806904	561.9554213	1750.431449	816.1620022	685.6520544
ENSDARG00000102887	abhd4	2302.746418	-0.550260618	0.233568895	-2.355881417	0.018478816	0.584413901	1868.858718	2736.634118	2170.612642	1588.775446	1847.188067	2141.496348	3409.964658	2658.441349
ENSDARG00000100844	cldn15lb	261.7722096	-1.019683218	0.433094739	-2.354411462	0.018552063	0.585956376	173.0276837	350.5167354	120.4102381	154.563796	244.109017	268.946677	343.8683544	438.7351749
ENSDARG00000096616	si:ch211-255p10.3	4345.652522	0.570003122	0.242170039	2.353730975	0.018586057	0.58621037	5193.103464	3498.201579	6613.875272	3839.461524	5125.973596	4060.418524	3627.939632	2806.246582
ENSDARG00000001889	tuba1a	47356.311	0.360042391	0.152996582	2.353270811	0.018609076	0.58621037	53234.90163	41477.72037	58403.39425	52243.45704	49057.85359	37345.65778	38412.36604	48675.13731
ENSDARG00000097196	NA	11.96958452	6.994368674	2.973974172	2.351859253	0.018679842	0.587624547	23.93916903	0	0	32.28832348	39.52918363	0	0	0
ENSDARG00000104501	LOC100329290	41.85177798	-3.613714817	1.536985188	-2.35117088	0.018714437	0.587624547	6.363223194	77.34033276	0.92761224	0	18.16205734	15.60099331	103.5132295	112.9067754
ENSDARG00000104501	LOC100329560	41.85177798	-3.613714817	1.536985188	-2.35117088	0.018714437	0.587624547	6.363223194	77.34033276	0.92761224	0	18.16205734	15.60099331	103.5132295	112.9067754
ENSDARG00000104501	LOC100334559	41.85177798	-3.613714817	1.536985188	-2.35117088	0.018714437	0.587624547	6.363223194	77.34033276	0.92761224	0	18.16205734	15.60099331	103.5132295	112.9067754
ENSDARG00000092419	vtg7	17.05598954	-7.410641475	3.152244852	-2.350909216	0.018727602	0.587624547	0.169249637	33.94272943	0.50774891	0	0	0	101.8281883	0
ENSDARG00000036791	dnmt3bb.1	4125.501892	0.423464517	0.18024536	2.349378191	0.018804796	0.588797438	4726.594333	3524.409451	5094.446423	5025.582583	4059.753994	3327.171839	4121.618111	3124.438404
ENSDARG00000013414	lin7a	92.54816611	1.403090702	0.597292551	2.349084549	0.018819633	0.588797438	134.3189697	50.7773625	127.0828769	100.6635967	175.2104355	41.60264882	36.82682205	73.90261664
ENSDARG00000027353	zmym2	2448.958893	-0.689421341	0.293532385	-2.34870623	0.018838764	0.588797438	1874.793832	3023.123953	1846.17259	2532.619041	1245.589866	2559.695364	3818.907495	2690.769001
ENSDARG00000070601	rassf5	18818.70262	0.4015791	0.171131183	2.346615584	0.018944789	0.589879831	21420.95067	16216.45458	23549.55767	18547.36407	22165.93027	19330.68588	15006.8645	14311.81336
ENSDARG00000062562	egln2	993.8146843	0.718604216	0.306257279	2.346406973	0.018955397	0.589879831	1236.452723	751.1766451	1033.666012	1297.011023	1378.681135	494.6869474	775.0998378	983.7431501
ENSDARG00000055792	foxo4	4513.569552	-0.439795322	0.187496049	-2.345624485	0.018995234	0.589879831	3830.72638	5196.412723	4051.90167	4464.973565	2975.303905	4997.629509	5168.152259	5423.456402
ENSDARG00000071211	zgc:112255	2251.990468	-0.390818949	0.166638379	-2.345311761	0.019011176	0.589879831	1948.845147	2555.135789	1862.613974	2053.023726	1930.89774	2202.250169	2772.864918	2690.292281
ENSDARG00000073900	inka2	74.16392243	-2.466263992	1.051651816	-2.345133584	0.019020264	0.589879831	22.7063869	125.621458	15.76940808	42.73454578	9.615206828	36.40231771	42.79873914	297.663317
ENSDARG00000098654	LOC101885083	56.14282715	2.160024631	0.921083001	2.345092275	0.019022371	0.589879831	91.74571397	20.53994033	66.78808129	127.2539808	81.19507988	40.5625826	15.92511224	5.132126156
ENSDARG00000093796	im:7150573	12.76311699	7.087202804	3.022735677	2.344632002	0.019045867	0.589879831	25.52623399	0	0	68.38969779	8.189004178	0	0	0
ENSDARG00000104412	NA	101.449909	-1.733627836	0.740008094	-2.342714693	0.019144016	0.592153606	47.12044172	155.7793763	44.76576696	16.60519444	79.99036375	225.8673786	110.3115654	131.1591849
ENSDARG00000100019	arhgap11a	1000.535563	0.459299668	0.196277852	2.340048373	0.019281242	0.595628675	1158.55582	842.5153066	1221.298548	1021.236619	1233.132294	840.8654668	900.7942211	785.8862319
ENSDARG00000074121	dnmbp	2540.14514	-0.468675019	0.20034443	-2.339346389	0.019317514	0.595800452	2131.245633	2949.044647	1984.266294	1764.995909	2644.474695	2928.151665	3088.332625	2830.649651
ENSDARG00000110365	LOC100006401	232.5511897	1.508293921	0.64485171	2.338977937	0.019336575	0.595800452	344.1598857	120.9424936	475.8650792	136.7505465	419.8640315	66.56423811	209.0170981	87.24614465
ENSDARG00000040065	gja5a	36.23305367	5.084471881	2.174251435	2.338493056	0.019361685	0.595807342	70.3859749	2.080132441	65.86046905	145.2974556	0	6.240397322	0	0
ENSDARG00000019236	gsr	8481.085614	0.288857316	0.123601364	2.337007505	0.019438794	0.596950669	9327.339928	7634.8313	9036.387516	9758.281503	9187.350763	7097.149495	8316.116001	7491.228404
ENSDARG00000052074	si:ch211-122f10.4	1131.564333	-0.560439982	0.239918792	-2.335956998	0.019493483	0.596950669	914.407434	1348.721231	1114.279631	708.4359959	920.5066745	1379.922215	1224.371744	1441.869735
ENSDARG00000039008	zgc:85858	1323.941944	0.49065079	0.210068723	2.335667984	0.019508552	0.596950669	1547.014671	1100.869217	1305.150422	1509.004294	1826.889297	1188.79569	1005.27271	1108.53925
ENSDARG00000091411	NA	26.91537845	-3.393572694	1.453085289	-2.335425677	0.019521194	0.596950669	4.655822731	49.17493417	12.13699554	0	1.830472657	30.64593392	77.5461557	39.3327129
ENSDARG00000076554	cdkn1a	1028.45675	0.767449156	0.328618354	2.335381291	0.019523511	0.596950669	1295.829525	761.083976	1355.990268	1067.707746	1463.79056	550.7491684	1119.710666	612.7920933
ENSDARG00000075870	triobpa	16643.05227	0.394747812	0.169097966	2.334432653	0.019573079	0.597702904	18905.87613	14380.22841	21425.87715	15682.79413	19608.9571	16289.22797	13971.14002	12880.31725
ENSDARG00000104961	ghrhra	59.67408237	2.897270597	1.24169759	2.333314181	0.019631662	0.598728169	105.2347047	14.11346003	47.30822424	151.9450516	116.4508382	12.48079464	29.85958545	0
ENSDARG00000075774	foxj3	877.8231705	-0.507191444	0.217561554	-2.331254922	0.019739922	0.601189876	725.0770215	1030.56932	810.1164781	688.4301212	676.6844653	1179.453207	932.1729123	980.0818397
ENSDARG00000010519	per3	7094.753802	0.39795302	0.170734851	2.330824777	0.019762601	0.601189876	8066.749893	6122.757712	8494.073164	6871.450537	8834.725978	6752.278514	5224.378186	6391.616434
ENSDARG00000104441	hspb7	133.124142	1.181366234	0.507414142	2.328209123	0.019901002	0.604631838	184.7582201	81.49006389	173.4634889	218.4210117	162.3901598	70.72450299	56.73321235	117.0124763
ENSDARG00000019260	dhrs9	2294.730814	-0.775535265	0.333261483	-2.327107406	0.019959549	0.605642045	1692.322637	2897.138992	1294.019075	2599.21004	1183.738796	2727.05363	3651.8273	2312.536046
ENSDARG00000117163	NA	149.2869726	-1.21071496	0.520413735	-2.326446978	0.019994718	0.605941192	90.08267034	208.4912748	51.94628544	133.9015768	84.40014882	190.3321183	199.063903	236.0778032
ENSDARG00000069430	tp53i11a	3746.969759	0.379807422	0.163343223	2.325210779	0.020060692	0.606402219	4237.279548	3256.659971	4738.581101	4125.930418	3847.327124	3369.143755	2863.496728	3537.33943
ENSDARG00000055934	si:ch1073-416j23.1	164.9811169	-1.71326969	0.736943273	-2.324832524	0.020080917	0.606402219	77.01094665	252.9512872	82.4804879	71.85911903	76.69323303	352.5606658	47.90411084	358.3890849
ENSDARG00000055974	tpmt.1	2095.149726	-0.422068174	0.18156396	-2.324625298	0.020092005	0.606402219	1790.688503	2399.610949	1913.664051	1947.745631	1510.655828	2207.02052	2387.771516	2604.040811
ENSDARG00000045003	plvapb	216.8171135	-1.922858109	0.827296956	-2.324265907	0.020111247	0.606402219	90.60345488	343.0307722	106.2741292	12.48521047	153.0510249	250.5086519	178.0786759	600.5049888
ENSDARG00000102379	sesn4	1412.024112	0.594588673	0.255882974	2.323674229	0.020142961	0.606594494	1698.998288	1125.049936	1362.573185	1662.290414	2072.131265	1167.970682	880.1866294	1326.992496
ENSDARG00000017579	si:ch211-195b15.7	29.58396233	-4.600405261	1.980346076	-2.323030967	0.020177489	0.606870932	2.352087326	56.81583734	2.78283672	0	4.273425257	144.5692046	25.87830739	0
ENSDARG00000058145	atp7b	282.7758553	-0.848325026	0.365307068	-2.322224506	0.02022085	0.607219067	201.9273934	363.6243173	210.2321512	201.352455	194.1975739	491.7252292	300.285228	298.8624946
ENSDARG00000000370	triob	1565.650685	0.463278994	0.199528161	2.32187272	0.02023979	0.607219067	1814.847666	1316.453704	1885.835684	1811.944741	1746.762574	1215.837412	1144.617442	1588.906258
ENSDARG00000079469	NA	21.28033347	-2.961615011	1.275830713	-2.321322869	0.020269425	0.60734706	4.833068077	37.72759887	9.276122401	0.949656573	4.273425257	61.363907	16.92043175	34.89845786
ENSDARG00000073738	dennd2c	1322.123875	-0.620262723	0.267308401	-2.320401161	0.020319186	0.608077044	1042.243077	1602.004674	976.2824281	1092.114842	1058.331961	1731.704839	1988.292103	1086.017079
ENSDARG00000104528	cldn10b	133.2203736	-3.017341012	1.301110569	-2.31905042	0.020392303	0.609503267	29.33180174	237.1089454	18.5522448	0	69.44316042	169.5307939	497.6597574	44.13628494
ENSDARG00000015088	dnajb11	4926.732163	-0.315548938	0.136096392	-2.318569466	0.020418392	0.609522109	4389.992028	5463.472297	4178.893142	4899.278259	4091.804683	5288.736731	5554.878212	5546.801949
ENSDARG00000053460	si:dkey-283b1.7	56.20471804	-3.104289263	1.339896386	-2.316812924	0.020513925	0.610921073	11.68174394	100.7276921	1.627038727	32.48124067	0.936952437	25.53997376	115.6027739	161.0403288
ENSDARG00000092934	si:dkey-32e6.3	973.509636	0.55495715	0.239539217	2.316769491	0.020516292	0.610921073	1158.361815	788.6574568	1266.190708	1268.741181	940.1535565	896.537082	669.8500335	799.5852551
ENSDARG00000030236	tmem30aa	4716.753828	0.413328714	0.178472485	2.315924017	0.020562418	0.611533967	5387.812229	4045.695427	6260.455008	4501.372155	5401.609525	4424.441702	4102.70704	3609.937538
ENSDARG00000038976	pdcd7	1008.392543	-0.614414872	0.265396136	-2.315085975	0.020608227	0.612135946	796.8028672	1219.982219	664.7954765	789.4204361	936.1926891	1119.190036	1000.800671	1539.95595
ENSDARG00000038976	ubap1lb	1008.392543	-0.614414872	0.265396136	-2.315085975	0.020608227	0.612135946	796.8028672	1219.982219	664.7954765	789.4204361	936.1926891	1119.190036	1000.800671	1539.95595
ENSDARG00000069260	rec8b	65.1750824	3.594386233	1.553555385	2.313651813	0.020686829	0.613361339	120.3969696	9.953195149	111.3134688	112.0594756	137.8179645	0	29.85958545	0
ENSDARG00000017121	mafba	280.4778337	-0.892026353	0.385591252	-2.313398836	0.020700721	0.613361339	196.5139414	364.441726	128.0104891	205.1258197	256.4055154	374.4238393	348.3618302	370.5395084
ENSDARG00000042811	fgf1b	23.70723785	-2.213116813	0.957142368	-2.312212777	0.020765961	0.61453382	8.401623449	39.01285226	8.348510161	10.4462223	6.410137885	28.08178795	43.79405865	45.16271017
ENSDARG00000062165	tub	570.757036	-1.070344148	0.463089558	-2.311311344	0.020815664	0.615244209	368.3494136	773.1646583	396.9005613	453.9929763	254.1547032	1041.788549	339.1287018	938.576724
ENSDARG00000062501	hhipl1	56.75214833	-2.565505415	1.110759524	-2.309685724	0.02090556	0.617139342	16.43239281	97.07190385	18.5522448	1.899313146	28.84562048	30.16192039	186.1247493	74.92904187
ENSDARG00000007996	pou2f1b	565.0854579	0.9425956	0.408191734	2.309198156	0.020932588	0.617176214	743.3725844	386.7983314	962.8225465	751.4012483	515.8939585	411.3075585	525.6734983	223.4139376
ENSDARG00000034409	pik3r3b	4734.753	-0.451951479	0.195830783	-2.307867392	0.021006513	0.618052945	3999.089917	5470.416084	4793.663239	3307.359203	3896.247309	4998.335942	5057.490041	6355.422268
ENSDARG00000032653	sinhcaf	1711.898812	-0.642082076	0.278311351	-2.307063918	0.021051257	0.618052945	1337.116945	2086.680679	1791.149457	1043.332899	1176.86848	2242.807508	2411.00032	1606.234207
ENSDARG00000086489	LOC101885785	262.0371473	-0.912987063	0.396072904	-2.305098515	0.021161057	0.618052945	181.827444	342.2468506	218.6744749	128.249042	198.5588152	420.2195905	271.4480281	335.0729332
ENSDARG00000105336	NA	11.54312562	-7.000940162	3.037885745	-2.304543603	0.021192148	0.618052945	0	23.08625123	0	0	0	13.52086087	55.73789283	0
ENSDARG00000019897	gpat4	4046.627991	-0.280357402	0.121659836	-2.304436796	0.021198136	0.618052945	3654.668788	4438.587195	3632.714483	3764.315674	3566.976207	4202.018329	4639.228015	4474.515239
ENSDARG00000062023	fndc3bb	462.4766151	-1.109067197	0.481279621	-2.304413376	0.02119945	0.618052945	292.8872597	632.0659705	280.2037322	437.3244549	161.133592	446.9048219	485.0804628	964.2126267
ENSDARG00000109310	im:7150988	85.2031413	-3.696704202	1.604237981	-2.304336542	0.021203759	0.618052945	12.63278965	157.773493	35.39645568	1.601228454	0.900684826	42.37722702	2.097776677	428.8454752
ENSDARG00000109611	NA	6.722321716	-6.221076094	2.700171602	-2.303955826	0.021225123	0.618052945	0	13.44464343	0	0	0	4.160264882	24.88298787	11.29067754
ENSDARG00000060771	map7d3	3626.33885	-0.624965869	0.271266304	-2.303883159	0.021229203	0.618052945	2852.13857	4400.53913	2966.982942	2421.899641	3167.533126	3344.805725	3544.447148	6312.364517
ENSDARG00000013881	pi4k2b	2927.705843	0.440690922	0.19129659	2.303705053	0.021239206	0.618052945	3371.504116	2483.907569	3547.189206	2648.592182	3918.730961	2528.400982	2411.659185	2511.662541
ENSDARG00000022904	skilb	1058.78838	-0.69855281	0.303246754	-2.303578853	0.021246296	0.618052945	807.227069	1310.349691	1136.324994	708.4438033	576.9124097	1185.675491	1488.002675	1257.370908
ENSDARG00000045898	NA	541.2851538	-0.740741666	0.321818863	-2.301734767	0.021350134	0.620319861	405.3272954	677.2430123	491.6344872	264.9541838	459.3932151	711.4052948	645.9623651	674.3613769
ENSDARG00000102948	crb3a	1031.525565	-0.412547903	0.179329281	-2.300504967	0.021419628	0.620992298	885.0189432	1178.032188	876.5935669	891.7275219	886.7357408	1282.40165	1092.860827	1158.834086
ENSDARG00000043796	ms4a17a.7	44.91695646	2.122406642	0.922741427	2.300109846	0.021441998	0.620992298	73.04933298	16.78457994	34.32165288	102.5629099	82.26343619	18.72119197	5.971917089	25.66063078
ENSDARG00000097489	NA	1555.402858	-0.579046897	0.251765072	-2.299949283	0.021451094	0.620992298	1247.474662	1863.331054	1146.631562	995.757758	1600.034666	1948.741749	1539.856845	2101.394569
ENSDARG00000020953	dnajb6b	2453.659503	-0.386338542	0.168037403	-2.299122313	0.021497995	0.621598423	2127.003654	2780.315352	2169.569793	2190.100533	2021.340635	3050.370027	2925.932366	2364.643663
ENSDARG00000100875	gan	254.2281185	0.743653596	0.323562119	2.298333309	0.021542826	0.621923088	318.3665897	190.0896472	290.3426311	305.7894164	358.9677216	204.8930454	198.0685835	167.3073127
ENSDARG00000006921	lrp5	284.727962	-0.793404053	0.345256896	-2.298010737	0.021561178	0.621923088	208.5660146	360.8899095	230.224674	151.5634804	243.9098893	361.7267484	353.876444	367.0665362
ENSDARG00000113928	b3gat1b	11.25259071	6.906131826	3.005871197	2.29754749	0.021587557	0.621934665	22.50518142	0	36.17687736	31.3386669	0	0	0	0
ENSDARG00000075492	ccdc160	591.2535759	-0.645679579	0.281322657	-2.295156692	0.021724146	0.625117526	461.0857561	721.4213958	565.8434665	366.5674371	450.8463646	777.9695329	768.3866655	617.9079891
ENSDARG00000086977	atxn1l	829.5873003	0.482821553	0.210447998	2.294255863	0.021775806	0.625851833	967.1914738	691.9831268	883.0868526	928.7641282	1089.72344	665.6423811	656.9108798	753.3961197
ENSDARG00000045886	slc38a2	4329.762934	-0.698350436	0.304488578	-2.293519315	0.021818125	0.625994621	3301.701952	5357.823917	4710.936849	2879.682783	2314.486223	3861.384033	5318.463331	6893.624386
ENSDARG00000094344	si:dkey-222h21.8	47.80582742	1.914273114	0.834738987	2.293259504	0.021833069	0.625994621	75.57155461	20.04010023	95.54406073	27.54004061	103.6305625	18.72119197	21.89702933	19.50207939
ENSDARG00000011897	tsg101b	407.9609165	-0.78133975	0.34096852	-2.291530464	0.021932752	0.626411866	300.1907924	515.7310406	242.1067947	287.7459416	370.719641	424.3470179	461.8282549	661.0178489
ENSDARG00000058148	dnajc7	10528.17847	-0.282576186	0.123323614	-2.291338843	0.021943824	0.626411866	9500.229898	11556.12704	9537.331616	9678.7933	9284.564777	10514.23676	11518.10474	12636.03961
ENSDARG00000069339	tbc1d24	138.4167203	1.054311777	0.460153159	2.291219253	0.021950736	0.626411866	186.9533751	89.88006541	169.8743997	190.6336463	200.3520793	66.84700916	117.426319	85.3668681
ENSDARG00000013615	pbx3b	1893.922978	0.628318749	0.274232192	2.291192529	0.021952281	0.626411866	2299.831133	1488.014823	2610.361178	2244.883468	2044.248753	1958.782883	1508.863796	996.397789
ENSDARG00000045298	wipf2a	780.4373663	-0.556414031	0.243149316	-2.288363552	0.022116358	0.62790808	631.7063318	929.1684008	552.8316318	757.521038	584.7663257	1035.329686	928.2676713	823.9078451
ENSDARG00000058008	six3a	102.5021389	2.032690108	0.888289589	2.288319185	0.02211894	0.62790808	164.7498305	40.25444721	26.90075496	320.9839216	146.364815	32.24205283	57.72853186	30.79275693
ENSDARG00000093774	rbp2b	7.651039408	5.355113279	2.340357514	2.288160354	0.022128185	0.62790808	14.95539008	0.34668874	10.20373464	30.38901033	4.273425257	1.04006622	0	0
ENSDARG00000069500	hs6st3b	71.29276143	1.314236547	0.574385435	2.28807429	0.022133195	0.62790808	101.6887966	40.89672622	85.34032609	113.9587887	105.7672751	41.60264882	32.84554399	48.24198586
ENSDARG00000055989	tmem161b	2339.428933	-0.488582419	0.213538591	-2.288028672	0.022135851	0.62790808	1947.124743	2731.733123	2065.792459	1538.443648	2237.138122	3119.158595	2714.236317	2361.804457
ENSDARG00000117233	NA	34.10619994	2.112024733	0.923385923	2.287261134	0.022180586	0.628432426	55.40729324	12.80510665	43.59777528	78.82149554	43.80260888	7.280463543	21.89702933	9.23782708
ENSDARG00000114364	NA	14.49610786	-4.245375369	1.856885351	-2.286288362	0.022237394	0.628908387	1.493478035	27.49873768	0	0	4.480434105	21.76208626	30.09805877	30.636068
ENSDARG00000030311	tmc2b	9668.127681	-0.375288376	0.164162821	-2.286074117	0.022249923	0.628908387	8417.5988	10918.65656	8942.992652	8001.941398	8307.862349	12418.05646	8889.705144	11448.20808
ENSDARG00000016207	zgc:112408	708.3431594	-0.62633763	0.274103375	-2.285041657	0.022310385	0.629873743	556.9561219	859.7301969	596.4546704	490.0227916	584.3909039	1081.668869	822.1339193	675.3878021
ENSDARG00000089340	rhobtb2b	1171.173837	-0.80279765	0.351480256	-2.284047645	0.022368731	0.630766731	852.5854944	1489.76218	832.9388554	733.4794817	991.3381462	2281.45442	1260.718149	927.1139705
ENSDARG00000087757	pimr190	7.216254272	-6.322832169	2.769384682	-2.283118055	0.022423415	0.630766731	0	14.43250854	0	0	0	33.28211905	7.962556119	2.052850462
ENSDARG00000074222	rap1gap2b	17.31557245	-4.126977615	1.807694593	-2.283006007	0.022430015	0.630766731	1.85522448	32.77592043	5.565673441	0	0	29.12185417	18.91107078	50.29483633
ENSDARG00000011549	c1ql4a	40.47431128	2.445070222	1.071125652	2.28271092	0.022447402	0.630766731	68.38907147	12.5595511	19.48741061	147.2221298	38.45767404	15.59850787	15.92257516	6.157570251
ENSDARG00000014024	ms4a17a.4	68.8605811	-2.080468568	0.912234761	-2.280628471	0.022570441	0.632626192	26.31563881	111.4055234	29.68359168	33.23798005	16.02534471	21.84139063	120.4336613	191.9415182
ENSDARG00000013822	anapc16	3267.667121	0.355135615	0.155743223	2.280263684	0.022592054	0.632626192	3667.730738	2867.603504	3630.674308	4138.603344	3233.914563	2884.103629	2973.019391	2745.687493
ENSDARG00000053066	tubb1	16.93604632	5.634701533	2.471649948	2.279732831	0.022623539	0.632626192	33.20854629	0.663546343	68.64330577	0	30.98233311	0	1.99063903	0
ENSDARG00000042341	tmem251	1333.379531	-0.397320217	0.174285965	-2.279702885	0.022625316	0.632626192	1150.940431	1515.818632	1178.995157	1133.889948	1139.936187	1367.68708	1678.108702	1501.660113
ENSDARG00000093044	si:ch211-161h7.5	1308.971127	-2.323305087	1.01927975	-2.279359603	0.022645698	0.632626192	435.9648408	2181.977413	340.4336921	704.645177	262.8156533	283.9380782	4375.424587	1886.569575
ENSDARG00000100900	NA	43.36290047	1.962777926	0.861361495	2.278692438	0.022685355	0.632747486	69.01338318	17.71241777	99.25450969	52.2311115	55.55452834	10.4006622	11.94383418	30.79275693
ENSDARG00000071876	rell2	128.9596757	1.749433381	0.767957476	2.278034184	0.022724541	0.632747486	198.8093192	59.11003209	39.37452441	295.5522412	261.5011921	50.38415491	65.43832231	61.50761904
ENSDARG00000103878	anpepb	6255.936897	-2.453394579	1.077016809	-2.277953842	0.022729328	0.632747486	1931.735941	10580.13785	1875.631949	2036.063692	1883.512182	1283.441716	26279.42115	4177.550691
ENSDARG00000103071	si:ch211-244c8.4	59.38470011	4.50981121	1.980505431	2.277101157	0.022780186	0.632885211	113.7824341	4.986966146	22.26269376	319.0846085	0	0	13.93447321	1.026425231
ENSDARG00000102453	slc1a2b	97.20457323	-3.114189881	1.367681577	-2.276984595	0.022787146	0.632885211	19.79196453	174.6171819	21.53586823	37.84002535	0	25.14224024	59.37330193	439.3360036
ENSDARG00000078953	epn3a	421.8973636	0.617370765	0.271203046	2.276415301	0.022821165	0.633095603	510.7596704	333.0350568	562.8920446	543.246949	426.1400176	347.3474817	311.1553266	340.6023623
ENSDARG00000022000	traf3	581.9197234	0.611989316	0.269141229	2.273859408	0.022974441	0.636017075	703.5872396	460.2522073	707.7681392	630.5719643	772.4216152	365.0632434	540.4584966	475.234882
ENSDARG00000070730	gabra5	58.67892599	2.847975328	1.252532541	2.273773523	0.022979607	0.636017075	103.0862027	14.2716493	156.1552615	110.2436199	42.85972668	14.54126358	0	28.27368431
ENSDARG00000034434	igf1rb	1289.068454	0.457188683	0.201151184	2.272861008	0.023034557	0.636801771	1491.694786	1086.442122	1560.243788	1227.905949	1686.93462	1121.191386	1080.916993	1057.217988
ENSDARG00000097157	si:ch211-207n23.2	62.77468612	3.23373147	1.423409766	2.271820489	0.023097355	0.637377373	113.4743773	12.07499495	101.1097342	230.7665472	8.546850514	22.88145685	0	13.343528
ENSDARG00000099949	NA	14.43850101	4.78249947	2.105312478	2.271634031	0.023108624	0.637377373	27.86676694	1.010235083	3.71044896	78.82149554	1.068356314	1.04006622	1.99063903	0
ENSDARG00000057859	hoxd10a	37.91839502	3.49783938	1.540231786	2.270982466	0.023148039	0.637729818	69.66459766	6.172192376	12.05895912	168.0892134	28.84562048	3.120198661	0	15.39637847
ENSDARG00000116680	zgc:56235	1332.132175	-0.385820812	0.169989178	-2.269678679	0.023227086	0.638892457	1155.037016	1509.227335	1161.370525	1193.718312	1110.02221	1498.735424	1643.272519	1385.674062
ENSDARG00000103294	si:ch211-221j21.3	355.4502097	-0.873674658	0.385084519	-2.268786761	0.023281296	0.638892457	251.0840714	459.8163479	229.6344871	208.2931534	315.3245737	410.6419092	631.0203293	337.7868053
ENSDARG00000068515	chs1	7598.072137	-0.706157688	0.311270227	-2.268632286	0.023290697	0.638892457	5774.695828	9421.448446	8823.797974	4515.885026	3984.404484	10161.68996	11148.34716	6954.30822
ENSDARG00000060841	pik3c2a	3548.76948	0.442094293	0.194881484	2.268528978	0.023296985	0.638892457	4088.29975	3009.239211	4030.335551	3972.556193	4262.007505	3553.041827	3153.090256	2321.585549
ENSDARG00000044605	stx12l	903.0620199	0.708650113	0.312537805	2.267406058	0.023365432	0.638929347	1120.545984	685.5780555	1007.824177	1105.197044	1248.616732	894.4097965	434.7105328	727.6138371
ENSDARG00000013855	slc12a3	1761.725514	-7.215449464	3.182635059	-2.267130642	0.023382246	0.638929347	23.36767991	3500.083347	5.588288435	0	64.51475129	5880.438738	4619.811305	0
ENSDARG00000012915	ech1	1893.180499	-0.420341208	0.185421538	-2.266949211	0.023393329	0.638929347	1619.344771	2167.016227	1561.557016	1692.813852	1603.663445	1790.03261	2293.340616	2417.675453
ENSDARG00000087046	si:ch211-222k6.2	752.1755416	-0.539116874	0.237836212	-2.266756894	0.023405081	0.638929347	613.3016308	891.0494524	621.5002009	534.6566505	683.7480411	865.3350954	779.3351801	1028.478082
ENSDARG00000087788	si:ch211-22k7.9	92.58063181	-1.740556676	0.768273687	-2.265542483	0.02347941	0.639478223	42.53234736	142.6289163	44.16424291	41.78772595	41.64507322	234.4062151	156.0948887	37.38564495
ENSDARG00000013174	LOC100500933	25.42499213	3.117037927	1.376021686	2.265253491	0.023497128	0.639478223	45.62726774	5.222716526	34.02229872	62.695485	40.16401951	11.44404163	4.224107947	0
ENSDARG00000104822	NA	181.0866384	-1.099973594	0.485613836	-2.265119965	0.023505319	0.639478223	115.1711595	247.0021172	106.6754076	157.6429911	81.19507988	174.731125	239.8720031	326.4032235
ENSDARG00000046022	tmed7	5424.522696	0.301492991	0.133137409	2.264525006	0.023541844	0.639744922	5989.25496	4859.790432	6182.606407	5586.681452	6198.477023	5260.770127	4479.435613	4839.165556
ENSDARG00000079651	afg3l1	814.2835036	-0.997745985	0.440744911	-2.263771992	0.023588142	0.639981098	543.4393522	1085.127655	739.3069554	282.0480021	608.9630991	609.4788052	1222.252364	1423.651796
ENSDARG00000040851	plekhh2	115.9637019	-1.639242886	0.724485084	-2.262631656	0.023658405	0.639981098	56.35003633	175.5773674	40.8777962	106.2016122	21.97070058	247.6768756	126.7110125	152.3442143
ENSDARG00000077899	si:dkey-28d5.12	488.9847387	1.190283121	0.526076953	2.262564659	0.023662539	0.639981098	680.0781021	297.8913752	411.8743747	357.4155186	1270.944413	279.8999208	380.1382699	233.6359348
ENSDARG00000078778	lrch1	2534.304955	-0.508192578	0.224646426	-2.262188574	0.023685755	0.639981098	2092.321502	2976.288408	2142.249249	2398.969843	1735.745414	3395.350401	2288.559317	3244.955507
ENSDARG00000102403	cry2	5452.029969	0.439918954	0.194468217	2.262163769	0.023687287	0.639981098	6277.094673	4626.965264	6356.253189	5623.923015	6851.107814	3756.060574	5695.580006	4429.255214
ENSDARG00000089691	ism2a	14.41424151	3.465175249	1.532248978	2.261496205	0.023728547	0.639981098	26.43149298	2.396990044	25.04553048	27.54004061	26.70890786	5.200331102	1.99063903	0
ENSDARG00000105460	si:ch73-54f23.4	22.28887079	-3.89667256	1.723416817	-2.261015746	0.023758282	0.639981098	2.78283672	41.79490485	8.348510161	0	0	47.84304614	47.77533671	29.7663317
ENSDARG00000020876	pdk2a	2688.743055	-0.936715107	0.414307575	-2.26091716	0.023764387	0.639981098	1845.253521	3532.232589	1833.889399	2410.228382	1291.642784	1504.975821	5496.154361	3595.567585
ENSDARG00000052826	runx3	187.0620793	-1.063175009	0.470421749	-2.260046463	0.023818367	0.640560513	121.2514851	252.8726735	112.7923387	79.31277435	171.6493423	205.0860583	308.7160144	244.8159479
ENSDARG00000004415	tcf7l2	212.1954742	-1.181064411	0.522921787	-2.258587117	0.02390908	0.640560513	129.5265536	294.8643948	129.1825448	164.2366753	95.16044081	212.5510778	478.556016	193.4860906
ENSDARG00000075974	LOC100536757	1301.223477	-0.461296183	0.204267901	-2.258290119	0.023927578	0.640560513	1095.008573	1507.438381	984.5970557	1294.248227	1006.180436	1413.363051	1651.097299	1457.854791
ENSDARG00000071007	pcgf5a	315.1312381	-0.891692617	0.394902475	-2.258007161	0.023945213	0.640560513	220.6795706	409.5829056	304.2568147	180.4347488	177.3471482	307.8596012	486.7112428	434.1778728
ENSDARG00000062134	kcnab2b	110.9452287	1.230312659	0.544881398	2.257945789	0.023949039	0.640560513	155.5813187	66.30913867	132.70364	169.7835199	164.2567963	90.48702455	68.98742786	39.45296361
ENSDARG00000095717	NA	113.1930708	-1.438393694	0.637252446	-2.257180343	0.023996808	0.640560513	61.20127717	165.1848644	65.05682896	35.79904714	82.74795542	208.0501071	205.3608372	82.14364898
ENSDARG00000039756	prop1	11.15162785	6.892038339	3.053658087	2.256977743	0.024009466	0.640560513	22.3032557	0	16.69702032	0	50.21274677	0	0	0
ENSDARG00000100274	wdr7	645.2593281	-0.779366959	0.345360958	-2.256673605	0.024028477	0.640560513	475.0374671	815.4811891	533.2498214	333.2633715	558.5992083	1041.678434	574.6082406	830.1568932
ENSDARG00000088798	plcxd1	1413.755516	0.52190225	0.231302964	2.256357815	0.024048231	0.640560513	1666.816553	1160.69448	1826.880131	1240.026896	1933.54263	1119.551954	1226.680824	1135.850662
ENSDARG00000037362	scube2	550.0138104	-0.665891635	0.295128854	-2.256274255	0.024053461	0.640560513	425.4173403	674.6102805	383.1038552	333.3294571	559.8187086	659.4019837	679.8032287	684.6256292
ENSDARG00000059442	smtnb	504.7635161	1.023345198	0.453709464	2.255507717	0.024101478	0.640644051	676.0797432	333.447289	483.4380266	859.1728548	685.6283482	221.3491861	551.9827247	227.0099563
ENSDARG00000044167	padi2	9352.739819	0.367962106	0.163171548	2.255062913	0.02412938	0.640644051	10538.99119	8166.488447	12017.93687	9061.786989	10537.24972	9173.890965	7894.446587	7431.127789
ENSDARG00000022944	ecd	1993.9446	-0.387018479	0.17163112	-2.2549435	0.024136875	0.640644051	1728.062721	2259.82648	1947.058092	1521.34983	1715.780241	2315.187407	2352.935333	2111.3567
ENSDARG00000099728	zgc:56622	399.1159619	-0.788653378	0.350028943	-2.253109051	0.024252274	0.641418409	292.7394481	505.4924758	273.6456108	257.3569312	347.2158021	416.0264882	685.7751457	414.6757934
ENSDARG00000003210	NA	10.62193635	-6.880874488	3.054042813	-2.253037992	0.024256754	0.641418409	0	21.24387269	0	0	0	0	29.85958545	33.87203263
ENSDARG00000089794	NA	10.61675206	-6.880176051	3.054123731	-2.252749613	0.024274941	0.641418409	0	21.23350412	0	0	0	0	30.85490496	32.8456074
ENSDARG00000030804	fam120b	760.0060798	0.512540191	0.227534748	2.252579857	0.024285652	0.641418409	893.5700179	626.4421417	894.0809784	1016.092827	770.5362488	633.1230978	568.8356016	677.3677257
ENSDARG00000039754	xpc	3499.202856	-0.306570791	0.136166403	-2.251442237	0.024357542	0.641418409	3128.910592	3869.49512	2903.582049	3240.114333	3243.035395	4143.73815	3750.910824	3713.836385
ENSDARG00000091421	NA	12.78771248	3.792335209	1.684660837	2.25109715	0.024379385	0.641418409	23.84652826	1.728896704	16.69702032	39.88557606	14.9569884	4.160264882	0	1.026425231
ENSDARG00000100915	LOC110437757	321.6469258	0.97694102	0.434038259	2.250817755	0.024397083	0.641418409	426.4956739	216.7981776	593.187103	356.7491296	329.5507892	273.4942631	136.6792922	240.2209776
ENSDARG00000031100	ivns1abpa	5356.71658	0.423115292	0.188000759	2.250604172	0.024410619	0.641418409	6136.61366	4576.8195	6938.84474	5150.704593	6320.291646	4164.829901	4133.488436	5432.140162
ENSDARG00000071475	aox5	645.2097669	-1.583033467	0.703389755	-2.250577942	0.024412282	0.641418409	322.8851096	967.5344242	424.6111298	412.748408	131.295791	255.8275882	2111.978551	534.7971331
ENSDARG00000099860	pkmb	668.6008796	1.109241028	0.493027896	2.249854496	0.024458183	0.641418409	913.6241937	423.5775654	1697.09195	486.693882	557.0867486	510.9937037	345.4903217	414.248671
ENSDARG00000074675	pan2	6508.330773	-0.352569058	0.156721146	-2.249658491	0.024470632	0.641418409	5717.140451	7299.521096	4932.114281	5987.584692	6231.722381	7983.548308	7331.523546	6583.491433
ENSDARG00000117403	NA	35.65571852	-2.674337748	1.188915681	-2.249392275	0.02448755	0.641418409	9.632371545	61.67906549	14.74512769	2.264330961	11.88765598	11.40194825	58.5039476	115.1313006
ENSDARG00000015495	klf3	1322.063122	-0.630544854	0.280393136	-2.24878848	0.024525957	0.641722326	1037.653762	1606.472483	1163.019886	1175.901183	774.0402164	1878.302993	1772.494038	1168.620419
ENSDARG00000096398	NA	15.91528936	3.40559783	1.51535824	2.247387938	0.024615245	0.642818851	29.07980377	2.750774939	20.40746928	46.53317207	20.29876997	3.120198661	0	5.132126156
ENSDARG00000010732	xrcc4	731.9830298	0.612536507	0.272575497	2.247217793	0.024626112	0.642818851	885.0381533	578.9279063	879.9866986	1078.496255	696.6315067	489.4815328	652.5925127	594.7096733
ENSDARG00000100867	rictora	790.9770906	-0.529047501	0.235507174	-2.246417775	0.024677261	0.642818851	647.5051423	934.449039	659.2008356	606.4463066	676.8682846	1131.112445	812.697458	859.5372141
ENSDARG00000091326	cep120	1592.252139	0.375971018	0.167391524	2.246057676	0.024700314	0.642818851	1798.515735	1385.988542	1694.747563	1948.695287	1752.104355	1440.491715	1264.055784	1453.418127
ENSDARG00000069832	sfxn4	1748.30459	-0.421029638	0.187455075	-2.246029549	0.024702115	0.642818851	1495.043659	2001.565521	1562.099012	1324.770919	1598.261046	2207.02052	2072.25523	1725.420814
ENSDARG00000117340	LOC101885221	26.99827992	2.641066098	1.176370449	2.245097281	0.024761888	0.643674662	46.53950271	7.457057132	40.28228057	90.19927267	9.136954886	6.866810499	9.857070195	5.647290701
ENSDARG00000016448	vtg3	131.2670087	-1.853717839	0.826097609	-2.24394529	0.024835922	0.644468864	56.69528241	205.838735	52.92042944	81.37788772	35.78753008	106.1400863	61.25432519	450.1217935
ENSDARG00000076297	nfatc3a	4136.204815	-0.703051404	0.313332874	-2.243784365	0.024846279	0.644468864	3148.233681	5124.17595	4418.237912	1662.788661	3363.67447	4760.170057	5321.584281	5290.773512
ENSDARG00000071457	crp6	11.88348239	6.001679021	2.677084365	2.241871455	0.024969681	0.645621146	23.42482303	0.342141744	0	53.18076808	17.09370103	0	0	1.026425231
ENSDARG00000002298	ankrd22	3056.774292	-0.450629636	0.201006497	-2.241866019	0.024970033	0.645621146	2583.170073	3530.378511	3177.999535	2042.711288	2528.799396	3442.61919	3432.857007	3715.659337
ENSDARG00000101368	LOC562466	32.70633896	3.048425449	1.359786213	2.241841711	0.024971604	0.645621146	58.34005434	7.072623581	30.14030775	106.6976203	38.18223493	7.187140296	0	14.03073045
ENSDARG00000061272	LOC564564	2148.956285	0.534801514	0.238630856	2.241124734	0.025017996	0.646122819	2542.622989	1755.289581	2519.503085	2434.974703	2673.391178	2091.671031	1220.112388	1954.085324
ENSDARG00000077847	olfm2a	116.9395899	-1.444614005	0.644792952	-2.240430825	0.025062967	0.646131282	62.879855	170.9993249	39.89016487	58.45529319	90.29410693	165.805715	261.0607645	86.13149509
ENSDARG00000018066	ptchd1	8.698845298	-4.066626508	1.815225743	-2.240286931	0.025072301	0.646131282	0.982118404	16.41557219	1.634236258	0	1.312118955	13.62829299	17.53520673	18.08321685
ENSDARG00000096665	NA	12.37575786	-5.861124444	2.61683436	-2.23977663	0.025105428	0.646289299	0.339107771	24.41240795	1.017323314	0	0	49.96119627	23.27602758	0
ENSDARG00000117482	NA	127.7587017	-1.254254596	0.560586002	-2.237399063	0.02526027	0.648315988	75.49131289	180.0260905	40.10341847	92.25381631	94.11670388	172.5882836	139.2495072	228.2404806
ENSDARG00000078995	tex11	1018.776256	-0.528117807	0.236054388	-2.237271721	0.025268586	0.648315988	834.3623999	1203.190112	749.7638782	910.0623841	843.2609373	1460.491503	1163.127012	985.9518213
ENSDARG00000052966	nmt1a	3037.648699	0.374854602	0.167579439	2.236877054	0.025294377	0.648315988	3430.031846	2645.265551	3237.554416	3945.003259	3107.537864	2407.389766	2709.271206	2819.135682
ENSDARG00000078638	zgc:171750	10.51716912	-6.866305902	3.069680295	-2.236814665	0.025298456	0.648315988	0	21.03433824	0	0	0	37.44238393	0	25.66063078
ENSDARG00000096777	ccdc189	1431.640899	0.454441733	0.203193981	2.236492099	0.025319554	0.648315988	1655.115893	1208.165905	1648.937605	1560.416894	1755.993181	977.9599348	1312.688256	1333.849525
ENSDARG00000097292	LOC558704	250.9948567	-1.12318256	0.502390375	-2.235676905	0.025372943	0.648624318	157.9857487	344.0039647	216.3477655	76.03257546	181.5769053	444.5653135	312.1959332	275.2506475
ENSDARG00000074581	add2	75.14612306	2.231426671	0.998188861	2.235475428	0.025386153	0.648624318	123.7509672	26.54127892	144.5929006	30.13301315	196.5269879	23.85490646	6.073445773	49.69548452
ENSDARG00000019335	hes6	1660.085779	0.51961226	0.232518279	2.234715748	0.025436016	0.648624318	1955.858906	1364.312652	2155.658556	1926.641233	1785.27693	1471.967322	1607.522064	1013.44857
ENSDARG00000103588	prrt2	40.56211978	2.520520039	1.127923255	2.234655619	0.025439966	0.648624318	69.07380548	12.05043407	81.62987713	46.53317207	79.05836725	29.12185417	4.976597574	2.052850462
ENSDARG00000021521	rgs14a	258.0180311	-1.227777123	0.549831	-2.233008186	0.025548405	0.65069612	154.4656405	361.5704217	97.01025223	148.9134641	217.4732051	305.443801	191.8254868	587.4419774
ENSDARG00000041944	adat2	802.4322509	0.560019257	0.250896076	2.232076586	0.025609902	0.65156924	956.3502105	648.5142914	751.9945526	961.288368	1155.767711	602.9602892	692.2243689	650.3582161
ENSDARG00000099803	pik3c2g	176.4419453	-1.109633713	0.497588201	-2.230024164	0.025745839	0.653023461	111.6783843	241.2055064	128.0104891	138.6498596	68.37480411	328.6609256	204.0405005	190.915093
ENSDARG00000057352	slc25a29	281.1506353	-0.780300356	0.349912636	-2.229986222	0.025748358	0.653023461	206.9168332	355.3844373	259.9783142	178.8367788	181.9354067	383.8335691	385.6452398	296.674503
ENSDARG00000098497	hrasa	518.5944065	0.899013945	0.403149204	2.22997822	0.025748889	0.653023461	675.1221211	362.0666919	759.7144246	848.9929761	416.6589625	248.5758267	490.6925208	346.9317281
ENSDARG00000043719	c3a.6	862.1093645	0.807129339	0.362040445	2.229389973	0.025787969	0.653322498	1097.162944	627.0557851	744.8726288	1584.027163	962.5890391	468.0297992	599.1823479	813.9552083
ENSDARG00000078567	lonrf1l	3814.054162	-0.343080014	0.154062669	-2.226886077	0.025954889	0.656856224	3362.919584	4265.188739	3280.716321	2964.957554	3843.084878	4346.981471	4303.595106	4144.98964
ENSDARG00000042644	sod2	9718.985988	-0.223572712	0.100501163	-2.224578363	0.026109557	0.658960404	8967.444561	10470.52741	8999.07681	8856.28877	9046.968103	10216.85538	10394.07264	10800.65422
ENSDARG00000062297	soat1	73.92793973	-1.459517864	0.656105319	-2.224517654	0.026113636	0.658960404	39.42763551	108.4282439	27.8283672	54.13042465	36.32411468	109.2069531	147.3072882	68.77049049
ENSDARG00000045014	tuba2	332.0704784	0.960491051	0.431795102	2.224413955	0.026120606	0.658960404	438.7703826	225.3705741	266.6362172	666.4154712	383.2594595	194.5038456	232.6696482	248.9382284
ENSDARG00000004861	esrrga	166.6389832	0.981610711	0.441483054	2.223439161	0.026186202	0.659133976	221.2759999	112.0019665	198.1209597	298.3503391	167.356701	103.1012404	126.4942591	106.4103999
ENSDARG00000095211	NA	12.11370937	-3.862881976	1.737744829	-2.222928195	0.026220642	0.659133976	1.612234273	22.61518446	2.487766857	0	2.348935963	31.62780901	29.44751116	6.770233226
ENSDARG00000092470	thbd	10.57479359	6.815822284	3.066165996	2.222913663	0.026221622	0.659133976	21.14958717	0	32.4664284	0	30.98233311	0	0	0
ENSDARG00000097224	prr33	211.3509125	1.546028427	0.695615324	2.222533594	0.026247266	0.659133976	314.8644908	107.8373342	542.6531605	134.8512333	267.0890786	49.92317858	80.6208807	192.9679435
ENSDARG00000015050	calm2b	167531.7237	0.325736565	0.14657838	2.22226882	0.026265144	0.659133976	186364.6852	148698.7622	202918.5571	165304.8818	190870.6168	169360.6186	133750.9475	142984.7204
ENSDARG00000077988	abcc10	1159.148254	-0.562017015	0.253103646	-2.220501456	0.026384747	0.661442123	936.0594096	1382.237098	986.9794235	1079.759523	741.4392821	1293.842378	1168.50511	1684.363804
ENSDARG00000031616	g6pc1a.1	27.77007713	-3.896425854	1.75831333	-2.216002	0.026691365	0.668428843	3.479517478	52.06063678	10.43855243	0	0	30.94537806	103.8588725	21.37765975
ENSDARG00000036569	bach2a	183.5256889	1.436168062	0.648260368	2.215418576	0.026731347	0.668730606	268.0783412	98.97303664	155.7621111	466.9680034	181.5049092	143.1591713	46.37675694	107.3831816
ENSDARG00000100620	taok2b	289.5268116	-1.272258748	0.574906311	-2.212984485	0.026898715	0.671961484	169.8113759	409.2422473	171.0177713	69.39729422	269.0190623	416.3439729	243.0938267	568.2889425
ENSDARG00000071213	rgl3a	576.1576491	-1.300605993	0.587946204	-2.21211734	0.026958558	0.671961484	332.6574688	819.6578294	407.9422359	450.0388813	139.9912891	1284.97251	886.0237531	287.9772253
ENSDARG00000012499	per1b	8269.706261	0.447992298	0.202541146	2.211858217	0.026976463	0.671961484	9543.498625	6995.913896	10925.58347	7041.576234	10663.33617	6824.912818	6392.885898	7769.942973
ENSDARG00000075169	bbs1	913.2173681	-0.830491193	0.375681993	-2.210622836	0.027061966	0.671961484	657.3349641	1169.099772	947.0920971	433.0433972	591.8693981	1342.725491	760.4241094	1404.149716
ENSDARG00000099266	vasna	150.1087557	-1.544746938	0.698843511	-2.210433257	0.027075108	0.671961484	76.6055498	223.6119616	64.93285681	116.8077585	48.07603414	98.80629094	154.2745248	417.7550691
ENSDARG00000069808	ostm1	925.3077911	-0.653141482	0.295506018	-2.210247654	0.027087979	0.671961484	719.7904569	1130.825125	916.7706003	479.8646717	762.7360988	1013.684723	1138.123807	1240.666847
ENSDARG00000004869	penka	152.1354662	1.208347185	0.546870587	2.209566968	0.02713523	0.671961484	212.3997111	91.87122126	145.6351217	204.1761632	287.3878485	99.84635716	123.4196198	52.34768679
ENSDARG00000056753	dctn1b	42.98224114	2.390348842	1.081872228	2.209455774	0.027142955	0.671961484	72.17664197	13.78784031	46.0295545	103.2935957	67.20677569	31.30079585	7.488535905	2.574189187
ENSDARG00000060549	LOC100332538	10.47605089	4.89214942	2.214634913	2.209009436	0.027173985	0.671961484	20.2678183	0.684283487	13.9141836	43.68420235	3.205068943	0	0	2.052850462
ENSDARG00000020795	rac3b	587.9733042	0.721252473	0.326521776	2.208895474	0.027181912	0.671961484	731.9491973	443.9974111	589.0337725	863.2378247	743.5759947	429.547349	321.4882033	580.9566808
ENSDARG00000021556	ubl3b	1634.514502	0.460048813	0.208290469	2.208688735	0.027196298	0.671961484	1892.826173	1376.202831	1917.267634	2114.693842	1646.517044	1636.271087	1231.54107	1260.796335
ENSDARG00000079564	myh7	45.72779981	-2.234508565	1.011746469	-2.208565717	0.027204862	0.671961484	16.17894933	75.27665029	19.89242821	2.71897787	25.9254419	42.43409557	79.70517244	103.6906828
ENSDARG00000094860	gpr186	1001.102832	0.768562553	0.348054972	2.208164271	0.027232824	0.671961484	1261.63363	740.5720329	1781.015501	737.8831571	1266.002232	640.6807918	875.8811731	705.1541338
ENSDARG00000099546	kynu	837.4886767	-4.235161474	1.918212716	-2.207868522	0.02725344	0.671961484	84.86805327	1590.1093	192.0535596	61.09443971	1.456160447	10.77376983	3120.034745	1639.519386
ENSDARG00000042777	ndufa11	13875.86299	0.284793114	0.129022139	2.207319731	0.02729173	0.672213274	15240.93767	12510.78831	14229.57176	16776.63302	14716.60823	12587.92147	11618.3647	13326.07878
ENSDARG00000068589	LOC572200	10.35237461	-6.843709128	3.102055834	-2.206185025	0.027371047	0.672988428	0	20.70474921	0	0	0	0	15.92511224	46.1891354
ENSDARG00000097123	NA	10.84519004	-5.925195087	2.686380822	-2.205642267	0.027409057	0.672988428	0.356118771	21.3342613	0	0	1.068356314	30.16192039	33.84086351	0
ENSDARG00000101034	zc3h12ab	362.0353277	0.989444001	0.448747532	2.204901265	0.027461024	0.672988428	481.5409705	242.5296849	251.3829171	684.702389	508.5376056	299.5390715	228.9234884	199.1264948
ENSDARG00000018773	hivep2b	20.9574395	4.028288524	1.827366266	2.204423163	0.027494598	0.672988428	39.48805782	2.426821181	10.20373464	48.43248521	59.8279536	7.280463543	0	0
ENSDARG00000087319	tmem121b	31.27118258	2.891940927	1.312079469	2.204089765	0.027518032	0.672988428	55.12403084	7.418334324	59.36718337	32.28832348	73.71658568	8.320529763	13.93447321	0
ENSDARG00000055926	foxi3a	191.3844162	1.089708545	0.49447443	2.203771275	0.027540434	0.672988428	260.4184182	122.3504141	297.7635291	166.1899002	317.3018253	104.006622	89.57875634	173.4658641
ENSDARG00000004445	grm5a	54.47920542	2.662595762	1.208250482	2.203678625	0.027546953	0.672988428	94.08807877	14.87033208	65.53648433	92.57792727	124.1498247	22.9269519	0	21.68404432
ENSDARG00000075189	cntnap5b	79.44667505	3.868276994	1.755582225	2.203415447	0.02756548	0.672988428	148.7630796	10.13027046	338.8502926	0	107.4389464	17.04494182	13.34586954	0
ENSDARG00000101139	agpat2	2200.47044	-0.55487023	0.251846613	-2.203207036	0.02758016	0.672988428	1782.480125	2618.460755	1496.238543	2147.173511	1704.028321	2234.062241	3428.875729	2192.444294
ENSDARG00000053836	si:ch211-284o19.8	15.99679976	4.549528432	2.065639832	2.202479038	0.027631488	0.672988428	30.61596321	1.377636318	2.567843375	63.80834241	25.47170386	0	4.132908954	0
ENSDARG00000059931	hyal2a	10.26642209	-6.831579821	3.10210732	-2.202238387	0.027648474	0.672988428	0	20.53284417	0	0	0	43.68278126	17.91575127	0
ENSDARG00000003380	paox	1474.582198	-0.682077969	0.309750196	-2.202025944	0.027663476	0.672988428	1132.451863	1816.712534	1453.95072	651.5874492	1291.817419	1785.579797	1926.717273	1737.84053
ENSDARG00000076694	nampt3.1	10.58469556	6.817366829	3.09645604	2.201667564	0.027688799	0.672988428	21.16939112	0	0	47.48282864	16.02534471	0	0	0
ENSDARG00000036826	ankrd52a	859.3403959	0.543809284	0.247043156	2.201272409	0.027716745	0.672988428	1019.460959	699.219833	998.1107703	919.2675625	1141.004544	784.2099302	767.391346	546.058223
ENSDARG00000057644	adam8b	231.6324472	-1.330792728	0.60485931	-2.200169042	0.027794904	0.673714066	131.7624216	331.5024728	165.1149787	124.405011	105.7672751	104.006622	440.9265451	449.5742512
ENSDARG00000108475	otos	10.35941889	6.786002585	3.0844679	2.200056154	0.027802911	0.673714066	20.71883778	0	26.90075496	0	35.25575837	0	0	0
ENSDARG00000101689	NA	267.426891	-0.784105208	0.356475776	-2.19960306	0.02783507	0.673787418	196.4144906	338.4392915	248.3038707	170.3617761	170.5778249	366.4735587	284.4308818	364.413434
ENSDARG00000104314	nrg1	72.86094692	-1.66141274	0.755455176	-2.199220806	0.027862226	0.673787418	34.90087745	110.8210164	53.25869175	21.41623874	30.02770188	72.27178681	72.36597963	187.8252827
ENSDARG00000079068	adam12b	32.51243967	-2.65729455	1.208881423	-2.198143258	0.027938899	0.674959812	8.986397545	56.0384818	0.677238591	13.95065559	12.33129846	28.37490017	54.43888695	85.30165829
ENSDARG00000043448	itm2ca	1825.649648	0.404911931	0.184321965	2.196764406	0.028037276	0.676495223	2080.103604	1571.195692	2017.556622	2405.480099	1817.27409	1610.022509	1653.225714	1450.338852
ENSDARG00000078760	cacna2d3	308.301192	1.054267135	0.480002146	2.196380043	0.028064753	0.676495223	416.1643922	200.4379918	287.5136146	541.6458557	419.3337063	243.016258	102.1363418	256.1613756
ENSDARG00000079908	LOC101882069	123.2714411	-1.334821655	0.607824036	-2.196065928	0.028087225	0.676495223	69.99521913	176.547663	100.1821219	36.08694977	73.71658568	131.0483438	251.8158373	146.7788081
ENSDARG00000053708	ghrhrb	62.15258096	-2.705341695	1.232346224	-2.195277303	0.028143712	0.677174482	16.52004314	107.7851188	32.4664284	0	17.09370103	135.2086087	55.73789283	132.4088548
ENSDARG00000057789	lyz	99.3102333	-1.754303197	0.799340096	-2.194689351	0.028185889	0.677508406	45.39014382	153.2303228	59.36718337	43.68420235	33.11904574	71.76456921	67.68172701	320.2446721
ENSDARG00000079762	si:dkey-253d23.3	371.8103231	-0.703177828	0.320483805	-2.194113454	0.028227254	0.67775094	283.0833683	460.5372779	254.2159215	298.6892708	296.3449125	344.2778592	548.604223	488.7297514
ENSDARG00000061432	b3galt10.1	552.411424	0.983328946	0.448252781	2.193692904	0.028257494	0.67775094	733.7173873	371.1054608	815.371159	605.8808935	779.9001094	480.5105938	475.7627281	157.0430604
ENSDARG00000043667	clmnb	97.4917552	-1.361268594	0.620629489	-2.193367572	0.028280907	0.67775094	54.65636458	140.3271458	49.50390816	78.12032977	36.3448558	180.7305572	83.41759691	156.8332833
ENSDARG00000009505	prelid3b	10028.3821	-0.40393109	0.184271116	-2.192047778	0.028376057	0.679222632	8633.469953	11423.29424	9265.918666	9426.291142	7208.200052	10413.143	13710.52632	10146.21341
ENSDARG00000087461	si:dkey-21c1.4	283.8134155	-1.056334282	0.481963844	-2.191729307	0.028399058	0.679222632	184.3403709	383.28646	241.1791824	86.41874813	225.4231823	347.3821176	334.427357	468.0499054
ENSDARG00000104647	surf4	2928.583005	0.338423354	0.154504411	2.190379884	0.028496698	0.679863259	3270.456372	2586.709637	3096.369657	3484.289966	3230.709494	2716.652968	2278.28637	2765.189573
ENSDARG00000046030	zgc:110339	3920.078194	-0.525256328	0.239923602	-2.189264933	0.02857759	0.679863259	3214.301541	4625.854848	2527.743354	3923.980959	3191.180311	3777.520512	5878.357055	4221.686976
ENSDARG00000091433	abhd17aa	340.2497105	0.686656391	0.313651589	2.18923294	0.028579914	0.679863259	419.6690731	260.8303479	494.417324	421.6475183	342.9423769	297.458939	244.8486007	240.1835041
ENSDARG00000056160	hspd1	9442.433889	-0.28251913	0.129057629	-2.189092821	0.028590094	0.679863259	8520.763653	10364.10413	8439.512283	9152.092527	7970.686148	9492.42153	11092.68805	10507.2028
ENSDARG00000095369	zgc:112966	62.15144122	-2.22330305	1.015654702	-2.18903437	0.028594342	0.679863259	21.67466987	102.6282126	20.03388359	18.1484715	26.84165452	10.70259655	115.5381565	181.6438847
ENSDARG00000079705	si:ch211-152p11.4	611.1240827	-0.462698287	0.211401466	-2.18871844	0.028617311	0.679863259	513.9339909	708.3141744	497.4230727	537.9898073	506.3890928	722.8356393	663.5662941	738.5405899
ENSDARG00000060687	chd2	2607.539777	-0.433899322	0.198252663	-2.188617872	0.028624626	0.679863259	2218.16924	2996.910314	2554.951902	1987.556077	2111.999741	3464.865158	3034.354288	2491.511496
ENSDARG00000025974	LOC564220	1392.495218	0.417157159	0.190681251	2.18771985	0.028690015	0.680572842	1592.339141	1192.651295	1722.57593	1572.631285	1481.810208	1374.967543	1107.79062	1095.195722
ENSDARG00000008174	hoxb1a	10.26813359	6.773356588	3.096494702	2.187427152	0.028711356	0.680572842	20.53626719	0	0	37.03660634	24.57219523	0	0	0
ENSDARG00000112859	rassf10b	722.5845363	-0.631176599	0.288636784	-2.186750387	0.028760751	0.681069379	567.0601406	878.108932	619.6449764	398.8557606	682.6796848	985.9827769	824.1245583	824.2194606
ENSDARG00000099312	jpt1b	3694.633485	0.313272711	0.143343032	2.185475681	0.028853987	0.682602082	4094.128691	3295.138279	3999.250694	4475.606574	3807.528805	3078.329998	3278.9728	3528.112038
ENSDARG00000100633	zgc:114200	2653.565947	-0.312303518	0.142969574	-2.184405461	0.028932467	0.68378302	2367.580673	2939.551221	2306.044029	2266.830239	2529.867752	3079.636079	3012.832171	2726.185414
ENSDARG00000011157	arhgef18a	920.0702966	0.594501972	0.272261132	2.183572686	0.028993662	0.683916225	1107.189917	732.9506766	1141.385118	932.5001924	1247.684439	879.9658229	779.3857965	539.5004106
ENSDARG00000114965	NA	10.1005355	-6.808071052	3.117889246	-2.183551279	0.028995237	0.683916225	0	20.201071	0	0	0	43.68278126	16.92043175	0
ENSDARG00000076801	arap3	450.376136	0.737653664	0.338118078	2.181645145	0.029135732	0.686314081	563.0957913	337.6564808	579.728627	498.9447552	610.6139917	266.7055229	279.2189498	467.0449696
ENSDARG00000003754	tspan2a	1063.398858	-0.552494486	0.253275864	-2.181394146	0.029154276	0.686314081	862.4372422	1264.360473	792.897637	748.3233022	1046.090787	1175.540405	1542.774663	1074.76635
ENSDARG00000071425	nat9	1950.331953	0.405552774	0.185947486	2.181007025	0.029182897	0.686314081	2222.542332	1678.121574	2109.378625	2606.660568	1951.587804	1810.083606	1581.730708	1642.550408
ENSDARG00000068708	ifrd1	5731.262228	-0.417114992	0.191401928	-2.179262226	0.029312194	0.687565145	4908.34103	6554.183425	5482.036995	5046.714282	4196.271815	5265.407119	7521.775074	6875.368083
ENSDARG00000010478	hsp90aa1.1	972.9496395	0.840366174	0.385638052	2.179157811	0.029319947	0.687565145	1248.694756	697.2045226	1772.466867	943.0105586	1030.606844	396.0689517	824.5059829	871.0386331
ENSDARG00000027984	gstz1	1079.797815	-0.571859311	0.262425902	-2.179126784	0.029322251	0.687565145	868.5519537	1291.043676	717.7617565	1104.582562	783.3115428	1174.863903	1544.341347	1153.92578
ENSDARG00000018285	pdpk1b	10678.74344	-0.293616746	0.134801208	-2.178146252	0.02939515	0.688600087	9595.787608	11761.69928	10324.32423	8874.540673	9588.49792	12605.60259	12131.94957	10547.54568
ENSDARG00000022614	ddx43	261.7068757	0.809272567	0.372129018	2.174709649	0.029651881	0.693935183	333.260159	190.1535923	231.5496116	392.3277927	375.9030728	179.0577566	205.5220747	185.8809456
ENSDARG00000031770	kat7b	3775.343401	-0.37961708	0.174609454	-2.174092357	0.0296982	0.694045958	3281.375581	4269.311221	3544.832885	3509.952268	2789.34159	3711.777591	4472.355902	4623.80017
ENSDARG00000053027	si:dkey-33i11.1	59.95489608	1.523943466	0.701082652	2.173700149	0.029727661	0.694045958	88.96458116	30.945211	80.19284777	78.41641807	108.2844776	39.27303829	15.82458811	37.73800661
ENSDARG00000051711	mhc1lea	29.36227024	-3.536626343	1.627166026	-2.173488315	0.029743584	0.694045958	4.669130156	54.05541032	0	7.597252582	6.410137885	89.44569495	70.66768556	2.052850462
ENSDARG00000037174	nek12	880.1525834	0.514370263	0.236736827	2.172751367	0.029799035	0.694662811	1035.490088	724.8150789	887.7249138	976.2469568	1242.498393	721.805957	648.9483237	803.690956
ENSDARG00000016496	cdk8	2193.740372	0.482458249	0.222139099	2.171874518	0.029865129	0.695089585	2557.367119	1830.113625	2158.379865	2365.771767	3147.949724	1678.239558	2166.992086	1645.109231
ENSDARG00000058389	ccl19a.1	343.8339553	-0.882180487	0.406209393	-2.171738277	0.02987541	0.695089585	241.9162002	445.7517104	186.0210492	322.8552994	216.8722521	451.1114511	582.7572857	303.3863944
ENSDARG00000004930	lmo7a	1257.345561	-1.077526128	0.496567095	-2.169950726	0.030010579	0.697556573	808.2804238	1706.410698	935.2446574	1009.654481	479.9421329	563.480122	2143.151918	2412.600053
ENSDARG00000103154	si:ch73-144l3.1	11.16923274	-4.22089861	1.946598225	-2.16834607	0.030132366	0.699171237	1.098838389	21.2396271	1.959284456	1.33723071	0	55.41960371	4.598003072	3.701274523
ENSDARG00000038894	tmx3a	603.097718	-0.57500756	0.265194437	-2.168248949	0.03013975	0.699171237	484.3840083	721.8114278	453.6345059	563.3437788	436.1737403	747.9091376	593.3824352	824.1427105
ENSDARG00000100494	pbx1a	1960.491945	0.426794506	0.19687164	2.167882108	0.030167657	0.699171237	2248.427782	1672.556108	2205.547081	2205.509812	2334.226453	2046.22904	1455.831773	1515.60751
ENSDARG00000044775	fut7	10.056189	6.743910605	3.111481158	2.16742775	0.030202253	0.699296078	20.112378	0	18.5522448	41.7848892	0	0	0	0
ENSDARG00000076192	ankrd1b	157.1956142	1.655118193	0.763919685	2.166612834	0.030264388	0.699370951	238.614826	75.77640251	502.7658341	132.9519202	80.12672357	46.80297992	102.51791	78.00831757
ENSDARG00000062148	si:dkey-100n23.3	1831.613653	-0.493159173	0.227652892	-2.166276774	0.030290043	0.699370951	1521.680557	2141.54675	1514.462951	1293.744318	1756.8344	2467.003334	2285.443885	1672.193031
ENSDARG00000074561	slc47a3	1413.171543	-0.654963422	0.302350846	-2.166236441	0.030293124	0.699370951	1097.802046	1728.541041	1429.079484	657.6103908	1206.716263	1847.241223	1642.364633	1696.017267
ENSDARG00000016404	ptch1	333.3469343	0.771046108	0.356052227	2.16554216	0.03034619	0.699393199	420.3877279	246.3061407	323.7366718	466.2813773	471.1451346	295.3788066	258.7830739	184.7565416
ENSDARG00000090444	ponzr1	968.5769127	-0.562553659	0.259784891	-2.165459498	0.030352514	0.699393199	782.1371777	1155.016648	580.5302396	905.3367519	860.5445416	1219.025648	993.12297	1252.901325
ENSDARG00000037398	zgc:113229	55.46108702	2.638621457	1.218993132	2.164590913	0.030419028	0.699670745	95.57474539	15.34742864	77.91942817	73.12355611	135.6812519	29.12185417	16.92043175	0
ENSDARG00000030608	rhogd	682.2184928	0.839434272	0.387879672	2.164161547	0.030451953	0.699670745	875.2369087	489.2000768	654.6070588	1156.424518	814.6791493	383.3139634	734.6870191	349.5992478
ENSDARG00000040027	osbpl10b	206.6189181	1.254109747	0.579490872	2.164157898	0.030452233	0.699670745	291.1443147	122.0935216	154.7893276	399.9617862	318.6818304	191.7921889	67.56179193	106.9265838
ENSDARG00000013933	xrcc2	242.6226193	-0.838984502	0.388076204	-2.161906588	0.030625377	0.702957966	173.917232	311.3280066	176.7125116	213.2468752	131.7923092	241.7600202	344.0851253	348.1388742
ENSDARG00000099427	nkx1.2lb	22.76896386	2.588005603	1.197299833	2.161535091	0.030654029	0.702957966	39.03651134	6.501416389	22.26269376	78.82149554	16.02534471	7.280463543	2.985958545	9.23782708
ENSDARG00000011190	fgfr1b	71.4880361	-1.641671578	0.759636746	-2.161127128	0.030685521	0.703006744	34.68029258	108.2957796	51.4096625	26.79416346	25.83705178	48.08933856	104.5113319	172.2866684
ENSDARG00000037320	fam131c	6780.396039	0.399518923	0.185115648	2.158212591	0.030911307	0.704832204	7713.23418	5847.557898	9108.224585	6156.623562	7874.854392	6160.312223	5211.49298	6170.86849
ENSDARG00000053456	zgc:172295	249.4296225	-1.24892218	0.578715137	-2.158094892	0.030920455	0.704832204	147.6825071	351.1767379	246.5548233	95.93225984	100.5604383	336.1761765	529.0922375	188.2617996
ENSDARG00000075975	slc45a3	23.21516273	-5.002731957	2.318455344	-2.157786636	0.030944424	0.704832204	1.424475086	45.00585037	0	0	4.273425257	61.363907	73.6536441	0
ENSDARG00000031108	im:7138144	15148.08994	0.317018913	0.146941498	2.15744985	0.030970631	0.704832204	16805.47513	13490.70475	15806.96616	18229.4521	16380.00714	14866.01683	14058.25634	11547.84109
ENSDARG00000092730	enam	9.714007659	-6.752043813	3.130017218	-2.157190629	0.030990814	0.704832204	0	19.42801532	0	0	0	0	23.96007861	34.32396735
ENSDARG00000005026	tshz1	1716.197951	0.51346025	0.238035658	2.157072825	0.030999991	0.704832204	2018.412872	1413.983031	1994.358112	1792.752304	2268.128201	1139.732097	1287.06536	1815.151635
ENSDARG00000078419	LOC101884302	36.58030507	1.745514701	0.809317358	2.156774082	0.031023271	0.704832204	56.35869049	16.80191965	65.24618749	46.16917807	57.6607059	19.86498651	20.73854881	9.802223633
ENSDARG00000117664	LOC101886145	9.846476129	6.713576916	3.112827428	2.156745618	0.03102549	0.704832204	19.69295226	0	31.53881616	27.54004061	0	0	0	0
ENSDARG00000001807	tnfrsf21	2840.420221	-0.65072994	0.301748174	-2.156533147	0.031042058	0.704832204	2210.492316	3470.348127	2955.372597	1308.626757	2367.477592	3357.333759	4134.557265	2919.153357
ENSDARG00000060309	srgap3	525.4285094	0.645170653	0.299237957	2.156045509	0.031080112	0.704832204	640.9384018	409.9186169	518.9540127	811.8430667	592.0181262	449.3189206	434.6714762	345.7654538
ENSDARG00000092813	NA	310.5910386	0.862012887	0.399893125	2.155608167	0.031114274	0.704832204	400.704592	220.4774853	515.7524055	261.1555575	425.2058131	273.537416	200.0592225	187.8358173
ENSDARG00000068507	crybb1	34.08584781	-2.291449525	1.063044215	-2.155554296	0.031118485	0.704832204	11.54915125	56.62254437	8.366871404	18.78564037	7.494941979	19.80471999	36.90781689	113.1550962
ENSDARG00000087532	si:ch211-278p9.1	29.83660282	-2.039008688	0.946635813	-2.153952618	0.031243888	0.706573205	11.68475485	47.98845079	7.395050485	12.88325803	14.77595602	51.76772728	68.51820768	23.6794174
ENSDARG00000068709	fam174b	505.1060152	-0.645636682	0.29976368	-2.153818907	0.031254376	0.706573205	393.9287295	616.2833009	422.0635692	375.1143463	384.6082731	451.3887397	640.9857676	756.4753953
ENSDARG00000117799	NA	9.18782496	3.733963235	1.734591722	2.152646751	0.031346451	0.707986219	17.12638551	1.249264406	17.72647646	22.68467383	10.96800624	2.28805141	1.459741809	0
ENSDARG00000097425	LOC110437975	106.2003501	1.167283412	0.542473161	2.151780946	0.031414611	0.708856934	146.9478262	65.45287407	111.3134688	209.8741026	119.6559072	75.92483409	54.74257332	65.69121479
ENSDARG00000010655	ppm1kb	2540.130866	-0.518320885	0.241057877	-2.15019269	0.031539976	0.711015601	2088.99272	2991.269013	2201.952406	1472.078756	2592.946998	2808.872775	3350.002477	2814.931786
ENSDARG00000100826	hif1al	12014.22678	-0.285371904	0.132743401	-2.149801063	0.031570954	0.711044414	10829.86846	13198.58511	11044.34351	10578.6629	10866.59897	11931.13647	14913.64966	12750.9692
ENSDARG00000093068	c3b.1	48.18195981	1.731646556	0.805642308	2.149398733	0.031602806	0.711092833	74.03258474	22.33133489	88.86706705	40.49078068	92.73990648	22.46867559	31.99220562	12.53312346
ENSDARG00000076170	pcsk1nl	57.90287169	2.392037277	1.113575029	2.148070147	0.031708183	0.712794007	97.26116101	18.54458237	39.88732632	215.572042	36.32411468	22.88145685	2.985958545	29.7663317
ENSDARG00000101786	NA	7.373043842	-5.361422649	2.49638202	-2.147677161	0.031739411	0.712826677	0.30920408	14.4368836	0.92761224	0	0	17.68112575	0.995319515	24.63420555
ENSDARG00000036940	ctss1	318.8634002	-0.709192112	0.330411388	-2.146391247	0.031841777	0.71445547	241.9433767	395.7834237	277.3560598	266.853497	181.6205734	383.7844353	365.282262	438.2835737
ENSDARG00000101613	si:dkey-238i5.2	35.22239395	-3.034768474	1.414885156	-2.144886785	0.0319619	0.716253304	7.674670137	62.77011776	10.20373464	0	12.82027577	131.0483438	39.81278059	17.44922893
ENSDARG00000052741	card11	663.2141204	1.096519766	0.511403136	2.144139697	0.032021695	0.716253304	903.984942	422.4432988	829.1098557	348.0094857	1534.835484	580.3766454	346.5492138	340.4040372
ENSDARG00000036059	tmppe	822.1929503	-0.689220618	0.321537664	-2.143514414	0.032071815	0.716253304	629.4820408	1014.90386	771.7733838	433.9930538	682.6796848	933.9794659	1300.882606	809.8495074
ENSDARG00000040606	tfap2c	234.2033364	0.939677136	0.438451939	2.143170214	0.032099433	0.716253304	307.8794371	160.5272358	300.5463658	408.3523263	214.7396192	125.8480127	211.0077372	144.7259576
ENSDARG00000077850	lgals3a	4738.144553	-0.299649196	0.139818061	-2.143136549	0.032102135	0.716253304	4248.088349	5228.200758	4003.768373	3945.445622	4795.051052	5226.093341	5167.483361	5291.025573
ENSDARG00000007795	cst3	2626.28608	-0.653957633	0.30518856	-2.142798648	0.03212927	0.716253304	2040.998437	3211.573723	1344.882313	2871.984367	1906.128633	2456.737863	3932.406361	3245.576947
ENSDARG00000029003	eif1axa	2349.620895	0.301709135	0.140823215	2.142467304	0.032155897	0.716253304	2594.427678	2104.814113	2730.890435	2460.56018	2591.832418	1987.566547	2184.726335	2142.149457
ENSDARG00000056768	rprml	5.900983861	-6.032993586	2.816405862	-2.142089557	0.032186276	0.716253304	0	11.80196772	0	0	0	3.120198661	17.91575127	14.36995324
ENSDARG00000102128	eps8a	1225.79081	-0.531557998	0.248169399	-2.141915965	0.032200245	0.716253304	1002.445643	1449.135976	1243.000402	791.0639252	973.2726022	1657.865555	1435.25074	1254.291632
ENSDARG00000078109	usp12a	3129.269526	0.377920109	0.176473294	2.141514452	0.032232574	0.716253304	3536.727708	2721.811344	3467.883449	3824.223592	3318.076082	3017.266416	2901.674717	2246.492899
ENSDARG00000086114	LOC100537455	5.59385754	-5.955749454	2.781389272	-2.141285837	0.032250995	0.716253304	0	11.18771508	0	0	0	7.280463543	12.93915369	13.343528
ENSDARG00000069160	tafa5a	32.33627156	3.229322976	1.508403815	2.140887568	0.032283106	0.716301982	58.50462253	6.167920584	26.12941952	133.9951614	15.38928662	4.327131309	14.17663044	0
ENSDARG00000101910	pcdh20	2312.65579	-0.472202048	0.220615372	-2.140385977	0.032323587	0.716520486	1937.553798	2687.757782	2125.159642	1542.242274	2145.259479	3110.838065	2202.642086	2749.793194
ENSDARG00000009702	si:ch211-210p4.6	3636.595819	0.357863258	0.16722393	2.140024202	0.032352811	0.716520486	4085.427614	3187.764023	3853.412704	4224.463118	4178.40702	2923.408679	3761.846415	2878.036976
ENSDARG00000105863	wu:fl23c11	442.3733833	-0.685757774	0.320542746	-2.139364505	0.032406159	0.716866003	339.1309198	545.6158467	326.5195085	413.1006092	277.7726417	425.3870841	647.9530042	563.5074519
ENSDARG00000003462	fech	290.0692474	-0.865959506	0.404825928	-2.139091015	0.032428298	0.716866003	205.4624985	374.6759964	202.2194683	276.3500627	137.8179645	355.7026474	310.5396886	457.7856531
ENSDARG00000104129	si:dkey-23n7.10	380.3657839	-0.751362324	0.351406664	-2.138156165	0.032504071	0.716944244	283.4336273	477.2979404	377.7468058	222.7378563	249.8162197	384.381371	521.3500814	526.162369
ENSDARG00000052859	chp1	983.9508952	-0.759316529	0.355132533	-2.13812157	0.032506878	0.716944244	730.8215234	1237.080267	804.1019872	781.3106181	607.0519649	1218.904384	1781.634187	710.7022302
ENSDARG00000075963	mhc1uba	3458.280556	-0.54246097	0.253769148	-2.137615916	0.032547929	0.716944244	2815.556822	4101.00429	3370.528775	3194.714313	1881.427377	4829.281299	3780.746547	3692.985024
ENSDARG00000096887	znf469	47.93001912	2.802338171	1.311100242	2.13739429	0.032565935	0.716944244	83.85399263	12.00604561	64.00524457	123.4553545	64.10137885	0	29.85958545	6.158551387
ENSDARG00000088181	mpped1	39.6816381	-2.142827646	1.002708482	-2.137039513	0.032594778	0.716944244	14.72189968	64.64137652	9.793972506	26.31459422	8.057132308	28.5926035	43.87334223	121.4581838
ENSDARG00000097652	si:dkey-234i14.2	214.972923	-0.943074481	0.441401116	-2.136547568	0.032634808	0.716944244	147.1049235	282.8409225	96.47167297	207.0251329	137.8179645	306.819535	237.8813641	303.8218684
ENSDARG00000061497	thsd7bb	20.02032261	-3.073611888	1.4388483	-2.136161183	0.032666278	0.716944244	4.254226497	35.78641872	7.420897921	0	5.341781571	22.88145685	55.73789283	28.73990647
ENSDARG00000059351	hnrnpa3	2098.3364	0.409422619	0.191668441	2.136098235	0.032671408	0.716944244	2394.202517	1802.470282	1988.079017	2620.217995	2574.31054	1914.373775	1901.837122	1591.199949
ENSDARG00000025728	grin1b	23.87863042	3.206736113	1.501936667	2.135067465	0.0327555	0.718131337	43.08554925	4.671711581	97.70003775	29.08436481	2.472245202	1.203390053	8.061316732	4.750427959
ENSDARG00000040163	prim1	1675.988019	-0.46648236	0.218632478	-2.133637068	0.032872501	0.720037102	1407.54902	1944.427019	1172.179804	1325.511443	1724.955812	1702.876796	2044.478899	2085.925361
ENSDARG00000110137	si:dkey-240e12.6	60.28776728	-1.28727648	0.60343724	-2.133240038	0.03290504	0.720091014	35.07926842	85.49626615	30.62625367	32.75390275	41.85764883	83.40694262	95.13227572	77.94958012
ENSDARG00000060439	clcn2c	1044.636869	-1.151985155	0.540164891	-2.132654631	0.032953068	0.720317467	648.3994294	1440.874309	231.90306	1139.587887	573.7073407	987.0228432	1027.169739	2308.430345
ENSDARG00000009018	rhbg	497.8104183	1.466194449	0.687687572	2.132064774	0.033001522	0.720317467	731.0269948	264.5938417	295.9083046	1352.31096	544.8617202	102.9665558	163.2324004	527.5825688
ENSDARG00000079326	cabin1	1851.488463	0.457964283	0.214812207	2.131928575	0.033012719	0.720317467	2142.998002	1559.978924	1699.807369	2277.962417	2451.224219	1540.57349	1379.695218	1759.668065
ENSDARG00000023472	ctnnb2	5589.900204	0.300589115	0.14101317	2.131638596	0.033036568	0.720317467	6169.973296	5009.827112	6455.253579	6689.380899	5365.28541	4995.438057	5100.017194	4934.026086
ENSDARG00000058710	terf1	800.2995765	-0.539565726	0.25323893	-2.130658688	0.033117271	0.720317467	652.4303124	948.1688407	545.7179102	705.7330881	705.8399389	796.0928925	915.5912111	1132.822418
ENSDARG00000090468	ppp1r3aa	378.2523555	1.029228407	0.483092406	2.130500073	0.03313035	0.720317467	507.7130695	248.7916415	538.9427115	425.4461446	558.7503523	266.2569524	106.4991881	373.6187841
ENSDARG00000096311	si:dkey-211g8.8	5.635470721	5.908344306	2.773902998	2.129975097	0.033173669	0.720317467	11.27094144	0	15.76940808	9.496565728	8.546850514	0	0	0
ENSDARG00000008133	foxl1	161.4704466	-1.036279245	0.486546936	-2.129864908	0.033182768	0.720317467	105.832294	217.1085993	131.7209381	94.96565728	90.81028671	162.2503304	312.5303277	176.5451398
ENSDARG00000068103	cfap45	5172.371795	0.35472104	0.166549487	2.12982368	0.033186173	0.720317467	5805.06394	4539.67965	6509.767082	4714.290453	6191.134285	4556.931227	4480.896037	4581.211687
ENSDARG00000094526	ksr2	66.54503665	1.888972295	0.88727035	2.128970382	0.033256711	0.720895992	104.9934757	28.0965976	84.75727183	35.72222932	194.5009259	42.31679394	29.03501211	12.93798675
ENSDARG00000097316	NA	49.41517685	-1.894516155	0.889956887	-2.128772959	0.033273049	0.720895992	21.12111332	77.70924038	24.52636679	6.397240171	32.439733	93.33781933	46.65630132	93.13360048
ENSDARG00000086808	ddhd1a	1980.705	-0.402174714	0.188977899	-2.128157404	0.033324035	0.721347854	1706.38018	2255.02982	1737.566802	1712.937659	1668.636078	1934.044851	2698.985107	2132.059502
ENSDARG00000011665	aldoaa	19104.82138	-0.274476714	0.129001801	-2.127696757	0.033362234	0.721522352	17292.97019	20916.67257	18293.68943	15849.86507	17735.35607	18861.69848	21712.16384	22176.15539
ENSDARG00000068520	olfcq1	10.47878082	5.817272889	2.73459708	2.127287026	0.033396242	0.721605986	20.6154199	0.342141744	0	43.68420235	18.16205734	0	0	1.026425231
ENSDARG00000031049	igsf21a	969.9562923	0.46401665	0.21829114	2.125677892	0.033530089	0.722041116	1124.731556	815.1810287	970.3593404	1120.195904	1283.639423	909.0437757	798.0254505	738.47386
ENSDARG00000061796	rasgrp4	364.2004927	1.315273261	0.618980947	2.124901045	0.033594871	0.722041116	519.6075017	208.7934837	154.8628618	908.5374944	495.422149	132.0471557	204.9717827	289.3615127
ENSDARG00000090543	tmem138	1792.457312	0.343954451	0.161891612	2.124597116	0.033620245	0.722041116	2005.068277	1579.846348	2114.028295	2055.056824	1846.119711	1544.498337	1714.935524	1480.105183
ENSDARG00000075709	ndufb3	7397.438957	0.217756431	0.102494896	2.124558787	0.033623446	0.722041116	7954.667505	6840.210409	7942.364208	7867.991389	8053.646919	7011.657221	6756.887919	6752.086087
ENSDARG00000062021	ccdc181	926.528122	-0.548233194	0.258056336	-2.124470964	0.033630782	0.722041116	752.4649886	1100.591255	931.322689	681.8534193	644.2188575	1312.56357	985.3663197	1003.843876
ENSDARG00000042717	adipor1b	5809.651568	-0.2540099	0.119573297	-2.124302887	0.033644824	0.722041116	5299.42729	6319.875846	5279.968871	5582.081335	5036.231665	6071.906595	6242.643997	6645.076946
ENSDARG00000076958	jac8	21.4443566	-2.357679574	1.109869262	-2.124285855	0.033646248	0.722041116	6.977148363	35.91156484	8.348510161	10.4462223	2.136712628	30.16192039	46.7800172	30.79275693
ENSDARG00000070885	NA	19.46637902	4.428156162	2.084672662	2.12414939	0.033657654	0.722041116	37.19931434	1.733443701	59.36718337	0.949656573	51.28110308	5.200331102	0	0
ENSDARG00000116427	NA	12.1997288	-4.481477501	2.113532276	-2.120373344	0.033974573	0.72818733	1.068356314	23.33110129	0	0	3.205068943	3.120198661	27.86894642	39.00415878
ENSDARG00000102631	hoxc11b	51.785598	-1.704755613	0.804286881	-2.119586498	0.034040932	0.72841355	24.30955123	79.26164476	35.16837726	14.05039595	23.70988049	41.35532605	115.967172	80.46243623
ENSDARG00000041199	alg12	1502.143553	-0.399339235	0.188425968	-2.119342885	0.0340615	0.72841355	1295.654578	1708.632529	1123.42689	1321.908339	1441.628505	1824.520442	1547.386539	1753.990605
ENSDARG00000086585	nrg2b	136.2927605	-1.809764984	0.854218726	-2.118620126	0.034122584	0.72841355	60.77107937	211.8144416	125.5323485	47.47674292	9.304146678	149.2855492	299.2106359	186.9471397
ENSDARG00000074524	cntnap1	16.24827706	3.220875228	1.520558966	2.118217905	0.034156617	0.72841355	29.28315697	3.213397143	40.66735512	15.43158822	31.75052756	5.612160083	4.028031347	0
ENSDARG00000063159	si:dkey-32e23.4	543.8571948	-0.591837303	0.279486845	-2.117585544	0.034210184	0.72841355	433.8877423	653.8266472	428.8432315	473.2155584	399.604437	690.1833421	768.1813422	503.1152574
ENSDARG00000025889	usp14	4672.533575	0.309163115	0.146002829	2.117514547	0.034216202	0.72841355	5171.152475	4173.914675	5304.086789	5682.744932	4526.625703	4044.817531	4378.410546	4098.515948
ENSDARG00000092124	cox14	5198.124159	-0.262858946	0.124148194	-2.117299796	0.034234412	0.72841355	4725.991124	5670.257193	4446.045467	4784.369814	4947.558091	5446.826796	5542.934378	6021.010406
ENSDARG00000036254	hoxa13b	93.7462092	-1.732479573	0.81825909	-2.117275072	0.034236509	0.72841355	43.35121657	144.1412018	76.99181593	19.94278803	33.11904574	48.88311236	208.0217786	175.5187145
ENSDARG00000059305	tmem37	47.59791644	-3.190300623	1.506983837	-2.117010512	0.034258956	0.72841355	9.377299895	85.81853298	25.04553048	0.949656573	2.136712628	3.120198661	171.1949566	83.14044372
ENSDARG00000071011	cdk5r2a	50.01280283	3.665158916	1.732350337	2.115714608	0.034369087	0.729979916	92.72659588	7.299009776	52.87389769	206.0754763	19.23041366	0	21.89702933	0
ENSDARG00000092352	jac4	35.56350358	-1.856255438	0.877577751	-2.115203395	0.034412616	0.729979916	15.40362262	55.72338455	18.5522448	9.496565728	18.16205734	32.24205283	83.60683925	51.32126156
ENSDARG00000058475	ern2	430.176546	0.88107969	0.416702881	2.114407484	0.034480479	0.729979916	557.6692124	302.6838795	379.7010635	554.1212104	739.1853634	192.10399	410.416179	305.5314695
ENSDARG00000096147	NA	125.4525595	0.955802927	0.452199293	2.113676298	0.034542924	0.729979916	165.5310562	85.37406287	199.5743071	167.8242194	129.194642	80.27944343	85.50524153	90.33750364
ENSDARG00000056453	afap1l1b	887.6975617	0.517584726	0.244884734	2.113585102	0.034550719	0.729979916	1045.164767	730.2303568	1236.842961	1066.047703	832.6036362	759.3193197	644.0273966	787.3443542
ENSDARG00000104172	diabloa	1145.365265	-0.804303475	0.380591368	-2.11329931	0.034575158	0.729979916	834.1434612	1456.587068	829.0132695	886.5669907	786.8501234	815.4859265	2365.072869	1189.202408
ENSDARG00000057927	rps6ka3b	1500.350226	0.409949566	0.194041415	2.112691071	0.034627218	0.729979916	1712.109948	1288.590503	1703.096073	1661.899002	1771.334769	1468.573503	1330.742191	1066.455815
ENSDARG00000020101	psmc2	12982.66534	0.245038292	0.115986669	2.112641859	0.034631433	0.729979916	14082.51944	11882.81125	13260.21697	15200.2031	13787.13823	11854.67478	11423.28207	12370.47689
ENSDARG00000007231	ryk	1193.605614	-0.443450365	0.209996412	-2.111704484	0.034711804	0.729979916	1011.630764	1375.580465	914.5964899	1104.709819	1015.585981	1150.428563	1427.178427	1549.134405
ENSDARG00000007960	hnrnpaba	21119.43623	-0.223624628	0.105906785	-2.111523144	0.034727371	0.729979916	19485.80605	22753.06642	19462.40657	20257.80081	18737.21077	22688.70198	21640.62997	23929.8673
ENSDARG00000077567	angel1	4131.994087	0.363860453	0.172322747	2.111505648	0.034728873	0.729979916	4650.296438	3613.691737	4019.725754	5492.879646	4438.283914	3875.00782	3606.205162	3359.862228
ENSDARG00000087804	tnfrsf11a	2819.557785	0.413326919	0.195764186	2.111351042	0.03474215	0.729979916	3220.799935	2418.315635	2985.983801	2912.596709	3763.819295	2840.420848	2303.169357	2111.3567
ENSDARG00000028507	itgb4	375.4374251	-0.781262296	0.370038645	-2.111299206	0.034746602	0.729979916	276.3040742	474.570776	252.6537993	263.1657845	313.0926388	318.319688	458.7795683	646.6130718
ENSDARG00000087640	nsfl1c	6950.373111	0.231558591	0.109683673	2.111149121	0.034759496	0.729979916	7507.000144	6393.746078	7521.857084	7254.983389	7744.159958	6657.540108	6222.936841	6300.761285
ENSDARG00000102147	fem1c	2464.769814	0.413866489	0.196095537	2.110534974	0.034812302	0.730448134	2815.944288	2113.59534	2810.077891	2466.07614	3171.678833	2511.85335	1954.94893	1873.983739
ENSDARG00000105108	NA	5.964277158	-5.048308534	2.394146022	-2.108605109	0.034978682	0.732775811	0.30920408	11.61935024	0.92761224	0	0	13.52086087	6.967236604	14.36995324
ENSDARG00000105343	NA	16.94593867	-2.821370747	1.338142261	-2.108423618	0.034994363	0.732775811	4.208092132	29.6837852	6.548204815	3.351910137	2.724161445	40.38122273	5.921831222	42.74830166
ENSDARG00000040482	osbpl3b	2248.068918	-0.388444951	0.184310245	-2.107560277	0.035069043	0.732775811	1947.280039	2548.857797	1972.80693	1804.984911	2064.048276	2892.677752	2636.591557	2117.304082
ENSDARG00000007429	ndor1	950.0103761	-0.675361799	0.320457452	-2.107492883	0.035074878	0.732775811	731.6545633	1168.366189	845.982363	498.5697007	850.4116261	1101.430127	893.7969243	1509.871515
ENSDARG00000037284	ptges3a	18457.81397	-0.232691434	0.110412337	-2.107476759	0.035076274	0.732775811	16972.41402	19943.21391	17738.72887	16661.72457	16516.78862	21064.46116	20127.35123	18637.82935
ENSDARG00000034883	acbd5a	3114.664041	-0.277308274	0.131635619	-2.106635541	0.035149184	0.732892413	2816.174578	3413.153504	2976.533174	2708.029407	2763.961152	3479.971147	3231.71918	3527.770184
ENSDARG00000022698	lad1	2832.883025	-0.72625248	0.344750037	-2.106605953	0.03515175	0.732892413	2134.618936	3531.147114	2418.28511	1328.569545	2657.002153	3125.398992	5130.872099	2337.170251
ENSDARG00000070337	hoxc1a	128.4221497	-1.994353114	0.947064413	-2.105826263	0.035219447	0.732892413	51.48834712	205.3559523	118.7343667	13.29519202	22.4354826	400.4254949	128.3962174	87.24614465
ENSDARG00000091161	rpz	1563.014442	0.34487353	0.163774872	2.105778046	0.035223637	0.732892413	1748.861534	1377.16735	1883.98046	1748.317751	1614.286391	1445.692046	1390.461362	1295.348642
ENSDARG00000075733	zyx	750.5930134	0.579816316	0.275456852	2.104926096	0.035297742	0.732892413	899.4270466	601.7589802	818.5948609	1149.167963	730.5183157	515.6010505	634.9622692	654.7136209
ENSDARG00000098747	LOC100329748	55.60737594	-2.142322713	1.018015031	-2.104411673	0.035342552	0.732892413	20.56057146	90.65418043	26.90075496	3.798626291	30.98233311	30.16192039	145.3166492	96.48397173
ENSDARG00000053995	gpank1	1217.125415	-0.484152592	0.230067748	-2.104391405	0.035344319	0.732892413	1014.938804	1419.312026	970.9264057	819.5712043	1254.318803	1502.905361	1443.543601	1311.487114
ENSDARG00000017811	si:ch211-210c8.6	2771.481945	-0.486119902	0.231071602	-2.103763062	0.03539912	0.732892413	2308.872434	3234.091455	1805.133419	3078.786609	2042.697273	3294.929786	3140.233069	3267.111511
ENSDARG00000100912	zgc:162297	682.2841242	-0.541361852	0.257383122	-2.103330814	0.035436862	0.732892413	555.76102	808.8072284	448.5585042	595.5833204	623.1412353	846.0355304	691.4044066	888.9817482
ENSDARG00000074677	frem3	142.3870504	-2.240074553	1.065296467	-2.102771034	0.035485789	0.732892413	50.00686533	234.7672354	121.7704416	3.183135366	25.06701902	396.3167354	217.4624554	90.52251559
ENSDARG00000020008	vcp	58690.19229	0.224152747	0.106649308	2.101774044	0.035573074	0.732892413	63240.39205	54139.99253	60986.94686	64973.14939	63761.07989	57700.91291	50670.61396	54048.45071
ENSDARG00000100442	cfh	33.77652915	-2.409341968	1.146417337	-2.101627295	0.035585937	0.732892413	10.62183188	56.93122643	14.5294551	6.432763798	10.90327673	97.23516893	65.70200345	7.856506901
ENSDARG00000042590	rbm19	1487.597956	0.308825464	0.146952555	2.10153177	0.035594312	0.732892413	1646.198251	1328.997662	1671.149942	1644.003546	1623.441266	1335.237945	1348.787694	1302.967346
ENSDARG00000005561	gfm2	1117.134384	-0.40733744	0.193851107	-2.101290239	0.035615496	0.732892413	960.5565868	1273.712181	889.9660278	895.4378229	1096.26591	1341.299822	1288.777639	1191.059081
ENSDARG00000013687	cilp2	36.96330723	-3.610529192	1.71877839	-2.100636831	0.035672858	0.732892413	5.594447941	68.33216652	6.02399132	5.553232631	5.206119871	0	10.92708883	194.0694107
ENSDARG00000100377	LOC100007225	10.80836908	-3.973505079	1.891720264	-2.100471806	0.035687358	0.732892413	1.291079122	20.32565904	1.85522448	0.949656573	1.068356314	1.04006622	52.75193429	7.184976618
ENSDARG00000103456	NA	19.26110203	-3.42231216	1.629381246	-2.100375323	0.035695838	0.732892413	3.281681814	35.24052225	5.023564882	0	4.821480562	3.760617423	48.29175986	53.66918946
ENSDARG00000056267	dixdc1b	2657.686821	-0.529402379	0.252066321	-2.100250347	0.035706825	0.732892413	2175.461497	3139.912145	2635.249691	1707.398898	2183.735902	4026.838929	2896.724849	2496.172656
ENSDARG00000043026	ttbk2b	1530.582985	0.555395045	0.264475343	2.099987991	0.035729898	0.732892413	1821.564428	1239.601541	1557.460951	2314.313068	1592.919264	1537.217874	1201.350654	980.2360957
ENSDARG00000004754	hspa4a	9357.336972	-0.358772201	0.17084825	-2.099946596	0.035733539	0.732892413	8199.85732	10514.81662	7524.217867	8697.80076	8377.553334	11738.14454	11380.3456	8425.959736
ENSDARG00000088137	adgrg2a	99.03072958	-1.741370038	0.8292898	-2.099832938	0.03574354	0.732892413	45.55072872	152.5107305	89.05077505	29.43935376	18.16205734	104.006622	84.60215876	268.9234106
ENSDARG00000005023	fkbp9	283.4779112	-0.945618181	0.450358927	-2.099698981	0.035755329	0.732892413	193.6410772	373.3147453	232.2588509	196.2087408	152.4556398	226.725364	550.7818795	342.4369923
ENSDARG00000037556	st3gal5	1655.01201	-0.37590253	0.179082406	-2.099047802	0.035812687	0.733440155	1440.602106	1869.421914	1439.770573	1415.321958	1466.713788	1762.171698	1678.737359	2167.356686
ENSDARG00000099446	slit1b	85.38934177	-1.896893422	0.904026187	-2.098272649	0.035881067	0.734212504	36.31086201	134.4678215	59.83319594	7.009575412	42.08981468	224.0253545	114.5593575	64.81875257
ENSDARG00000033604	lrpap1	899.9501849	-0.492635336	0.234886003	-2.097337985	0.035963667	0.735274246	747.8607696	1052.0396	688.2882821	677.1051364	878.1888903	1191.915889	898.7735219	1065.42939
ENSDARG00000022807	pitpnc1b	334.5115542	-1.152240411	0.549556051	-2.096674959	0.036022359	0.73584581	207.6105486	461.4125599	281.3542423	81.80277454	259.6746289	628.7584068	477.2548106	278.2244623
ENSDARG00000039310	parla	816.0651077	-0.745649518	0.355948779	-2.09482252	0.036186772	0.738574185	609.7986059	1022.331609	614.1593371	438.0458766	777.1906039	1355.228201	1054.422766	657.3438615
ENSDARG00000009113	pigc	611.4305575	0.554978335	0.264996449	2.094285934	0.036234517	0.738918707	727.630473	495.2306421	644.6905069	762.574228	775.6266841	573.0764874	521.5474258	391.0680131
ENSDARG00000069742	cul5a	1619.172647	0.449659238	0.214749822	2.093874791	0.036271135	0.739035961	1869.41456	1368.930734	1640.946053	2303.866846	1663.430781	1503.935755	1253.107269	1349.749179
ENSDARG00000097281	zgc:174574	593.3562661	0.467374099	0.223272055	2.093294209	0.036322899	0.739461336	688.6139938	498.0985385	730.9076344	643.1050885	691.8292586	461.2494921	489.6797348	543.3663886
ENSDARG00000018145	mid1ip1l	3625.269069	0.355996019	0.170129132	2.092504767	0.036393386	0.740266821	4070.482819	3180.055318	3757.757185	3668.523341	4785.167931	3029.7129	3453.758717	3056.694338
ENSDARG00000011929	plp1b	10.19990233	5.785427881	2.769113908	2.089270457	0.036683384	0.745144634	20.07332298	0.326481686	12.77944714	0	47.4405218	0	0.979445057	0
ENSDARG00000090977	ifit12	30.93132994	-3.639831512	1.742926108	-2.088345281	0.0367667	0.745144634	4.629544028	57.23311585	0	0	13.88863208	21.84139063	65.69108798	84.16686895
ENSDARG00000030092	tram2	1581.738136	0.528201142	0.252932604	2.088307847	0.036770074	0.745144634	1868.12707	1295.349203	1528.704972	2274.427492	1801.248746	1309.443371	1567.628236	1008.976002
ENSDARG00000098158	cpxm1b	25.00077568	-2.289500286	1.096419967	-2.08815997	0.036783407	0.745144634	8.490930747	41.51062062	12.05895912	3.798626291	9.615206828	63.44403944	15.92511224	45.16271017
ENSDARG00000036427	slc3a2a	1088.266861	-1.311546293	0.628105107	-2.088100029	0.036788812	0.745144634	625.0388997	1551.494823	473.0471311	1212.313247	189.7563206	1487.024135	2555.064181	612.3961522
ENSDARG00000103967	NA	15.48953486	-3.957998467	1.895835946	-2.087732578	0.036821964	0.745185671	1.85522448	29.12384524	5.565673441	0	0	33.28211905	42.79873914	11.29067754
ENSDARG00000028048	rdh8a	1451.136419	-0.591771382	0.283520011	-2.087229681	0.036867378	0.745474569	1157.68295	1744.589888	1254.400805	847.5983337	1371.049712	1497.949006	1458.372769	2277.447889
ENSDARG00000045025	ift52	4585.536675	0.373043276	0.178798985	2.086383633	0.036943886	0.746260884	5175.032627	3996.040724	5933.007888	4501.372155	5090.717837	4632.454946	3635.902188	3719.765038
ENSDARG00000099134	zgc:195356	4238.944432	0.545566101	0.261523686	2.086105887	0.036969033	0.746260884	5030.997165	3446.891699	6043.393744	3824.267019	5225.330733	4558.610244	3211.896074	2570.168779
ENSDARG00000053992	sfi1	1198.294693	-0.608969868	0.291964542	-2.085766522	0.036999777	0.746260884	949.2105317	1447.378854	946.5799018	631.1909535	1269.86074	1613.980393	1398.077234	1330.078937
ENSDARG00000076776	gucy2g	133.7870359	-1.159626346	0.556237549	-2.084768185	0.037090348	0.74745793	82.78438906	184.7896827	49.16344872	90.21737442	108.972344	140.4089398	154.2745248	259.6855835
ENSDARG00000063509	lrrc58b	1124.189369	-0.472100177	0.226499882	-2.08432858	0.037130289	0.747470825	941.8508221	1306.527916	1114.989913	785.3659857	925.1965681	1373.927477	1408.377114	1137.279156
ENSDARG00000007711	rab3il1	199.638172	-1.185844044	0.569101492	-2.083712765	0.037186302	0.747470825	121.9461404	277.3302037	87.60348939	142.9634797	135.271452	114.2106552	391.6080537	326.1719022
ENSDARG00000057562	polr3c	2872.402832	0.40236913	0.193116815	2.083553057	0.037200841	0.747470825	3270.301558	2474.504105	3126.053249	3973.363101	2711.488325	2383.831777	2662.479702	2377.200835
ENSDARG00000100791	tril	71.73279349	1.180239419	0.566500063	2.083387977	0.037215873	0.747470825	99.53288526	43.93270173	92.76122401	113.9587887	91.87864302	53.04337724	41.80341962	36.95130832
ENSDARG00000038985	cdyl	334.6921156	0.665917132	0.319776914	2.082442797	0.037302043	0.748070628	410.5563442	258.827887	435.9777528	471.9793167	323.7119632	223.6142374	274.7081861	278.1612376
ENSDARG00000096009	NA	89.28111051	1.057168093	0.507674214	2.082375004	0.03730823	0.748070628	120.5931651	57.96905589	121.5172035	120.6063847	119.6559072	64.48410566	45.78469768	63.63836433
ENSDARG00000010023	mfsd14ba	2332.675154	0.507755008	0.24390471	2.08177615	0.037362921	0.748246666	2738.891242	1926.459067	3554.476335	2297.398671	2364.798719	1790.777581	1673.542345	2315.057276
ENSDARG00000089936	selenow2b	21037.27883	0.371675632	0.178576967	2.081318985	0.037404719	0.748246666	23732.27346	18342.2842	25551.44607	20204.27988	25441.09442	22205.39695	16195.25601	16626.19966
ENSDARG00000052059	paqr9	1632.040706	-0.368926257	0.177330338	-2.080446359	0.037484611	0.748246666	1424.513728	1839.567684	1389.563136	1389.347566	1494.630484	2036.44966	1589.525265	1892.728126
ENSDARG00000078659	tmem176	513.167466	0.703888371	0.338379131	2.080176664	0.037509332	0.748246666	635.9389046	390.3960274	496.7676236	876.4766647	534.5724255	330.0389172	455.2836055	385.8655595
ENSDARG00000087318	jac10	11.81855816	-2.855813791	1.372887346	-2.080151587	0.037511631	0.748246666	2.851795744	20.78532057	4.6380612	2.848969718	1.068356314	20.80132441	16.92043175	24.63420555
ENSDARG00000021250	slc25a48	177.8134721	-1.547003882	0.743724742	-2.08007586	0.037518575	0.748246666	90.65970508	264.9672391	77.10924106	118.6487289	76.22114529	346.3707034	399.2922518	49.23876212
ENSDARG00000067806	zgc:158432	250.7097342	-2.135860521	1.027053764	-2.079599527	0.03756228	0.748246666	92.91090162	408.5085667	69.57091801	198.4782237	10.68356314	97.76622472	994.3241953	133.43528
ENSDARG00000078503	dennd1c	9.511465106	6.656931571	3.201143985	2.079547687	0.037567039	0.748246666	19.02293021	0	0	45.93748791	11.13130272	0	0	0
ENSDARG00000020134	sipa1l1	192.7825676	1.074391598	0.516828951	2.078814656	0.037634389	0.748668968	261.4382269	124.1269083	179.0291623	337.1280833	268.1574349	140.4089398	164.22772	67.74406526
ENSDARG00000042877	heca	988.2048489	-0.449724577	0.216355579	-2.078636378	0.037650785	0.748668968	835.3704484	1141.039249	967.124762	827.0355517	711.9510313	1198.56862	1188.598811	1035.950318
ENSDARG00000095013	NA	34.07913133	2.499719738	1.202867536	2.078133846	0.037697033	0.74896653	57.92366956	10.23459311	30.61120392	8.546909155	134.6128956	14.56092709	8.957875634	7.184976618
ENSDARG00000068910	nos1	120.7939212	1.452332814	0.699010012	2.077699589	0.037737037	0.749139636	176.9543253	64.63351712	106.0803964	236.0055167	188.7770628	33.07896725	119.985914	40.83567014
ENSDARG00000052856	khdrbs1a	37108.28475	0.205661918	0.099076369	2.075791846	0.037913207	0.752013326	39748.75892	34467.81058	38433.59833	41644.35913	39168.31931	35116.05517	34982.43126	33304.94531
ENSDARG00000062967	kcng4a	3095.132563	0.326022512	0.157110251	2.075119287	0.037975481	0.752611649	3443.390566	2746.87456	3481.595889	3251.674956	3596.900854	3061.572566	2771.133581	2407.917533
ENSDARG00000005704	eps8l3b	544.6585377	-1.685180675	0.812258562	-2.074685024	0.038015736	0.752611649	258.3779617	830.9391136	251.7145626	435.7699831	87.64933948	154.2079219	1946.985636	391.6237827
ENSDARG00000091232	kcnj1a.1	234.137679	-1.256623658	0.605991152	-2.073666674	0.038110278	0.752611649	138.2157166	330.0596415	55.62215647	173.432021	185.5929722	195.487148	518.0585992	276.6331774
ENSDARG00000037943	cpt1a2b	264.4925091	-1.111691132	0.536158761	-2.073436476	0.038131677	0.752611649	167.475772	361.5092462	157.5538491	144.3662133	200.5072538	293.7727164	618.772791	171.982231
ENSDARG00000075933	cox15	5101.262393	-0.267243554	0.128891542	-2.073398688	0.038135191	0.752611649	4630.131499	5572.393286	4419.144712	4904.026542	4567.223243	5795.24898	5788.778298	5133.152581
ENSDARG00000015902	stat6	909.1083217	-0.537103826	0.259051988	-2.073343768	0.038140298	0.752611649	741.7503458	1076.466298	707.815448	828.8218639	688.6137254	1361.020461	851.7380948	1016.640337
ENSDARG00000094557	nupr1b	1091.668671	-1.303109341	0.628643518	-2.072890764	0.038182447	0.752611649	629.6213542	1553.715988	270.5750277	1277.050911	341.2381239	956.3495832	2914.946722	789.8516582
ENSDARG00000104457	mpv17l	4858.887563	0.329272632	0.158857292	2.072757426	0.03819486	0.752611649	5410.968514	4306.806612	5989.592234	4616.2806	5627.032707	4669.89733	4101.711721	4148.810784
ENSDARG00000011764	ints13	1673.056129	-0.366768695	0.177011855	-2.072000746	0.038265372	0.75299784	1461.585791	1884.526468	1305.150422	1533.695365	1545.911587	1878.359594	1706.972968	2068.246841
ENSDARG00000093535	linc.setd1ba	362.3505069	-0.672519826	0.324595231	-2.07187217	0.038277364	0.75299784	279.417962	445.2830518	320.4911925	213.3942684	304.3684252	399.4719522	522.0028701	414.3743332
ENSDARG00000044125	txn	36382.87416	0.282243025	0.136263152	2.071308505	0.038329975	0.753358831	39930.31592	32835.43239	44521.72954	39167.89439	36101.32383	30614.75419	31932.02612	35959.51686
ENSDARG00000009949	fndc4b	238.6812279	1.608685973	0.776805957	2.070898092	0.038368321	0.753358831	359.6251388	117.737317	114.3441773	697.2995646	267.2316746	151.6013338	168.3632826	33.24733475
ENSDARG00000086336	si:ch211-157b11.12	522.523434	-0.596336506	0.288006971	-2.070562752	0.038399676	0.753358831	415.9690751	629.0777929	358.2120251	526.0438249	363.6513752	680.031657	654.2065297	552.995192
ENSDARG00000030614	syt1a	305.5623988	0.906580275	0.437891974	2.070328595	0.038421584	0.753358831	398.5763818	212.5484157	246.4820794	532.5575049	416.689561	215.3113157	270.9187261	151.4152053
ENSDARG00000003902	ctsl.1	1458.525711	-1.942203717	0.939092161	-2.068171579	0.038623892	0.75622078	602.3062441	2314.745179	492.1969698	1190.465461	124.2563012	1094.160442	4094.316874	1755.758221
ENSDARG00000062237	nfs1	7793.072069	-0.229571422	0.111011568	-2.067995482	0.038640448	0.75622078	7174.372061	8411.772077	7101.79931	7260.124499	7161.192374	7888.902282	8774.736843	8571.677105
ENSDARG00000095378	gdf10a	10714.03844	0.421927108	0.204050022	2.067763105	0.038662305	0.75622078	12269.69233	9158.384556	13724.80111	10046.03226	13038.24362	10958.66317	9348.643327	7167.847172
ENSDARG00000100082	ap3b1a	1509.707578	0.436917825	0.211450172	2.066292119	0.038800905	0.757524328	1736.680371	1282.734784	1648.366951	1694.187326	1867.486837	1075.428472	1563.646958	1209.128922
ENSDARG00000025187	six6a	9.590769831	4.240069971	2.05224011	2.066069146	0.038821951	0.757524328	18.22767474	0.953864918	21.26827975	19.69740012	13.71734437	2.861594754	0	0
ENSDARG00000009401	vcanb	298.6852757	-1.947928212	0.94282779	-2.066048786	0.038823873	0.757524328	123.0093103	474.3612411	46.25572796	142.5496337	180.2225691	198.1404402	1179.265899	45.67738423
ENSDARG00000015164	mknk2b	19093.72457	-0.726765047	0.352052749	-2.064364076	0.03898321	0.760013867	14383.56546	23803.88368	21396.04383	11995.55475	9759.097798	12791.22557	30926.86119	27693.56428
ENSDARG00000099845	zgc:174275	172.4358292	-0.760226106	0.368324492	-2.064011825	0.039016595	0.760045815	128.0513111	216.8203473	114.0963055	130.1029505	139.9546772	226.734436	203.045181	220.6814247
ENSDARG00000101331	tekt1	8341.547193	0.296762414	0.143867103	2.062753795	0.039136026	0.761324125	9196.50868	7486.585705	9683.344174	8047.389798	9858.792067	8150.998969	7213.080524	7095.677623
ENSDARG00000101452	susd2	214.8700964	-1.375819925	0.667114638	-2.06234408	0.039174989	0.761324125	119.6268448	310.1133479	68.64330577	62.67733381	227.5598949	222.5741712	507.6129526	200.1529201
ENSDARG00000015554	zic2a	65.30261911	-2.792627817	1.354121867	-2.062316462	0.039177617	0.761324125	16.45392969	114.1513085	40.81493856	0	8.546850514	49.92317858	229.9188079	62.6119391
ENSDARG00000096896	NA	149.2151188	0.994098924	0.482269817	2.061292017	0.039275189	0.761336289	198.6509819	99.7792557	257.8762027	192.7802843	145.2964587	87.36556251	81.61620022	130.3560044
ENSDARG00000055737	ube3a	7645.589672	-0.338697898	0.164329719	-2.061087309	0.039294711	0.761336289	6752.4164	8538.762944	6118.159405	6293.821941	7845.267853	7949.472949	8013.45999	9653.355894
ENSDARG00000062289	edaradd	235.9647161	-0.925083116	0.448845051	-2.06103	0.039300178	0.761336289	162.8780921	309.0513402	163.2597543	97.814627	227.5598949	280.8178795	371.254179	275.0819619
ENSDARG00000021086	znf367	886.83493	-0.454892265	0.220717044	-2.060974795	0.039305445	0.761336289	748.120042	1025.549818	807.9288616	713.1731964	723.2580679	1012.997668	873.867388	1189.784399
ENSDARG00000100361	znf1174	232.6630321	0.70364142	0.341549546	2.060144502	0.039384729	0.76202168	288.2999791	177.026085	299.6187535	289.6452547	275.6359291	145.6092709	179.1575127	206.3114715
ENSDARG00000009525	tial1	784.7777278	-0.733897036	0.356328384	-2.059608688	0.039435965	0.76202168	589.3955955	980.1598601	449.9816354	503.79824	814.4069111	1201.879416	648.3236254	1090.276538
ENSDARG00000094888	NA	15.29439161	-5.18316985	2.516584405	-2.059605011	0.039436317	0.76202168	0.866185999	29.72259722	0	0	2.598557998	0	33.96603094	55.20176071
ENSDARG00000104244	twsg1a	629.0423729	-1.049835371	0.509981748	-2.0585744	0.039535027	0.763312974	409.8894221	848.1953236	170.7804604	681.0340239	377.8537821	801.803173	553.389182	1189.393616
ENSDARG00000019311	fbxo30b	158.9132029	-1.634008288	0.793966273	-2.058032367	0.039587027	0.763537382	77.47650026	240.3499055	104.8201831	13.29519202	114.3141256	125.8480127	266.74563	328.456074
ENSDARG00000088630	arhgef10la	208.810193	1.301531691	0.632556522	2.057573745	0.039631069	0.763537382	297.0706216	120.5497643	161.0919164	325.6004117	404.5195368	219.7192302	62.00350951	79.92655327
ENSDARG00000094561	fxyd2	1939.032357	-4.528959502	2.20124184	-2.057456578	0.039642328	0.763537382	161.0652783	3716.999436	35.94347195	0	447.2523631	4541.216379	6301.15411	308.6278202
ENSDARG00000097816	si:dkey-117a8.1	8.391476448	-4.761542744	2.315554089	-2.056329742	0.039750743	0.763961191	0.589416687	16.19353621	0	0	1.76825006	2.39372474	26.98654467	19.20033922
ENSDARG00000089966	si:zfos-1505d6.3	26.40007847	2.739829436	1.332557495	2.05606846	0.039775918	0.763961191	45.91639911	6.883757842	52.87389769	47.48282864	37.392471	9.360595984	0	11.29067754
ENSDARG00000079191	zgc:172122	89.46094472	1.562686647	0.760084847	2.055937114	0.039788578	0.763961191	133.6561375	45.26575194	91.73929307	217.2744488	91.95467061	78.48209026	36.82377045	20.49139512
ENSDARG00000019658	pou2f2a	168.5754713	1.293571427	0.629259511	2.055704212	0.039811036	0.763961191	239.5358184	97.61512418	292.9230014	342.3994952	83.28495865	68.49854227	105.2464765	119.1003538
ENSDARG00000012192	cant1a	1512.749516	-0.386916422	0.188228193	-2.055571033	0.039823882	0.763961191	1310.95302	1714.546012	1406.060995	1219.936159	1306.861904	1748.262607	1473.059707	1922.315722
ENSDARG00000045486	pawr	559.2085608	-0.571148396	0.27795505	-2.054822883	0.039896115	0.764734102	449.9622635	668.4548581	443.7160281	456.1565484	450.0142139	499.1661941	776.5841777	729.6142024
ENSDARG00000079396	lrfn5b	328.4218435	-1.034365447	0.503628277	-2.053827185	0.039992421	0.765205327	215.3938825	441.4498044	357.1307124	174.7368094	114.3141256	458.6692032	315.5162862	550.1639239
ENSDARG00000035389	fcho2	6710.097333	-0.405623936	0.197508654	-2.053702096	0.040004534	0.765205327	5772.957678	7647.236988	6884.459168	4428.314096	6006.099771	8475.863771	7555.587382	6910.25981
ENSDARG00000069608	palm2akap2	504.6037064	0.477954482	0.232764135	2.053385423	0.040035212	0.765205327	587.4175857	421.7898272	553.254568	628.6301471	580.368042	437.8046078	390.8953078	436.6695659
ENSDARG00000078770	gnpat2	188.5241683	-1.202187639	0.585588748	-2.052955498	0.040076894	0.765205327	114.2544168	262.7939197	126.9598783	87.59321513	128.210157	124.8151498	456.0636254	207.502984
ENSDARG00000100072	mgrn1a	4574.441495	0.278316023	0.135603152	2.052430329	0.04012786	0.765205327	5014.261252	4134.621738	4875.275886	4986.718175	5180.789694	4523.089523	4136.104031	3744.671659
ENSDARG00000005827	eif2s1a	3306.675525	0.307354955	0.149779723	2.05204649	0.040165145	0.765205327	3657.601917	2955.749132	3815.269143	3516.578289	3640.958319	2591.845021	3092.457733	3182.944642
ENSDARG00000044550	hif1al2	82.65644489	1.450532016	0.706895681	2.051974648	0.040172126	0.765205327	121.0071125	44.30577725	164.1873665	144.3477991	54.48617202	36.40231771	31.85022448	64.66478956
ENSDARG00000071589	si:dkey-253d23.2	1549.99504	-0.551410618	0.26875336	-2.051734786	0.040195444	0.765205327	1257.977143	1842.012936	1547.603963	830.8476081	1395.47986	1867.781736	1704.492636	1953.764436
ENSDARG00000095186	LOC110439415	596.0134403	0.533338845	0.259967006	2.051563591	0.040212094	0.765205327	704.9604733	487.0664073	714.2614249	709.3934599	691.2265353	377.544038	533.49126	550.1639239
ENSDARG00000092109	NA	17.81023418	-3.377749271	1.646737918	-2.051175985	0.040249812	0.765205327	3.158154251	32.46231411	0.92761224	0	8.546850514	33.28211905	50.76129526	13.343528
ENSDARG00000093673	NA	262.4333456	1.608814975	0.784429688	2.050935857	0.040273194	0.765205327	395.2831381	129.5835531	230.9754478	121.5560413	833.3179251	245.455628	78.63024167	64.66478956
ENSDARG00000015654	ca15a	47.73382565	2.889826345	1.409247133	2.050617154	0.040304244	0.765205327	84.12770119	11.33995011	149.3455707	73.12355611	29.9139768	4.160264882	29.85958545	0
ENSDARG00000099186	slc1a5	3775.966645	-0.536170494	0.261718349	-2.048654581	0.040495903	0.768234883	3082.222962	4469.710328	3660.198208	3288.427984	2298.042694	3141.448457	5355.541145	4912.141381
ENSDARG00000029936	grtp1a	17012.00126	0.318650689	0.155619701	2.04762435	0.040596822	0.768303455	18883.11934	15140.88319	21753.37384	15555.91558	19340.0686	15593.06891	14929.78232	14899.79834
ENSDARG00000063518	zgc:153913	9.911741996	-6.780872522	3.311992422	-2.047369576	0.040621811	0.768303455	0	19.82348399	0	0	0	0	1.99063903	57.47981294
ENSDARG00000057691	srsf1a	3498.17049	0.413160176	0.201809878	2.047274292	0.040631161	0.768303455	3995.653441	3000.68754	3902.318455	4807.562706	3277.07916	2563.594025	3289.89139	3148.577206
ENSDARG00000003971	isl2a	970.8262723	-0.678595602	0.331492704	-2.047090611	0.040649189	0.768303455	746.5786679	1195.073877	960.0786685	565.9953174	713.6620179	1651.625158	1057.029325	876.5671474
ENSDARG00000035253	npr3	229.6071914	-2.360067006	1.153108769	-2.046699383	0.04068761	0.768303455	74.8532162	384.3611665	111.3134688	59.82836409	53.41781571	403.5456935	747.4849557	2.052850462
ENSDARG00000037393	slc43a1a	7841.498926	-0.297065458	0.145146886	-2.046654016	0.040692067	0.768303455	7037.061381	8645.936472	7488.71254	6671.155465	6951.316138	8529.149846	9765.136587	7643.522982
ENSDARG00000031119	baiap2l1b	4636.081481	0.269118646	0.131700905	2.04340773	0.041012093	0.773495047	5067.251981	4204.910982	5138.044198	4762.527713	5301.184031	4449.403291	3871.792913	4293.536742
ENSDARG00000020642	gtdc1	1218.082234	-0.423205861	0.207146663	-2.04302524	0.04104994	0.773495047	1040.817418	1395.347049	884.6276286	1105.090931	1132.733694	1368.531724	1253.472011	1564.037412
ENSDARG00000043646	slc6a8	97.08111489	-1.81342582	0.887719257	-2.042792027	0.04107303	0.773495047	42.96574445	151.1964853	80.70226489	33.23798005	14.9569884	40.5625826	216.9796542	196.0472191
ENSDARG00000061159	bicra	955.9935766	-0.521758358	0.255443662	-2.04255746	0.041096266	0.773495047	785.0683145	1126.918839	833.997003	581.6788248	939.5291156	1070.669069	1075.48812	1234.599328
ENSDARG00000075487	si:ch211-267e7.3	424.780795	0.878248461	0.430164856	2.041655541	0.041185712	0.774569618	550.2956973	299.2658926	856.4395568	378.7136172	415.7339181	341.4555684	338.2980338	218.0440755
ENSDARG00000092246	NA	149.9867557	-0.934014768	0.457701278	-2.040664539	0.041284182	0.775341583	103.0420896	196.9314217	124.3000402	85.46909155	99.35713722	223.6142374	140.3400516	226.8399761
ENSDARG00000099319	NA	8.939329401	-6.631819863	3.249951079	-2.040590674	0.04129153	0.775341583	0	17.8786588	0	0	0	43.68278126	9.953195149	0
ENSDARG00000088140	hsd17b7	30188.24324	0.294815627	0.144532716	2.039784729	0.041371771	0.775862839	33262.01344	27114.47304	34789.2741	31006.86662	33989.8996	31574.28411	24888.88261	24880.25241
ENSDARG00000073802	cntnap5l	43.44282566	3.489635546	1.710948188	2.039591596	0.04139102	0.775862839	79.87037033	7.015280991	20.62852022	104.8961616	114.0864292	21.04584297	0	0
ENSDARG00000063713	syngap1a	587.221069	-0.635783274	0.311807941	-2.039022072	0.041447825	0.775862839	459.9100308	714.5321072	398.5235789	502.646652	478.5598614	571.2916605	607.307838	964.9968232
ENSDARG00000036414	si:ch73-335l21.1	403.0553971	-0.701456695	0.344086073	-2.038608217	0.041489145	0.775862839	306.9725415	499.1382527	345.0717533	264.9541838	310.8916874	354.6625812	645.9623651	496.7898119
ENSDARG00000044809	fpgs	1290.115108	-0.773922267	0.379643307	-2.038551062	0.041494854	0.775862839	952.0649275	1628.165289	982.021382	1061.935839	812.2375612	919.3232402	2640.494952	1324.677674
ENSDARG00000103101	ndufc1	5713.473891	0.232554328	0.114102953	2.038109632	0.04153897	0.775862839	6172.932235	5254.015546	6236.33709	6106.291763	6176.167852	5574.754941	5090.063999	5097.227698
ENSDARG00000031534	NA	15.99560848	-5.02095863	2.463938122	-2.037777891	0.04157215	0.775862839	0.949656573	31.04156039	0	2.848969718	0	0	41.80341962	51.32126156
ENSDARG00000021924	hsp70.3	9370.736506	-1.658187913	0.81385382	-2.037451779	0.04160479	0.775862839	4509.249102	14232.22391	7966.333918	3678.969563	1882.443826	7001.725796	25388.61019	10306.33575
ENSDARG00000039174	olfm3b	22.78815472	3.594193588	1.764116464	2.037390197	0.041610956	0.775862839	42.08118922	3.49512022	33.49662484	59.35819002	33.3887528	10.48536066	0	0
ENSDARG00000070903	met	1176.889079	0.446299989	0.219136231	2.036632591	0.041686874	0.776673507	1357.498003	996.2801556	1477.686298	1112.997503	1481.810208	1125.35165	902.7548	960.7340163
ENSDARG00000053311	tespa1	203.6786411	1.170286594	0.574767029	2.036105998	0.041739713	0.777053234	281.9397401	125.417542	235.9085227	411.7084015	198.2022961	154.990095	166.1333667	55.12916425
ENSDARG00000078140	si:dkey-18j18.3	168.7240282	-1.156820301	0.568343451	-2.035424707	0.041808157	0.777722686	104.4750206	232.9730358	177.4624626	62.92001239	73.04258681	174.4877268	242.0940846	282.337296
ENSDARG00000004196	tnfsf10l	257.5441365	-0.781651038	0.384193877	-2.03452237	0.041898956	0.778650396	189.5421727	325.5461003	206.4023912	180.3312239	181.8929029	226.5211651	420.7464902	329.3706458
ENSDARG00000002285	mcoln1a	3252.541243	-0.451324285	0.22185915	-2.034282943	0.041923076	0.778650396	2747.849825	3757.232661	3453.50037	2072.150642	2717.898463	4181.066206	3642.869424	3447.762351
ENSDARG00000060723	stim1a	4030.65765	-0.30025792	0.147662467	-2.03340718	0.042011403	0.779686037	3612.654603	4448.660696	3854.608949	3482.475428	3500.879433	4592.317008	4827.182094	3926.482986
ENSDARG00000045669	si:dkey-39a18.1	123.0503139	-1.376139943	0.676913341	-2.032963246	0.042056236	0.779913522	68.45203311	177.6485946	23.30698887	110.4669913	71.5821192	208.0920005	132.0258586	192.8279247
ENSDARG00000061665	hcn2b	1516.793081	-0.612668039	0.301712357	-2.030636216	0.042291911	0.783676968	1199.529017	1834.057146	1475.656345	750.0952982	1372.835407	2221.429854	1713.748977	1566.992607
ENSDARG00000057586	sall3b	105.4683588	-2.293797538	1.13053146	-2.028955071	0.042462867	0.786236266	35.74712332	175.1895943	52.87389769	0.949656573	53.41781571	147.6894033	323.4788423	54.40053725
ENSDARG00000098557	NA	43.96882162	-1.730798245	0.853518679	-2.027838742	0.042576709	0.78729764	20.37008666	67.56755658	25.97314272	9.496565728	25.64055154	101.9264896	59.71917089	41.05700925
ENSDARG00000117362	NA	27.08867943	2.731954089	1.347284717	2.027748147	0.042585959	0.78729764	47.09606796	7.081290897	53.80150993	26.59038404	60.89630991	0	9.953195149	11.29067754
ENSDARG00000034165	lingo1a	8.770742383	6.546164023	3.230512735	2.026354502	0.04272847	0.789007423	17.54148477	0	33.39404064	0	19.23041366	0	0	0
ENSDARG00000034210	si:dkey-240h12.4	68.20886473	-1.718822183	0.848527517	-2.02565285	0.042800372	0.789007423	31.75289676	104.6648327	25.5800702	57.05236388	12.62625619	46.09467266	137.4948206	130.4050048
ENSDARG00000069888	cldna	240.7898783	-1.095538176	0.540857815	-2.025556709	0.042810232	0.789007423	153.4575801	328.1221765	183.6672235	179.4850923	97.22042459	544.9946995	195.0826249	244.289205
ENSDARG00000012422	col11a2	155.2434402	-1.21653347	0.600710322	-2.025158258	0.042851116	0.789007423	93.44671384	217.0401666	74.07263398	88.00365924	118.2638483	347.9523038	207.0385766	96.12961945
ENSDARG00000042368	kif26aa	17.71036044	-2.833611908	1.399440094	-2.024818298	0.042886025	0.789007423	4.382839841	31.03788104	1.840870348	2.82692684	8.480722333	6.192114494	60.24473388	26.67679474
ENSDARG00000076472	ovol1a	607.9529831	-0.570487696	0.281752655	-2.024781973	0.042889757	0.789007423	489.1810347	726.7249315	580.6852623	494.7710744	392.0867673	862.2148967	623.0700163	694.8898815
ENSDARG00000036776	aldh8a1	411.3023582	-0.573253879	0.283188498	-2.024283764	0.042940963	0.789007423	330.6968824	491.907834	317.2433861	319.0846085	355.7626526	403.5456935	572.308721	499.8690876
ENSDARG00000105265	zgc:171534	35.36034416	3.053112246	1.508815936	2.023515376	0.04302004	0.789007423	63.1084516	7.612236714	45.45299976	54.13042465	89.74193039	21.84139063	0.995319515	0
ENSDARG00000074396	fscn2b	10498.03428	0.350989139	0.173457243	2.023490814	0.04302257	0.789007423	11768.71688	9227.35168	13011.61689	10811.84008	11482.69367	11111.02743	8690.134684	7880.892925
ENSDARG00000104077	fcer1gl	44.77486256	1.885578535	0.932041708	2.023062399	0.043066715	0.789007423	70.47456194	19.07516317	29.68359168	118.7070716	63.03302254	11.44072842	12.93915369	32.8456074
ENSDARG00000060578	LOC100001344	23.53981122	-2.142881404	1.059323422	-2.022877395	0.04308579	0.789007423	8.695102087	38.38452035	9.850321866	13.14092503	3.094059361	51.05722266	28.8253799	35.27095848
ENSDARG00000006408	hmgb3b	5190.406375	-0.251387718	0.124284739	-2.022675674	0.043106596	0.789007423	4739.431831	5641.380919	4792.30646	4457.898615	4968.090419	5386.460755	5559.116215	5978.565786
ENSDARG00000057053	sgms1a	1661.064667	-0.448441751	0.221733603	-2.022434784	0.043131455	0.789007423	1404.953332	1917.176003	1331.922217	1468.134871	1414.802909	1615.129151	1700.680231	2435.718626
ENSDARG00000053771	apbb3	493.7574741	0.672102418	0.332396357	2.021990926	0.043177289	0.789007423	606.6699377	380.8450105	724.4651595	671.407197	424.1374567	431.6274815	407.0856816	303.8218684
ENSDARG00000059083	ppp2r5ca	1361.860852	0.322091038	0.159313251	2.021746689	0.043202528	0.789007423	1513.269765	1210.451939	1524.06691	1446.32696	1569.415426	1275.121186	1163.528513	1192.706119
ENSDARG00000086737	tmem68	946.9552435	0.545864908	0.270000843	2.021715568	0.043205745	0.789007423	1123.928971	769.9815162	1122.850486	1309.523437	939.4129894	881.9103521	856.1193043	571.9148922
ENSDARG00000088708	ngfra	17.4160974	2.652313559	1.312534029	2.020757938	0.043304829	0.790214107	30.04475954	4.787435253	58.43957113	19.94278803	11.75191946	4.160264882	1.99063903	8.211401849
ENSDARG00000078574	senp1	3212.357727	-0.345774631	0.171244606	-2.019185534	0.043467939	0.792443472	2829.381604	3595.33385	2738.742886	2569.59351	3179.808417	3125.631317	3959.623108	3700.747124
ENSDARG00000113713	NA	20.29379827	2.937837585	1.45513686	2.018942455	0.043493201	0.792443472	35.91166643	4.675930119	37.1044896	41.7848892	28.84562048	0	10.94851466	3.079275693
ENSDARG00000000690	sypl2b	526.5157984	-0.731481282	0.362543384	-2.017637925	0.043628984	0.793763772	395.8286457	657.2029512	461.9508956	349.4736188	376.0614226	472.1900641	958.4926928	540.9260968
ENSDARG00000076964	cables2a	634.8951716	-0.634636388	0.314548715	-2.017609224	0.043631975	0.793763772	497.5977504	772.1925929	342.2889166	479.5765693	670.9277653	787.3301288	792.2743338	736.973316
ENSDARG00000056008	atp5mc1	15797.46459	0.205169736	0.101794477	2.015529147	0.043849235	0.796299358	16918.7798	14676.14939	17071.77567	17502.17064	16182.39309	14788.70159	15010.4136	14229.33298
ENSDARG00000020573	ddx3xa	10967.31614	-0.324913196	0.161210815	-2.015455324	0.043856963	0.796299358	9737.425123	12197.20716	10854.0514	8481.573946	9876.650019	10738.28777	12039.1905	13814.14322
ENSDARG00000006307	shisa4	767.0518235	0.577613716	0.286694511	2.014735874	0.043932331	0.796299358	918.6430667	615.4605803	1164.427496	903.5479754	687.9537291	554.0696949	719.9827901	572.3292559
ENSDARG00000058329	si:ch211-247l8.10	22.50002727	-2.850353366	1.414772109	-2.01470848	0.043935203	0.796299358	5.462026074	39.53802847	4.655111143	6.354317322	5.376649757	26.09724	2.497446004	90.01939941
ENSDARG00000077080	gprc5ba	46.25745208	2.868034843	1.424081885	2.013953603	0.044014405	0.796299358	81.3724871	11.14241705	17.62463256	188.0320014	38.46082731	13.52086087	19.9063903	0
ENSDARG00000026109	slc48a1b	1367.064327	-0.351022328	0.174309718	-2.013785181	0.044032092	0.796299358	1201.560479	1532.568175	1244.630316	1197.248667	1162.802455	1669.276939	1564.24162	1364.185968
ENSDARG00000008275	NA	917.5740788	-0.844140501	0.419258886	-2.013411113	0.044071397	0.796299358	656.274769	1178.873389	797.4270973	780.4815283	390.9156814	1250.815836	1655.04442	630.7599097
ENSDARG00000052331	abcf2b	674.7670599	-0.544786735	0.270593963	-2.013299666	0.044083113	0.796299358	548.8113682	800.7227515	645.6181191	514.7138625	486.102123	630.2801296	910.7173561	861.1707689
ENSDARG00000059354	glmp	3839.56609	-0.291979745	0.145113417	-2.012079592	0.044211548	0.796299358	3452.16433	4226.967849	3853.210278	3342.375219	3160.907495	4195.566909	4038.514728	4446.821909
ENSDARG00000087196	fibinb	514.2192212	-0.948345273	0.471329471	-2.01206445	0.044213143	0.796299358	351.0607465	677.377696	488.8516505	151.9450516	412.3855373	516.9129115	617.0980992	898.1220772
ENSDARG00000008931	renbp	250.0456625	-1.188752752	0.590836587	-2.011982294	0.044221803	0.796299358	152.4383984	347.6529265	212.423203	143.3981425	101.4938498	252.7360916	168.208998	622.0136901
ENSDARG00000006356	slc18a3a	109.6184048	2.515809441	1.250656416	2.0115912	0.044263048	0.796299358	186.6014811	32.63532855	55.65673441	325.7322045	178.4155045	30.16192039	0	67.74406526
ENSDARG00000112088	NA	313.5514022	-0.630483242	0.313429364	-2.011564052	0.044265912	0.796299358	246.1228162	380.9799882	279.2112843	198.4782237	260.6789407	388.9847664	409.0763206	344.8788777
ENSDARG00000079486	fam20a	36.26055216	2.5674911	1.276384052	2.011534926	0.044268985	0.796299358	62.05714918	10.46395514	73.28136697	62.67733381	50.21274677	12.48079464	18.91107078	0
ENSDARG00000089681	btf3l4	6764.773787	0.23220109	0.115457462	2.011139746	0.044310698	0.796299358	7308.029032	6221.518542	7692.665891	6819.132556	7412.288649	6131.528879	6343.53368	6189.493068
ENSDARG00000110103	LOC110438398	950.32313	0.532500676	0.264786332	2.011058014	0.044319329	0.796299358	1123.670931	776.9753295	1025.011525	1385.54894	960.4523265	951.6605917	664.8734359	714.3919609
ENSDARG00000117244	NA	514.4393108	0.695967098	0.346140093	2.010651501	0.04436228	0.796299358	636.18295	392.6956716	625.2106498	707.4941467	575.8440534	388.9847664	532.4959405	256.6063078
ENSDARG00000001910	rorab	969.7785014	-0.741850268	0.368973631	-2.010578007	0.044370049	0.796299358	725.6888359	1213.868167	1080.402753	609.7840742	486.8796807	839.0348447	1415.826923	1386.742733
ENSDARG00000101710	arid1aa	2023.882853	0.402173699	0.200100671	2.009856821	0.044446345	0.797071119	2304.152869	1743.612838	2421.247655	2254.300731	2236.91022	1947.650953	1917.182422	1366.005137
ENSDARG00000061354	foxred2	138.1942919	-1.143271676	0.56966437	-2.006921507	0.044758021	0.802059723	86.22009856	190.1684853	47.85236134	72.70401568	138.1039187	169.5906633	233.906933	167.0078594
ENSDARG00000068941	zgc:113983	17.32524119	-3.708546493	1.848933352	-2.005776189	0.044880132	0.803646406	2.4928314	32.15765097	0	0	7.478494199	22.88145685	42.79873914	30.79275693
ENSDARG00000100623	trrap	1108.423401	0.4496829	0.224342762	2.00444577	0.045022331	0.805237276	1279.849685	936.9971164	1324.330962	1071.748752	1443.469341	1083.363562	836.1733366	891.4544508
ENSDARG00000092759	LOC558818	39.91167384	1.806837971	0.901473701	2.004315787	0.045036244	0.805237276	62.07128153	17.75206616	31.53881616	113.0091322	41.66589625	21.84139063	12.93915369	18.47565416
ENSDARG00000104166	si:ch211-232d10.1	111.6494305	-1.604035586	0.800483471	-2.003833489	0.0450879	0.805559267	55.28438114	168.0144798	56.47786865	51.18495569	58.19031907	50.86734435	358.9226701	94.25342483
ENSDARG00000098868	xpo5	256.8318883	0.813197758	0.406034198	2.002781442	0.045200753	0.806243311	327.2324547	186.431322	377.099239	324.5202319	280.0778932	227.9384312	119.2426824	212.1128523
ENSDARG00000061301	gmpr2	796.4269306	0.870033027	0.43442265	2.002734037	0.045205843	0.806243311	1029.614262	563.2395995	1102.439797	558.6687586	1427.73423	525.9852678	816.6543594	347.0791713
ENSDARG00000017983	rsph14	3467.365958	0.439983885	0.219713448	2.002535067	0.045227216	0.806243311	3991.997447	2942.734469	4053.852861	3872.413666	4049.725814	3377.557503	2081.567142	3369.078761
ENSDARG00000105322	klhdc7a	14384.50089	-0.505982286	0.252711228	-2.0022153	0.045261581	0.806255586	11887.57311	16881.42866	14545.88754	8310.444669	12806.38714	21891.31381	15018.37616	13734.59602
ENSDARG00000004712	tbr1b	40.29365204	1.692472539	0.845654915	2.001374922	0.045352001	0.80692706	61.54779362	19.03951046	42.67016304	77.87183897	64.10137885	10.4006622	15.92511224	30.79275693
ENSDARG00000102977	cant1b	6142.473966	-0.482630226	0.241165762	-2.001238575	0.045366686	0.80692706	5124.423641	7160.524291	5736.565499	5127.941975	4508.763449	6986.377655	9474.742504	5020.452713
ENSDARG00000041115	cnfn	8.451383714	6.493167144	3.245158886	2.000878038	0.045405535	0.807018494	16.90276743	0	24.11791824	26.59038404	0	0	0	0
ENSDARG00000089223	ngfrb	485.4428858	0.58865577	0.294380817	1.999640386	0.04553911	0.808792155	583.0753293	387.8104423	705.9129147	550.8008122	492.5122608	443.0682099	400.118445	320.2446721
ENSDARG00000035910	znf281b	1795.209818	0.46118095	0.230700738	1.999044102	0.045603582	0.809336816	2079.862911	1510.556724	1807.916256	1716.979084	2714.693394	1520.576814	1459.138409	1551.954949
ENSDARG00000099336	mvda	975.5319301	0.699279522	0.349877359	1.998641822	0.045647122	0.809509442	1207.354417	743.7094433	955.2486835	1521.344911	1145.469656	1002.490915	446.155992	782.4814225
ENSDARG00000026070	cd82b	1973.017374	0.535911227	0.268204887	1.998141172	0.045701357	0.80987135	2335.20077	1610.833977	1738.354927	2845.046722	2422.200661	1594.938394	2005.033027	1232.530511
ENSDARG00000094512	gabrz	12.92321799	5.200094026	2.604464751	1.996607566	0.04586783	0.811518529	25.16241234	0.684023651	20.0810133	55.40622372	0	0	2.052070954	0
ENSDARG00000104326	si:dkey-183i3.9	12.9915151	-5.181408477	2.595236902	-1.996506937	0.045878771	0.811518529	0.712237543	25.27079265	0	0	2.136712628	27.04172173	48.77065623	0
ENSDARG00000103462	dvl3	215.4147268	1.061795561	0.53189116	1.996264729	0.045905115	0.811518529	291.303632	139.5258216	190.1605092	341.8763662	341.8740205	195.5324494	154.2745248	68.77049049
ENSDARG00000089486	cplx3b	13.37815367	3.857390214	1.932524396	1.996037009	0.045929895	0.811518529	25.02286363	1.733443701	38.03210184	19.94278803	17.09370103	5.200331102	0	0
ENSDARG00000057108	serpine3	82.64281799	-1.135955422	0.569196312	-1.995718167	0.045964608	0.811532958	51.67592991	113.6097061	50.09106096	57.92905094	47.00767783	113.367218	78.63024167	148.8316585
ENSDARG00000112132	NA	210.4904196	-1.192098073	0.597580581	-1.994874183	0.046056604	0.812557962	128.1119439	292.8688953	226.3373866	60.77802066	97.22042459	387.9447002	196.0779444	294.5840413
ENSDARG00000093234	si:dkey-65l23.2	52.15312815	2.293177642	1.149871272	1.994290751	0.046120289	0.813082362	86.63059387	17.67566242	23.190306	174.7368094	61.96466622	28.08178795	22.89234884	2.052850462
ENSDARG00000036065	mgat1b	281.2204897	-0.908196644	0.45558747	-1.993462734	0.0462108	0.813482428	195.4538445	366.9871349	296.8359168	153.8443648	135.6812519	264.17682	419.0295158	417.7550691
ENSDARG00000096748	asb2a.2	125.6432524	-1.416751075	0.710699004	-1.993461462	0.046210939	0.813482428	68.4811282	182.8053766	114.1595048	57.07947278	34.204407	286.2379736	180.1021624	82.07599374
ENSDARG00000112831	LOC101884305	30.21196455	1.920652755	0.963707161	1.992983794	0.046263222	0.813707539	47.80598693	12.61794217	24.11791824	37.03660634	82.26343619	16.64105953	10.94851466	10.26425231
ENSDARG00000041304	trak1a	2959.75983	-0.366835055	0.184087258	-1.992723768	0.046291703	0.813707539	2585.520024	3333.999636	2798.371261	2284.205544	2673.983267	3078.278536	3940.6494	2983.070971
ENSDARG00000056059	rangap1b	2588.006034	0.350961164	0.17621888	1.99162067	0.046412694	0.814999931	2901.342955	2274.669112	2663.316368	2893.668845	3147.043654	2048.205567	2648.545356	2127.256412
ENSDARG00000114762	NA	86.17009828	1.000420323	0.50244479	1.991104979	0.046469347	0.814999931	114.8980908	57.44210575	126.1552647	114.9084453	103.6305625	53.04337724	58.72385138	60.55908864
ENSDARG00000012244	ube2e3	3024.925984	0.271771224	0.136531822	1.990533928	0.04653215	0.814999931	3308.961619	2740.89035	3469.612262	3328.112926	3129.159669	2558.273385	2783.138786	2881.258879
ENSDARG00000088290	foxj1b	3424.30447	0.437464816	0.219783858	1.990431962	0.046543372	0.814999931	3939.519125	2909.089816	3872.518028	4153.629524	3792.409824	3840.049706	2463.606114	2423.613627
ENSDARG00000042126	elmo3	139.3517076	1.199372959	0.602719872	1.989934321	0.046598171	0.814999931	194.1944823	84.50893292	101.1097342	165.2402437	316.233469	59.28377456	90.57407585	103.6689483
ENSDARG00000104870	NA	386.8290871	-0.505802505	0.254191585	-1.989847563	0.04660773	0.814999931	319.7007426	453.9574315	336.7232432	302.9404467	319.4385379	469.0698654	465.809533	426.9928962
ENSDARG00000043566	nepro	495.0896035	-0.677091164	0.340317387	-1.989587335	0.046636412	0.814999931	380.9039076	609.2752994	496.7644815	377.4485222	268.4987191	497.3603177	717.3195074	613.1460731
ENSDARG00000036140	crybgx	11.33399074	3.962283956	1.991799094	1.989299005	0.046668209	0.814999931	21.29941451	1.368566975	18.5522448	30.38901033	14.9569884	0	0	4.105700925
ENSDARG00000011876	ednraa	170.710075	1.663814724	0.836395367	1.989268221	0.046671605	0.814999931	259.5534465	81.8667036	93.19603401	135.0711411	550.3931644	60.96018736	152.8336428	31.80628063
ENSDARG00000074602	mrvi1	80.12524362	-1.70756675	0.85854944	-1.988897402	0.046712529	0.815120006	37.63109818	122.6193891	14.84179584	18.99313146	79.05836725	172.6509926	125.4102589	69.79691572
ENSDARG00000003811	plxnb2a.1	453.4808073	-0.699541958	0.351804592	-1.988438963	0.046763163	0.815409243	345.5262189	561.4353957	420.7277883	385.4665665	230.3843018	501.4396154	494.7627948	688.1037767
ENSDARG00000017741	g3bp1	8776.584852	0.299914706	0.150852667	1.988129957	0.046797319	0.815410927	9685.389421	7867.780283	10061.70958	10134.88757	8859.57111	7387.110708	7142.175101	9074.055041
ENSDARG00000018757	klf5l	12392.19718	0.271648114	0.13667953	1.987482058	0.046869002	0.816066024	13555.34657	11229.04779	14992.99664	12347.43476	13325.60831	12233.25888	10491.66301	10962.22147
ENSDARG00000113274	NA	183.7890617	-2.46097238	1.23887057	-1.986464479	0.046981773	0.817134334	56.47574729	311.102376	43.59777528	121.5560413	4.273425257	12.48079464	784.3117777	136.5145557
ENSDARG00000069283	ercc8	1016.574979	0.526317122	0.264971945	1.986312634	0.046998621	0.817134334	1199.972472	833.1774857	873.4009337	1365.145716	1361.370766	870.945176	918.4342981	710.1529829
ENSDARG00000103950	pcdh1gc6	8.703614082	4.613092046	2.32292143	1.985901023	0.047044315	0.81733523	16.72294468	0.684283487	1.85522448	23.74141432	24.57219523	0	0	2.052850462
ENSDARG00000036499	zgc:162171	220.5123753	1.059239927	0.533533232	1.985330743	0.047107686	0.817711134	298.0104016	143.0143489	247.6724681	461.5330944	184.8256424	111.2870856	211.0077372	106.748224
ENSDARG00000079484	kcnt1a	5.757648908	5.938068875	2.991844244	1.984752009	0.047172069	0.817711134	11.51529782	0	0.940107019	11.31989535	22.28589107	0	0	0
ENSDARG00000042846	disp2	129.4592901	-1.435752052	0.723478583	-1.984512169	0.047198773	0.817711134	69.86806085	189.0505193	86.26793833	64.57664695	58.75959728	47.84304614	231.909447	287.3990647
ENSDARG00000105481	si:ch211-243a20.4	8.419296291	-6.54535416	3.298660974	-1.984245793	0.047228446	0.817711134	0	16.83859258	0	0	0	40.5625826	9.953195149	0
ENSDARG00000101336	NA	312.9686505	-0.721661948	0.363753108	-1.983933419	0.047263263	0.817711134	236.2008632	389.7364378	323.4871496	210.8698328	174.2456072	397.3635611	389.8215946	382.0241577
ENSDARG00000089159	acot14	346.836258	-0.881798527	0.444546578	-1.983590859	0.047301469	0.817711134	244.0506079	449.6219081	341.7677945	145.698581	244.6854482	616.6602968	359.7878495	372.4175779
ENSDARG00000052427	bicdl2	1044.973064	-0.586124043	0.295491126	-1.98355887	0.047305038	0.817711134	835.5961568	1254.349972	1056.550341	551.7504688	898.4876602	1189.835756	1446.199255	1127.014904
ENSDARG00000013653	adgrl4	111.8681629	-1.07770267	0.543544209	-1.982732318	0.047397338	0.818715484	71.9131867	151.823139	52.87389769	98.76428357	64.10137885	160.1701979	108.4898271	186.8093921
ENSDARG00000070627	pimr60	19.21304765	2.935268896	1.480667525	1.982395673	0.047434974	0.818774838	33.97625479	4.449840506	81.62987713	17.09381831	3.205068943	5.200331102	1.99063903	6.158551387
ENSDARG00000102557	ftr87	140.7768533	-1.058892835	0.534357812	-1.981617581	0.047522058	0.818810772	91.35221037	190.2014962	96.47167297	57.92905094	119.6559072	242.3354294	203.045181	125.2238782
ENSDARG00000019774	zhx3b	2592.573612	0.469074678	0.236750766	1.981301629	0.047557458	0.818810772	3010.279718	2174.867505	2994.449263	3518.684782	2517.705109	2802.078953	1907.635705	1814.887858
ENSDARG00000078929	abhd16a	6691.57083	0.240915456	0.121601924	1.98118128	0.047570948	0.818810772	7249.006617	6134.135044	7555.401696	6952.43577	7239.182385	6155.111892	6536.263254	5711.029986
ENSDARG00000062208	prrt1	26.91677532	-1.951395734	0.985050082	-1.981011697	0.047589962	0.818810772	11.02101839	42.81253226	9.022867914	6.3056548	17.73453245	27.62387475	58.21751297	42.59620906
ENSDARG00000078004	drl	8.353850954	6.475796285	3.269200203	1.980850325	0.047608061	0.818810772	16.70770191	0	28.75597944	0	21.36712628	0	0	0
ENSDARG00000078004	zgc:136538	8.353850954	6.475796285	3.269200203	1.980850325	0.047608061	0.818810772	16.70770191	0	28.75597944	0	21.36712628	0	0	0
ENSDARG00000089019	si:ch211-175m2.5	569.42753	-0.497259951	0.251178412	-1.979708156	0.047736332	0.820427505	472.2018646	666.6531953	496.2725484	500.4690139	419.8640315	565.7960239	681.7938677	752.3696944
ENSDARG00000024619	foxo6b	8.232851684	-6.513335115	3.291551726	-1.978803815	0.047838099	0.821586745	0	16.46570337	0	0	0	14.56092709	34.83618302	0
ENSDARG00000078326	arhgap10	2943.374603	-0.392575495	0.198545625	-1.977255825	0.04801272	0.823184111	2545.624598	3341.124608	2496.035852	2071.405363	3069.43258	3310.827484	3672.022254	3040.524087
ENSDARG00000079634	NA	220.1316882	-0.89463951	0.452480634	-1.977188509	0.048020326	0.823184111	153.9069817	286.3563947	206.8575295	157.6429911	97.22042459	254.816224	239.8720031	364.3809571
ENSDARG00000030514	acsl1a	517.3476514	-0.562547636	0.284536712	-1.977065213	0.048034259	0.823184111	417.7021915	616.9931113	437.268117	403.638695	412.1997626	552.5512048	512.863391	785.5647381
ENSDARG00000022817	pvalb3	175.1456887	0.982950208	0.497461496	1.975932242	0.048162452	0.824590031	232.5620873	117.72929	266.3815501	306.8687962	124.4359158	124.8540806	104.6592782	123.6745114
ENSDARG00000111827	rcvrnb	11.15457483	-4.343544058	2.198831176	-1.9753877	0.048224168	0.824590031	1.068356314	21.24079335	0	0	3.205068943	13.52086087	2.985958545	47.21556063
ENSDARG00000105423	cd27	8.240957326	-6.514477794	3.297989024	-1.975287894	0.048235486	0.824590031	0	16.48191465	0	0	0	13.52086087	0	35.92488309
ENSDARG00000009864	ddx55	1492.652957	-0.384748574	0.194797166	-1.97512409	0.048254068	0.824590031	1294.862566	1690.443349	1182.705606	1307.677101	1394.20499	1507.055953	1592.511224	1971.762869
ENSDARG00000045180	acta2	450.929257	1.710530567	0.866373062	1.974357977	0.048341053	0.824843233	690.7823036	211.0762104	46.36650713	1587.544596	438.4358076	171.4643029	156.3355604	305.4287678
ENSDARG00000036109	mtx1b	810.0024683	0.457348511	0.231650266	1.974306005	0.048346958	0.824843233	937.2979972	682.7069395	1020.373464	829.9998446	961.5206828	770.6890693	573.3040406	704.1277086
ENSDARG00000093732	NA	829.3410678	-0.567159801	0.287302836	-1.974083544	0.048372244	0.824843233	668.3513762	990.3307593	870.1002812	484.3248521	650.6289954	1113.910922	943.5629001	913.5184557
ENSDARG00000074554	tspan31	1494.470817	-0.534784929	0.271121375	-1.972492682	0.048553391	0.825968752	1220.720828	1768.220806	1031.504811	1210.81213	1419.845542	1214.797345	2083.203745	2006.661327
ENSDARG00000012506	rnpep	1313.600675	0.432142979	0.219088256	1.972460723	0.048557036	0.825968752	1508.882894	1118.318455	1428.378292	1527.793929	1570.476462	1294.542157	872.5035912	1187.909615
ENSDARG00000042616	sema3h	8.1180847	-6.493000485	3.292138605	-1.972274337	0.048578298	0.825968752	0	16.2361694	0	0	0	0	17.91575127	30.79275693
ENSDARG00000042409	ralgds	102.2268967	-1.595121893	0.808808952	-1.972186248	0.048588349	0.825968752	50.88052503	153.5732684	30.61120392	49.38214179	72.64822937	36.40231771	249.8251982	174.4922893
ENSDARG00000105079	si:ch211-157e21.2	608.0996138	0.446726718	0.226535998	1.971989981	0.04861075	0.825968752	701.4897424	514.7094851	732.8136697	693.2492982	678.4062595	458.6692032	508.6082721	576.8509799
ENSDARG00000034473	ttyh3a	620.7751623	0.605035694	0.30686198	1.971686728	0.04864538	0.825970947	749.0214407	492.528884	845.5295449	884.0516645	517.4831126	426.0368062	549.1777823	502.3720634
ENSDARG00000117348	NA	75.06013642	1.217467186	0.617645302	1.971142956	0.048707527	0.826440038	104.792832	45.32744089	107.4013286	121.2214111	85.75575616	63.4732693	29.22866563	43.28038773
ENSDARG00000073713	LOC559501	81.39266902	-2.154362722	1.09312729	-1.970825119	0.048743882	0.826471169	30.23948769	132.5458503	73.01970065	5.079826059	12.61893636	243.6274359	116.2128048	37.79731032
ENSDARG00000002945	bgnb	113.9334853	1.444582642	0.733135018	1.970418281	0.048790452	0.82667531	166.6194263	61.24754422	87.40027022	214.0828832	198.3751256	114.0977671	27.94067373	41.70419178
ENSDARG00000101722	larp1	364.6116482	0.543321577	0.275869948	1.969484468	0.048897484	0.826964745	432.4395299	296.7837664	490.706875	393.1578211	413.4538936	301.6192039	276.6988251	312.0332703
ENSDARG00000037238	smad5	7004.000265	0.305234844	0.155017339	1.96903679	0.048948866	0.826964745	7742.253175	6265.747355	6823.638837	8372.908256	8030.212431	6506.019423	6801.131555	5490.091088
ENSDARG00000004577	tmem178ba	236.5734375	0.944772497	0.47982336	1.969000627	0.048953019	0.826964745	311.409343	161.737532	249.5276926	385.5605686	299.139768	113.367218	253.8064763	118.0389016
ENSDARG00000055129	pim3	11572.91965	-0.304128293	0.154459276	-1.968986908	0.048954594	0.826964745	10357.55629	12788.28301	12029.27553	8855.547541	10187.84581	11973.24233	13197.93677	13193.66992
ENSDARG00000070449	tspan5b	353.314119	-0.78531242	0.398886092	-1.968763605	0.048980243	0.826964745	259.4694037	447.1588343	337.6508554	149.0960819	291.6612738	481.55066	401.1137645	458.8120783
ENSDARG00000093440	tnfaip6	428.3520329	0.831890103	0.422686854	1.968100253	0.049056504	0.82766861	548.5135553	308.1905105	403.5113244	841.3957235	400.6336178	247.5357605	275.7035056	401.3322654
ENSDARG00000070669	cxcr3.3	688.128573	-0.692186176	0.35192881	-1.966835779	0.049202146	0.829439535	526.059995	850.197151	685.5054454	508.0662665	384.6082731	615.7192025	786.3024167	1148.569834
ENSDARG00000020952	naaladl1	422.4124732	-4.198754972	2.135160062	-1.966482535	0.049242898	0.829439535	43.61697404	801.2079724	123.3724279	0	7.478494199	65.52417189	1875.181966	462.9177792
ENSDARG00000015123	dnase1l4.1	5500.277435	-0.284033469	0.144451643	-1.966287558	0.049265403	0.829439535	4960.536765	6040.018106	4543.444752	5481.417738	4856.747804	6388.086726	5487.196485	6244.771106
ENSDARG00000045677	opn1sw1	8.977940487	6.580405794	3.349781304	1.964428479	0.049480423	0.832268679	17.95588097	0	51.0186732	2.848969718	0	0	0	0
ENSDARG00000117780	NA	176.0362715	-0.875642101	0.445793186	-1.96423393	0.04950297	0.832268679	124.2257775	227.8467655	137.2552821	84.03377572	151.3882746	276.9322125	194.7736352	211.8344489
ENSDARG00000033273	primpol	1598.002956	0.630865295	0.321243593	1.963822187	0.049550716	0.832486803	1941.934713	1254.0712	1295.030248	2953.708906	1577.064986	1148.438519	1283.522123	1330.252956
ENSDARG00000110427	NA	25.94499541	-2.818718461	1.435614939	-1.963422353	0.049597119	0.83268206	6.435047338	45.45494349	1.85522448	14.24484859	3.205068943	5.200331102	105.5038686	25.66063078
ENSDARG00000071833	znf1162	515.8101116	0.754298901	0.384547207	1.961524846	0.049817829	0.835089053	647.5998662	384.0203569	613.8958039	886.5808457	442.3229491	456.2336867	434.7174143	261.1099699
ENSDARG00000117692	NA	14.63675649	-4.917121287	2.506857747	-1.961468014	0.049824453	0.835089053	0.92761224	28.34590073	2.78283672	0	0	0	37.82214156	47.21556063
ENSDARG00000010445	trabd	1385.152899	-0.403735465	0.205881269	-1.961011153	0.049877722	0.835089053	1192.705108	1577.600689	1021.655849	1192.994434	1363.465042	1763.369509	1568.25612	1401.176437
ENSDARG00000101010	hpdl	354.0644606	0.877258022	0.447395619	1.960810486	0.049901134	0.835089053	458.5074192	249.6215019	516.6800177	359.9198411	498.9223987	375.4639056	236.8860445	136.5145557
ENSDARG00000069912	hmga2	1126.492356	0.585973018	0.298873261	1.960607032	0.049924881	0.835089053	1352.142689	900.8420226	1714.22742	1091.155402	1251.045244	1068.148008	1008.258669	626.119391
ENSDARG00000018411	mknk1	1880.012712	-0.51925269	0.264917198	-1.960056553	0.049989181	0.835089053	1545.409778	2214.615645	1545.180901	1340.535488	1750.512946	1858.466845	3032.015658	1753.364431
ENSDARG00000062477	kiaa1549la	967.1439163	-0.376098901	0.191947577	-1.959383423	0.050067901	0.835089053	841.8321893	1092.455643	848.7651997	799.6108343	877.120534	1137.832445	1167.509791	972.0246939
ENSDARG00000009693	llgl1	447.4903426	0.707127816	0.360934201	1.959159906	0.050094063	0.835089053	554.5019598	340.4787253	649.5520921	534.0570756	479.8967119	214.8925527	382.8616849	423.6819384
ENSDARG00000023988	dctn4	7300.903392	0.283284285	0.144615151	1.958883856	0.05012639	0.835089053	8015.496323	6586.310461	8134.219192	7659.649295	8252.620481	7263.892431	6826.132641	5668.906312
ENSDARG00000091247	fars2	316.5730138	-0.755538895	0.385756107	-1.95859218	0.050160566	0.835089053	235.4766379	397.6693896	249.5276926	267.8031535	189.0990676	478.4304614	453.8656988	260.7120087
ENSDARG00000008966	tbl1xr1b	2462.797795	-0.377255893	0.192644344	-1.95830246	0.050194532	0.835089053	2142.732748	2782.862842	2148.349948	1880.320014	2399.528282	2923.626146	3110.373484	2314.588896
ENSDARG00000101928	gorasp1b	978.123078	0.501939104	0.256346023	1.95805302	0.050223792	0.835089053	1146.548132	809.6980239	1114.0623	1138.638231	1186.943865	966.2215188	584.2525552	878.6199979
ENSDARG00000087407	si:ch73-304f21.1	66.31742144	1.360815711	0.695053333	1.957857974	0.05024668	0.835089053	95.32336644	37.31147644	76.05899761	141.5128239	68.39827785	54.39375741	27.35863317	30.18203875
ENSDARG00000026531	alcama	2108.019324	0.511010572	0.26103134	1.957659839	0.050269941	0.835089053	2477.510901	1738.527748	1741.016149	2939.882883	2751.633671	2092.27155	1441.936449	1681.375244
ENSDARG00000030173	traf2a	371.6729884	0.549480463	0.280702732	1.957517334	0.050286676	0.835089053	441.568148	301.7778287	432.2673039	509.9655796	382.4715605	298.4990053	288.6426593	318.1918217
ENSDARG00000039832	gsta.2	1675.929587	-2.459633528	1.25657172	-1.957415951	0.050298585	0.835089053	515.5867409	2836.272434	679.0121597	775.86942	91.87864302	264.17682	5866.413221	2378.227261
ENSDARG00000028715	mindy3	3952.023913	-0.251178519	0.128388345	-1.956396573	0.050418456	0.836282274	3609.006595	4295.041232	3471.125002	3519.427259	3836.467524	4293.393358	4514.769319	4076.961018
ENSDARG00000095854	NA	9.422706961	-5.718539672	2.923273608	-1.956210892	0.050440316	0.836282274	0.356118771	18.48929515	0	0	1.068356314	3.120198661	0	52.34768679
ENSDARG00000018750	npr1b	113.7196856	1.257725107	0.643097118	1.955731214	0.050496826	0.836639795	160.3534181	67.08595306	97.2098119	284.3428476	99.50759467	70.87144998	55.22844302	75.15796618
ENSDARG00000021443	zfp36l1b	3741.071405	-0.556103426	0.284444054	-1.955053793	0.050576721	0.837270342	3028.818521	4453.324289	3370.015268	3173.752266	2542.688028	3104.597668	6491.473876	3763.901323
ENSDARG00000102024	chmp6b	4634.462315	0.261610578	0.133830613	1.954788756	0.050608009	0.837270342	5053.617262	4215.307368	4718.96655	5565.094338	4876.790896	4396.600624	4125.435588	4123.885892
ENSDARG00000094584	si:ch211-92l17.1	7.529538207	-4.374169245	2.237976668	-1.954519592	0.0506398	0.837270342	0.712237543	14.34683887	0	0	2.136712628	20.80132441	10.94851466	11.29067754
ENSDARG00000045822	tnnt2e	132.0513092	-1.993769634	1.020860131	-1.95302919	0.050816137	0.838711549	52.72099839	211.3816201	105.2391267	46.91651423	6.007354263	63.014292	117.425136	453.7054322
ENSDARG00000038834	etfdh	2310.869198	-0.47045096	0.240883816	-1.953020209	0.050817201	0.838711549	1937.478882	2684.259514	1340.399687	2351.349674	2120.687284	2550.242372	2631.624797	2870.911371
ENSDARG00000077382	hcn5	22031.53049	-0.397299303	0.203443433	-1.952873569	0.050834578	0.838711549	19016.98753	25046.07344	21117.88127	15846.09033	20086.99099	31200.97289	19690.74555	24246.50189
ENSDARG00000061233	abcc5	8426.341555	0.461465851	0.236380371	1.95221731	0.05091241	0.838711549	9762.584262	7090.098847	11205.30628	7427.896652	10654.54986	9243.757368	6040.847333	5985.691839
ENSDARG00000042946	hook1	5074.329261	-0.359968149	0.184406062	-1.952040754	0.050933366	0.838711549	4444.496115	5704.162407	5099.68638	3660.078218	4573.723748	5781.794763	6369.650529	4961.04193
ENSDARG00000062518	ulk1a	3102.686465	-0.383518915	0.196494727	-1.951802575	0.050961648	0.838711549	2692.416473	3512.956458	3044.150044	2432.462859	2600.636515	3822.441549	2804.94329	3911.484535
ENSDARG00000005271	zc3h12a	94.11675895	1.071783802	0.549150089	1.951713791	0.050972194	0.838711549	127.524607	60.70891094	145.6351217	147.1967688	89.74193039	76.96490031	50.76129526	54.40053725
ENSDARG00000092057	NA	29.66198553	-3.459739174	1.773237366	-1.951086324	0.051046778	0.839352754	4.951456226	54.37251484	13.44648804	0	1.407880635	5.118287864	13.29479964	144.704457
ENSDARG00000056603	LOC559907	17.08097731	-2.285514053	1.171580061	-1.950796305	0.051081282	0.839352754	5.804768982	28.35718564	6.493285681	6.64759601	4.273425257	23.92152307	13.93447321	47.21556063
ENSDARG00000057323	e2f8	1303.820611	-0.534667126	0.274206369	-1.94987129	0.051191462	0.840356762	1064.946498	1542.694724	1015.386641	979.5776729	1199.875179	1808.887299	1785.793859	1033.403013
ENSDARG00000095545	si:dkey-33c12.12	290.9041343	-0.777383703	0.398843131	-1.94909638	0.051283916	0.840356762	214.4189299	367.3893386	225.4097743	144.3477991	273.4992164	420.186753	281.6754227	400.3058401
ENSDARG00000060679	kdm1a	12458.87933	-0.317697028	0.163000925	-1.949050458	0.051289399	0.840356762	11092.87121	13824.88744	9066.064876	11213.72234	12998.82642	13928.34963	13349.70926	14196.60344
ENSDARG00000060411	ddx28	878.8915498	-0.400063716	0.205276052	-1.948905937	0.051306659	0.840356762	757.6908422	1000.092257	806.0950366	811.0067132	655.9707769	1062.947677	970.436527	966.8925677
ENSDARG00000076182	stat1b	399.0194342	-1.686565757	0.865506238	-1.948646563	0.051337647	0.840356762	189.1489201	608.8899482	243.1726984	181.081079	143.192983	51.25045231	1474.984427	300.4349652
ENSDARG00000010248	wdr54	3493.430702	0.338909483	0.173931906	1.94851819	0.05135299	0.840356762	3901.878998	3084.982405	3505.774287	4562.205477	3637.657231	2920.42886	3428.785225	2905.733131
ENSDARG00000010981	zdhhc3a	348.4887183	-0.733818317	0.376723233	-1.947897695	0.051427206	0.840996402	261.7851646	435.1922719	190.1605092	264.0045272	331.1904574	535.6341035	324.4741618	445.4685503
ENSDARG00000005078	eif4e3	4656.289723	-0.363160464	0.186498681	-1.947254865	0.051504187	0.841365267	4073.554795	5239.02465	3894.668695	3514.434088	4811.561601	5805.337387	4463.130664	5448.6059
ENSDARG00000035560	capga	1387.68632	0.451516206	0.231907999	1.946962628	0.051539215	0.841365267	1603.069261	1172.303379	1819.764808	1250.11182	1739.331153	1347.907956	1039.972754	1129.029427
ENSDARG00000019098	cd82a	3518.895014	-0.43210173	0.221958856	-1.946764988	0.051562916	0.841365267	2995.847947	4041.942081	3201.290999	2434.094194	3352.158648	4306.447085	3094.90856	4724.470597
ENSDARG00000063636	galnt11	26572.7623	0.376270167	0.193302401	1.94653644	0.051590335	0.841365267	30018.44893	23127.07566	33855.61034	24248.96029	31950.77618	28225.65383	20778.41396	20377.15919
ENSDARG00000062450	rnf115a	4223.837995	-0.290273618	0.149169241	-1.945934811	0.051662571	0.84196978	3800.49951	4647.176479	3788.368389	3358.935298	4254.194843	4862.30958	4648.142134	4431.077723
ENSDARG00000046002	necap2	6933.183191	0.389080797	0.200023156	1.945178766	0.051753466	0.842877375	7862.404814	6003.961569	8323.597115	8642.205128	6621.4122	4652.141362	6909.498337	6450.245007
ENSDARG00000073724	nlrx1	4094.938092	-0.375994471	0.193350234	-1.94462899	0.051819648	0.843381498	3564.28259	4625.593594	4381.939851	2875.260289	3435.64763	4932.844406	4365.105318	4578.831056
ENSDARG00000061986	tbc1d2b	671.2867824	-0.609461641	0.313500875	-1.944050842	0.05188932	0.843941724	531.572034	811.0015307	524.1009157	503.3179836	567.2972028	1131.592048	692.7423823	608.6701621
ENSDARG00000105458	si:dkeyp-81f3.4	1367.15583	0.406670317	0.209311746	1.942892955	0.052029093	0.845640545	1558.514403	1175.797257	1811.626705	1361.807525	1502.108978	1342.725491	1069.968478	1114.697801
ENSDARG00000098181	zgc:113184	157.2660727	-0.847770062	0.436424427	-1.942535775	0.052072273	0.845768181	112.3351509	202.1969945	115.0239178	121.5560413	100.4254935	166.4105953	267.7409495	172.4394388
ENSDARG00000061916	tmem51b	290.07807	-0.659019393	0.33946376	-1.941354193	0.05221533	0.847342987	224.9997368	355.1564032	238.3963457	182.334062	254.2688028	299.5390715	420.0248353	345.9053029
ENSDARG00000077909	rce1a	184.5815058	-0.805155849	0.414858139	-1.940798004	0.052282783	0.847342987	134.3372122	234.8257994	169.7530399	116.8077585	116.4508382	190.3321183	232.9047665	281.2405133
ENSDARG00000100244	ebf3a	778.9519411	0.575377361	0.296480406	1.940692707	0.052295562	0.847342987	931.8517602	626.052122	984.5143998	970.8292943	840.2115866	853.6930634	551.1486076	473.314695
ENSDARG00000019596	nrd1a	11142.37893	0.299288642	0.154227409	1.940567141	0.052310803	0.847342987	12294.01949	9990.738362	12537.58845	11267.44769	13077.02233	11667.08681	8976.090854	9329.037421
ENSDARG00000058302	sh3bgrl	884.1830471	0.597883567	0.308267784	1.939494158	0.052441195	0.848880767	1064.738618	703.627476	1221.66532	1262.093585	710.4569489	782.1297977	770.3773045	558.3753257
ENSDARG00000103736	gramd2aa	5170.298538	-0.480194752	0.247629883	-1.939163185	0.052481471	0.848958712	4317.640596	6022.956479	5639.88242	3161.406731	4151.632637	7219.099636	5930.11367	4919.656133
ENSDARG00000095407	si:dkey-9i23.8	8.142734843	6.43919834	3.321483172	1.938651502	0.052543788	0.849392859	16.28546969	0	37.1044896	0	11.75191946	0	0	0
ENSDARG00000013732	vta1	7557.227818	0.218178887	0.112585482	1.937895383	0.052635987	0.850208024	8127.560336	6986.895301	8583.754836	7820.385708	7978.540463	6737.547346	7217.465943	7005.672612
ENSDARG00000087779	pum3	4663.838232	0.337388335	0.17412192	1.937655721	0.05266524	0.850208024	5206.762901	4120.913563	4199.173785	5837.856584	5583.258334	3904.995061	4360.993528	4096.7521
ENSDARG00000090268	krtt1c19e	57.10834471	1.50255608	0.775736297	1.936941828	0.052752455	0.850651867	84.41691028	29.79977913	52.87389769	97.814627	102.5622062	38.48245015	12.93915369	37.97773355
ENSDARG00000007207	cnpy2	343.2687757	0.819052552	0.422912393	1.936695554	0.05278257	0.850651867	438.1714122	248.3661391	426.2106502	366.1651607	522.1384258	264.572329	140.2706892	340.2553991
ENSDARG00000069928	prkceb	362.790561	-0.698870378	0.360939189	-1.936255192	0.052836454	0.850651867	276.6473478	448.9337743	242.1067947	271.6017798	316.233469	308.8996675	453.8656988	584.0359565
ENSDARG00000098260	NA	8.131420966	6.436979155	3.324842573	1.936025245	0.052864609	0.850651867	16.26284193	0	0	37.03660634	11.75191946	0	0	0
ENSDARG00000038786	smarcd3a	38.49833966	2.032027573	1.049712574	1.935794258	0.052892904	0.850651867	61.88139509	15.11528424	69.36712092	96.54371812	19.73334623	16.3194394	24.512402	4.514011315
ENSDARG00000100075	abcg2a	8869.352415	-0.660693139	0.341348654	-1.935537552	0.052924365	0.850651867	6873.255565	10865.44927	5590.764096	8570.192042	6458.810557	6213.27803	17520.10068	8862.969083
ENSDARG00000013628	cd164	8070.723053	-0.439851415	0.227266625	-1.935398191	0.052941451	0.850651867	6850.003549	9291.442556	6045.248969	6430.124655	8074.637023	6621.061559	9915.373007	11337.8931
ENSDARG00000078238	nacc1b	45.27351892	2.07996377	1.075136611	1.934604168	0.053038888	0.851645889	73.03992732	17.50711052	83.14756122	97.3590146	38.61320613	35.21378149	14.98894341	2.318606659
ENSDARG00000095328	si:ch211-191i18.4	147.6491117	0.787815923	0.407492051	1.933328319	0.053195765	0.853141513	187.024801	108.2734225	168.2219798	176.4552496	216.3971736	121.549598	98.4758934	104.794776
ENSDARG00000079994	akap13	2757.170088	-0.492208129	0.254599134	-1.933267096	0.053203303	0.853141513	2291.389391	3222.950784	2544.709596	1732.751301	2596.707275	2677.788018	2798.500783	4192.563551
ENSDARG00000098613	NA	303.0984401	-1.330828773	0.688622208	-1.932596362	0.053285941	0.85389472	172.8539827	433.3428974	304.1959858	31.85716362	182.5087987	486.3236803	391.0037266	422.7012852
ENSDARG00000094489	si:dkey-58f10.6	126.7393697	-0.903212077	0.467583907	-1.931657747	0.053401763	0.855178337	88.2903222	165.1884173	81.41550306	92.05700962	91.39845391	123.6681156	211.5390458	160.3580904
ENSDARG00000035650	evla	527.9300279	0.822963475	0.426360486	1.930205783	0.053581345	0.85679879	674.4916273	381.3684285	532.9719376	523.3593677	967.1435766	576.1258887	295.9365622	272.0428348
ENSDARG00000010784	ppp1r12a	4267.617266	-0.317177563	0.164382361	-1.92951093	0.053667465	0.85679879	3800.391539	4734.842994	4206.721509	3349.438732	3845.014375	4818.626799	5213.483619	4172.418565
ENSDARG00000003127	zgc:123105	15706.01841	-0.275084955	0.142611805	-1.928907328	0.053742368	0.85679879	14213.18972	17198.8471	14737.91012	13017.17311	14884.48593	14942.3681	17711.73454	18942.43865
ENSDARG00000054207	st8sia7.1p	18.30963982	4.727515903	2.450961575	1.928841297	0.053750567	0.85679879	35.29218694	1.327092686	20.40746928	85.46909155	0	0	3.981278059	0
ENSDARG00000058159	ipo8	2113.567961	-0.310870866	0.161187019	-1.928634627	0.053776237	0.85679879	1886.809605	2340.326318	1863.070345	1771.71002	2025.64845	2221.507044	2200.670193	2598.801717
ENSDARG00000056742	crmp1	94.92582096	1.746213025	0.905608044	1.928221637	0.053827564	0.85679879	146.254516	43.59712595	38.95971408	169.03887	230.7649639	59.28377456	10.94851466	60.55908864
ENSDARG00000078226	cdh12a	29.61524698	2.30697518	1.196469178	1.92815262	0.053836146	0.85679879	49.25891774	9.971576208	70.49853025	65.52630352	11.75191946	20.80132441	3.981278059	5.132126156
ENSDARG00000037405	zgc:112083	1090.862015	-0.45508051	0.236023263	-1.928117183	0.053840552	0.85679879	920.291046	1261.432984	843.7493305	1047.190076	869.9337319	998.0975097	1324.818635	1461.382808
ENSDARG00000029088	guf1	1516.158696	-0.563463745	0.292315125	-1.927590116	0.053906129	0.85679879	1223.802944	1808.514447	1166.936198	1169.027241	1335.445393	1768.112575	1173.481708	2483.949059
ENSDARG00000063433	atp2b2	24013.32814	-0.457596098	0.237405842	-1.92748457	0.053919269	0.85679879	20236.61034	27790.04595	24197.69289	16240.07705	20272.06106	36458.48129	26474.50378	20437.15278
ENSDARG00000012390	kcnk5b	579.0002716	-0.559096792	0.290197884	-1.926605337	0.054028833	0.85679879	468.0857125	689.9148306	481.4307526	574.5422266	348.2841584	673.9629108	629.0419334	766.7396477
ENSDARG00000044155	mafaa	477.432583	0.985044147	0.511291248	1.92658128	0.054031833	0.85679879	634.3249371	320.5402289	704.9853025	868.9357641	329.0537448	262.0966875	180.1528322	519.371167
ENSDARG00000071772	NA	875.9275767	-0.527349734	0.27373024	-1.926530784	0.054038132	0.85679879	717.5305992	1034.324554	835.7786283	679.0044496	637.8087196	872.6155589	888.8203268	1341.537777
ENSDARG00000021509	tab2	2544.028151	-0.529868083	0.275038134	-1.926525879	0.054038744	0.85679879	2082.32726	3005.729042	1479.161973	1822.115335	2945.704472	3398.50761	2712.074381	2906.605136
ENSDARG00000032885	si:ch211-226m7.4	3600.25421	0.348236216	0.180759423	1.926517638	0.054039772	0.85679879	4032.591934	3167.916486	4235.477488	3904.038171	3958.260144	3848.245015	2729.16611	2926.338334
ENSDARG00000052396	pkz	85.01665319	1.432949152	0.74430075	1.925228682	0.054200755	0.857850527	124.0994528	45.93385356	59.44498164	146.226764	166.6266128	20.66424678	69.21323553	47.92407836
ENSDARG00000005560	ywhah	3567.860537	0.408330468	0.212120068	1.924996881	0.054229748	0.857850527	4069.351638	3066.369436	3636.239981	5262.04707	3309.767861	3057.794688	3244.741618	2896.572002
ENSDARG00000061375	sgpl1	5991.450696	-0.757205894	0.393364258	-1.924948386	0.054235816	0.857850527	4454.215424	7528.685968	3786.768918	6607.869486	2968.007869	4194.038669	12247.08014	6144.939094
ENSDARG00000024694	myo1b	1769.431394	-0.778450453	0.404423554	-1.924839554	0.054249434	0.857850527	1302.913796	2235.948992	918.3032846	1771.303213	1219.134892	2694.88973	2992.901012	1020.056235
ENSDARG00000058127	hcfc2	947.3402279	0.467286051	0.242810724	1.924486878	0.054293584	0.857981977	1099.506579	795.1738764	851.8092822	1235.256022	1211.454433	710.9191036	811.278472	863.3240536
ENSDARG00000013670	hyou1	4800.790033	-0.320775301	0.16676639	-1.923500899	0.054417174	0.859367781	4269.425915	5332.154152	4024.082859	4057.745779	4726.449107	5155.015616	6174.57802	4666.868819
ENSDARG00000098788	pcdh2g13	1280.977014	0.439670607	0.228669412	1.922734673	0.05451338	0.859937247	1474.756496	1087.197532	1235.068755	1603.220687	1585.980046	980.6985831	968.296337	1312.597676
ENSDARG00000098788	pcdh2g16	1280.977014	0.439670607	0.228669412	1.922734673	0.05451338	0.859937247	1474.756496	1087.197532	1235.068755	1603.220687	1585.980046	980.6985831	968.296337	1312.597676
ENSDARG00000098788	pcdh2g17	1280.977014	0.439670607	0.228669412	1.922734673	0.05451338	0.859937247	1474.756496	1087.197532	1235.068755	1603.220687	1585.980046	980.6985831	968.296337	1312.597676
ENSDARG00000098788	pcdh2g28	1280.977014	0.439670607	0.228669412	1.922734673	0.05451338	0.859937247	1474.756496	1087.197532	1235.068755	1603.220687	1585.980046	980.6985831	968.296337	1312.597676
ENSDARG00000098788	pcdh2g29	1280.977014	0.439670607	0.228669412	1.922734673	0.05451338	0.859937247	1474.756496	1087.197532	1235.068755	1603.220687	1585.980046	980.6985831	968.296337	1312.597676
ENSDARG00000070971	furinb	654.4076976	0.613482746	0.319098855	1.922547628	0.054536887	0.859937247	791.6277788	517.1876165	841.5728208	707.033099	826.2774165	702.890263	491.7520475	356.9205391
ENSDARG00000033852	mad1l1	2309.152723	0.431552838	0.224491645	1.922355899	0.054560991	0.859937247	2652.028636	1966.27681	2303.532606	2904.7113	2747.842002	2269.377022	2160.528146	1468.925261
ENSDARG00000104068	gstp1	174965.1815	0.310832136	0.161787508	1.921236929	0.054701845	0.860934011	193740.8922	156189.4708	208012.4068	180697.8037	192512.466	151705.099	130431.6458	186431.6676
ENSDARG00000056027	hoxb8a	1480.449542	-0.706539943	0.3678209	-1.920880362	0.054746792	0.860934011	1125.003564	1835.895519	1576.013196	607.7802066	1191.21729	2301.666546	1889.116439	1316.903572
ENSDARG00000074794	necab3	65.40142634	1.171359779	0.609873268	1.920660963	0.054774464	0.860934011	90.57222196	40.23063072	115.0239178	71.22424296	85.46850514	45.7629137	32.84554399	42.08343448
ENSDARG00000025797	abhd2a	7051.626982	-0.201516185	0.104932415	-1.920437885	0.054802612	0.860934011	6560.012223	7543.241741	6588.829741	6337.05831	6754.148618	7540.480098	7495.751266	7593.49386
ENSDARG00000045660	hic1l	3022.562874	-0.345048013	0.179672586	-1.9204266	0.054804036	0.860934011	2663.041155	3382.084594	2505.68371	2427.583212	3055.856542	3455.115663	3763.728749	2927.409368
ENSDARG00000039196	greb1l	358.8460632	0.975200492	0.507979977	1.919761676	0.05488801	0.860950412	476.1392099	241.5529165	415.047418	212.7692977	800.600914	257.4789012	265.2091137	201.9707346
ENSDARG00000069095	gls2a	30.43301353	-2.351959429	1.225247451	-1.919579125	0.054911083	0.860950412	9.987190882	50.87883618	12.98657136	0.949656573	16.02534471	19.76125819	83.60683925	49.26841109
ENSDARG00000020292	tafa3b	787.3450593	0.816095841	0.425146407	1.919564242	0.054912964	0.860950412	1004.399521	570.2905979	1298.373952	689.4162881	1025.408322	760.1374521	676.3226873	274.4116543
ENSDARG00000014357	amh	151.4738457	1.512212873	0.787969824	1.919125361	0.054968471	0.861256645	224.3275973	78.62009408	83.48510161	352.3225885	237.1751018	75.92483409	137.3540931	22.58135509
ENSDARG00000062971	sdhaf2	2423.040066	-0.330752762	0.172394555	-1.918580096	0.055037497	0.86177417	2146.374732	2699.705399	2058.371561	2466.25812	1914.494515	2748.895021	2480.336231	2869.884946
ENSDARG00000077791	brsk2b	10.9174526	4.515882484	2.355950278	1.916798723	0.055263507	0.864573651	20.85734805	0.977557149	0.657951751	36.14953926	25.76455314	2.932671447	0	0
ENSDARG00000100450	NA	43.20811017	-1.499028081	0.782282174	-1.91622426	0.055336557	0.864573651	22.59782287	63.81839747	16.53343951	25.20253738	26.05749172	43.90526922	51.16023532	96.38968786
ENSDARG00000069677	nicn1	185.4569799	0.757326845	0.395262246	1.916011083	0.055363685	0.864573651	233.034072	137.8798878	293.1254679	196.5789106	209.3978376	132.08841	154.2745248	127.2767287
ENSDARG00000089799	si:ch73-41e3.7	262.4569601	0.900276244	0.469948899	1.915689655	0.05540461	0.864573651	341.7798944	183.1340258	296.8359168	505.2172967	223.2864697	143.5291384	248.8298787	157.0430604
ENSDARG00000092404	lct	186.826392	1.605993956	0.838447733	1.915437175	0.055436774	0.864573651	281.2021561	92.45062782	57.64360429	543.2723169	242.6905473	54.30512856	174.6992884	48.34746653
ENSDARG00000069111	ikzf2	477.9832594	-0.753505724	0.393413316	-1.915303049	0.055453867	0.864573651	355.8097121	600.1568068	450.4416159	410.8161229	206.1713974	730.5393508	609.8042001	460.1268695
ENSDARG00000036189	spata4	3554.995943	0.334961733	0.174897962	1.915183742	0.055469075	0.864573651	3965.89032	3144.101567	4398.737243	3212.688186	4286.245533	3094.197006	3056.62623	3281.481464
ENSDARG00000014161	ercc4	563.1936393	0.654099867	0.342094586	1.912043903	0.055870563	0.869868604	688.7751291	437.6121495	495.4656813	909.9547153	660.9049906	390.0267593	553.962373	368.8473162
ENSDARG00000088315	si:ch211-103f14.3	5832.171406	-0.336043731	0.17575886	-1.911958985	0.055881455	0.869868604	5156.010603	6508.33221	5806.326897	4081.285051	5580.419861	6503.896815	6806.43893	6214.660886
ENSDARG00000014854	reep1	149.2021743	-1.181508645	0.61820564	-1.911190337	0.055980125	0.870838323	91.26444813	207.1399004	142.0854783	45.69001315	86.01785294	312.2614927	169.0702703	140.0879384
ENSDARG00000092362	hsp70.1	7163.701542	-1.907372642	0.998231145	-1.910752487	0.056036396	0.870911781	3015.466215	11311.93687	6092.641924	2379.148002	574.6087184	4435.040362	20828.9706	8671.799644
ENSDARG00000092362	hsp70.2	7163.701542	-1.907372642	0.998231145	-1.910752487	0.056036396	0.870911781	3015.466215	11311.93687	6092.641924	2379.148002	574.6087184	4435.040362	20828.9706	8671.799644
ENSDARG00000105711	or55a2	14.75936563	3.7832848	1.98016822	1.910587576	0.056057602	0.870911781	27.52809223	1.99063903	6.493285681	40.83523263	35.25575837	0	5.971917089	0
ENSDARG00000079353	nmrk1	161.0389091	-1.911123603	1.000535188	-1.910101339	0.056120167	0.87099327	67.6121628	254.4656554	46.380612	150.0457385	6.410137885	100.8864234	149.2979272	513.2126156
ENSDARG00000079353	si:ch211-165d12.4	161.0389091	-1.911123603	1.000535188	-1.910101339	0.056120167	0.87099327	67.6121628	254.4656554	46.380612	150.0457385	6.410137885	100.8864234	149.2979272	513.2126156
ENSDARG00000078560	slc9a5	3571.129843	0.313918201	0.164378818	1.909724169	0.056168737	0.87099327	3957.971354	3184.288332	4464.597712	4066.429445	3342.886907	3042.193695	3184.027128	3326.644174
ENSDARG00000069463	alox12	651.6437551	0.630193857	0.330042452	1.909432718	0.056206293	0.87099327	791.8186797	511.4688305	748.5830778	540.3545899	1086.518372	578.2768185	508.6082721	447.5214008
ENSDARG00000100899	si:ch211-241b2.5	566.4308884	-0.655009901	0.343058301	-1.909325322	0.056220138	0.87099327	439.9335752	692.9282017	593.6718337	396.0067909	330.1221011	518.993044	800.2368899	759.554671
ENSDARG00000104552	olfcg1	28.63963799	1.773647373	0.929032204	1.909134436	0.056244751	0.87099327	44.3166429	12.96263307	25.04553048	59.82836409	48.07603414	12.48079464	8.957875634	17.44922893
ENSDARG00000026736	il11ra	956.2205839	0.436038254	0.228444815	1.908724672	0.056297619	0.87124841	1099.68974	812.7514277	1168.267564	955.4273022	1175.374354	792.1610216	951.7308193	694.3624422
ENSDARG00000026736	LOC556326	956.2205839	0.436038254	0.228444815	1.908724672	0.056297619	0.87124841	1099.68974	812.7514277	1168.267564	955.4273022	1175.374354	792.1610216	951.7308193	694.3624422
ENSDARG00000015971	rapgef1b	639.7600328	0.769086175	0.403012248	1.908344421	0.056346715	0.871444903	806.2804085	473.2396571	619.6279851	1308.167769	491.0454717	499.7003415	478.2787087	441.7399212
ENSDARG00000103038	pik3r3a	3335.037003	0.383629593	0.201057365	1.908060383	0.056383412	0.871449499	3775.95714	2894.116867	3359.898299	3298.078137	4669.894983	2640.261143	2769.49301	3272.596448
ENSDARG00000055656	pdzd3b	201.8758125	2.050753111	1.075444131	1.906889491	0.056534899	0.87233638	325.1318289	78.61979607	53.13735627	842.6795863	79.57854406	12.58714904	151.224278	72.04796118
ENSDARG00000056680	stc2a	6844.440688	-0.363205104	0.190473727	-1.90685146	0.056539825	0.87233638	5987.293916	7701.58746	7467.056758	5055.070267	5439.754724	8285.522172	7907.370357	6911.869851
ENSDARG00000079175	si:ch211-79k12.1	2403.259882	0.454647481	0.23843829	1.906772106	0.056550105	0.87233638	2778.91126	2027.608505	1949.840929	3117.722529	3269.170321	2133.175818	1807.500239	2142.149457
ENSDARG00000063307	sgsm2	161.9358797	-1.357870637	0.712466896	-1.905871901	0.056666828	0.873574062	90.84178772	233.0299718	158.7341523	92.7872011	21.00400975	193.5152083	276.9249344	228.6497726
ENSDARG00000031048	gspt1	3396.817291	-0.311573217	0.163537264	-1.905212362	0.056752472	0.873834352	3031.350659	3762.283922	3506.533033	2664.096705	2923.422241	3980.431899	3668.095441	3638.324427
ENSDARG00000036684	ndufa7	4126.995936	0.240540605	0.126256122	1.905179739	0.056756711	0.873834352	4470.128386	3783.863486	4622.291792	4625.777166	4162.3162	3900.248327	3826.008215	3625.333916
ENSDARG00000057255	emc1	4263.71658	0.28407669	0.14919825	1.904021597	0.056907372	0.875590862	4682.107992	3845.325167	4210.253099	5333.859269	4502.211607	3811.543914	3743.232851	3981.198736
ENSDARG00000076839	ftr86	272.2382027	-0.701613037	0.368577709	-1.903568828	0.056966362	0.87580059	207.384695	337.0917105	149.3455707	217.4713552	255.3371591	305.7794688	317.5069252	387.9887374
ENSDARG00000070442	si:ch211-113g11.6	182.6816643	0.973959791	0.511706699	1.90335556	0.056994166	0.87580059	242.0729369	123.2903917	287.4805437	318.0472747	120.6909922	119.7725694	140.3013742	109.7972316
ENSDARG00000003303	stc1	23.41390786	-2.655377995	1.395611684	-1.902662485	0.0570846	0.876560439	6.437853817	40.38996191	6.493285681	0	12.82027577	39.52251638	47.77533671	33.87203263
ENSDARG00000101317	grinaa	2089.632277	-0.341816314	0.179684052	-1.902318598	0.057129516	0.876560439	1843.213864	2336.05069	2021.267071	1616.315487	1892.059032	2587.684756	2080.217786	2340.249527
ENSDARG00000039422	fuom	451.1206971	-0.567977619	0.298728028	-1.901320151	0.057260091	0.876560439	363.4752085	538.7661857	290.3426311	411.201296	388.8816984	563.7158915	443.9125036	608.6701621
ENSDARG00000057772	marchf7	7580.503427	-0.245763148	0.129261609	-1.901284917	0.057264704	0.876560439	6936.281488	8224.725366	7657.804016	6456.280184	6694.760265	8546.654912	8292.156026	7835.365159
ENSDARG00000010933	NA	7.733376595	-6.422743853	3.378205167	-1.901229657	0.057271938	0.876560439	0	15.46675319	0	0	0	37.44238393	8.957875634	0
ENSDARG00000060249	wdr44	1566.176186	0.441087524	0.232026456	1.901022549	0.057299059	0.876560439	1803.768766	1328.583606	1900.67748	1452.974556	2057.654261	1462.333106	1068.973159	1454.444553
ENSDARG00000076564	hspg2	403.7929698	0.744485064	0.391651784	1.900885157	0.057317057	0.876560439	505.7287792	301.8571604	607.4123844	477.5407479	432.2332052	281.7773978	429.8551535	193.9389299
ENSDARG00000045036	cdc42ep4b	428.0244576	-0.955490617	0.502773463	-1.900439635	0.05737545	0.876560439	291.2303983	564.8185169	394.235202	207.0251329	272.4308601	288.0983431	454.8610183	951.4961893
ENSDARG00000016979	pmpcb	4930.571579	-0.410280242	0.215929298	-1.900067497	0.057424262	0.876560439	4234.122149	5627.021009	4946.441129	3931.396605	3824.528711	4229.593414	6740.851446	5910.618167
ENSDARG00000090963	atp6ap1lb	216.9752417	0.876538525	0.461322433	1.900056147	0.057425752	0.876560439	280.9428199	153.0076636	317.5100908	273.8032294	251.5151393	227.874323	135.9737252	95.17494259
ENSDARG00000073876	si:ch1073-165f9.2	185.622778	-1.13936343	0.599696807	-1.899899109	0.057446361	0.876560439	115.8930969	255.352459	116.187177	161.1557866	70.33632727	114.5137227	387.9208578	263.6227966
ENSDARG00000061256	mcrip2	1971.856995	-0.470919704	0.247962422	-1.899157543	0.057543765	0.877069564	1652.728951	2290.985039	2071.358132	1640.056901	1246.771819	1870.039064	2557.971153	2444.944901
ENSDARG00000099900	twnk	2786.369284	0.348871597	0.183704874	1.899087317	0.057552996	0.877069564	3121.683686	2451.054882	2546.543077	3496.304327	3322.203653	2381.747258	2312.005963	2659.411424
ENSDARG00000061140	colec12	253.4026827	0.860216057	0.45326585	1.897817928	0.057720071	0.879056114	326.7543545	180.0510109	340.4336921	385.5605686	254.2688028	149.7695357	120.4336613	269.9498358
ENSDARG00000104542	ppt2b	2580.511189	0.42301656	0.223178124	1.895421258	0.058036615	0.882521005	2956.389129	2204.633248	2935.873151	2320.715069	3612.579167	2407.911349	2360.160391	1845.828004
ENSDARG00000068194	klf9	2647.327395	0.329038529	0.173597568	1.895409779	0.058038134	0.882521005	2947.898921	2346.755868	3370.015268	2517.539575	2956.141921	2451.436081	2407.677906	2181.153616
ENSDARG00000099635	akap8l	3452.415068	0.299882789	0.158227911	1.89525847	0.058058167	0.882521005	3809.746997	3095.083138	4099.080743	3739.301405	3590.858843	3462.134026	2720.371652	3102.743737
ENSDARG00000105056	znf45l	206.9697004	-1.398556016	0.738099122	-1.894807858	0.058117862	0.882867848	113.8702551	300.0691458	140.9970605	18.99313146	181.6205734	362.9831109	216.9796542	320.2446721
ENSDARG00000095502	NA	21.82991368	1.976199738	1.04326118	1.894252154	0.058191549	0.88286948	34.80489305	8.854934307	51.94628544	33.23798005	19.23041366	7.280463543	6.967236604	12.31710277
ENSDARG00000045747	cped1	87.14145	-1.541134444	0.813685669	-1.894016944	0.058222761	0.88286948	44.5274119	129.7554881	81.39691966	19.59770082	32.58761521	70.41872187	93.68766314	225.1600793
ENSDARG00000023683	cacna1fb	43.56310565	-2.907573961	1.535171848	-1.893972954	0.0582286	0.88286948	10.21843086	76.90778043	28.75597944	1.899313146	0	163.2903966	42.79873914	24.63420555
ENSDARG00000060430	zfyve28	1695.346385	-0.334772443	0.176804665	-1.893459335	0.058296811	0.883344276	1499.48522	1891.207551	1396.056421	1633.409305	1468.989932	2083.252639	1677.113383	1913.256631
ENSDARG00000027046	scyl3	1348.147573	-0.4966736	0.262370255	-1.893025564	0.05835447	0.883459254	1118.522245	1577.772901	915.553281	924.0158453	1515.99761	1663.065886	1438.236699	1632.016118
ENSDARG00000060051	slc47a2.1	134.8851056	-1.088108627	0.574852882	-1.892847127	0.058378202	0.883459254	86.25418104	183.5160302	145.6351217	52.2311115	60.89630991	171.6109264	191.1013469	187.8358173
ENSDARG00000095332	si:dkey-14d8.1	532.9701299	0.632106547	0.334035237	1.892334929	0.05844637	0.883932118	647.9134977	418.0267621	516.7270283	764.4563274	662.5571374	427.1746304	294.8481075	532.0575484
ENSDARG00000069498	phkg1b	802.0048174	0.7270329	0.384356996	1.891556306	0.058550122	0.884942221	999.0334379	604.9761969	1079.702393	1221.282834	696.1150866	478.5392854	919.191396	417.1979092
ENSDARG00000004433	btk	732.469675	-0.828674088	0.438370909	-1.890349181	0.058711275	0.886702448	527.741211	937.198139	458.2404466	581.1898226	543.7933639	524.1933751	1625.356768	662.0442741
ENSDARG00000038917	rad50	2941.929445	-0.361113118	0.191052503	-1.890125033	0.05874124	0.886702448	2575.787222	3308.071669	2441.475416	2233.592259	3052.29399	3507.103295	2860.548286	3556.563426
ENSDARG00000002593	slc45a2	110.772268	-1.297332597	0.686504796	-1.889764799	0.058789423	0.886702448	64.06157626	157.4829597	89.97838729	37.03660634	65.16973517	178.8913899	65.69108798	227.8664013
ENSDARG00000027222	adgrg1	582.9955475	-0.665715018	0.352309263	-1.889575686	0.058814731	0.886702448	450.8541814	715.1369136	448.8881822	438.2978725	465.3764895	718.5636249	990.1337619	436.7133539
ENSDARG00000070913	sox2	3736.973495	-0.393197742	0.208218904	-1.888386378	0.058974099	0.888219558	3230.704896	4243.242093	3703.955675	3187.997115	2800.1619	4617.894019	3284.554399	4827.277862
ENSDARG00000035957	gmnn	1074.492069	-0.465610104	0.246580111	-1.888271125	0.058989562	0.888219558	902.7577592	1246.22638	744.2998063	836.2579705	1127.715501	1165.796464	1428.593744	1144.288931
ENSDARG00000040433	cyp2k22	20.35671322	4.55232471	2.41166821	1.887624795	0.059076339	0.888967085	39.05456058	1.658865858	0	88.31806127	28.84562048	0	4.976597574	0
ENSDARG00000031971	poglut2	1501.494623	0.347179886	0.183968327	1.887172055	0.059137188	0.889169188	1681.376218	1321.613029	1548.590121	1771.190154	1724.34838	1141.425232	1440.992686	1382.421169
ENSDARG00000039996	xkr8.3	786.4272451	0.582701501	0.308833001	1.886785088	0.059189238	0.889169188	943.0525059	629.8019843	878.4487914	1282.98603	667.7226964	588.6774807	583.2572357	717.4712366
ENSDARG00000060280	pde9aa	449.5970484	-0.53888339	0.28562837	-1.886659192	0.05920618	0.889169188	366.6471885	532.5469083	362.3472034	314.248125	423.3462371	623.6070153	510.2596029	463.7741066
ENSDARG00000069009	si:ch211-147a11.3	1645.823977	0.386099768	0.204680768	1.88635098	0.059247674	0.889169188	1864.651375	1426.996579	1850.957059	2225.401783	1517.595281	1409.137396	1493.88237	1377.969972
ENSDARG00000096409	NA	117.8111903	-1.105272495	0.585995627	-1.886144613	0.05927547	0.889169188	74.65036046	160.9720202	87.79578093	92.92829406	43.2270064	106.5775764	152.18734	224.1511441
ENSDARG00000092553	slc25a5	171371.3554	-0.335018416	0.177664619	-1.885678861	0.059338243	0.889553463	151562.608	191180.1029	148885.7045	165345.9507	140456.1686	186854.5998	233682.6145	153003.0945
ENSDARG00000087191	wdr93	934.4410349	0.52719976	0.279684256	1.8849819	0.059432282	0.890405665	1103.200966	765.681104	1292.451428	1229.646237	787.5052325	635.8344633	854.0056085	807.2032401
ENSDARG00000054343	slc7a8b	313.3515838	-0.954225525	0.506477677	-1.884042613	0.059559212	0.891298213	213.2622407	413.4409268	261.5866517	282.0480021	96.15206828	289.1384093	404.099723	547.0846482
ENSDARG00000075618	slc36a1	962.6201087	-0.398487079	0.211563029	-1.883538352	0.059627448	0.891298213	830.4208317	1094.819386	965.6443419	777.7687331	747.8494199	1180.47516	1089.874869	1014.108128
ENSDARG00000097635	NA	3742.602101	-0.433953944	0.230414866	-1.883359138	0.059651714	0.891298213	3183.924537	4301.279665	2774.454251	3676.981325	3100.338035	4456.415618	3146.989082	5300.434296
ENSDARG00000035719	arl5c	1582.939331	0.409687857	0.217533435	1.883332815	0.059655279	0.891298213	1806.306466	1359.572197	1878.059037	1497.082429	2043.777931	1266.338139	1603.065361	1209.313091
ENSDARG00000045447	slc35g2b	501.4883968	0.775999466	0.412071931	1.883165067	0.059678002	0.891298213	633.2168239	369.7599698	460.0956711	585.9381054	853.6166951	502.3519845	219.9656128	386.9623121
ENSDARG00000070672	slc2a9l1	7.401517454	-6.359442614	3.378773361	-1.88217496	0.059812264	0.892746522	0	14.80303491	0	0	0	20.80132441	0	23.60778032
ENSDARG00000030367	metrn	114.1470553	1.382361713	0.735299327	1.87999861	0.060108267	0.896605626	165.0210446	63.27306595	82.55748937	204.1761632	208.3294813	20.80132441	76.63960264	92.3782708
ENSDARG00000070214	slc41a1	759.1011084	0.62600407	0.33303264	1.879707854	0.060147905	0.896638222	921.2724085	596.9298082	960.9899389	739.1108347	1063.716452	539.5513784	834.7070961	416.5309502
ENSDARG00000099543	NA	192.9191702	0.882874394	0.469950584	1.878653679	0.060291796	0.897726487	250.203633	135.6347075	202.6406282	317.0096185	230.9606522	109.5806013	196.7221672	100.6013539
ENSDARG00000117300	NA	15.2313994	2.431553959	1.294537053	1.878319321	0.060337495	0.897726487	25.69610069	4.766698109	12.98657136	51.28145493	12.82027577	4.160264882	3.981278059	6.158551387
ENSDARG00000012534	slc6a6a	577.5278894	-0.605968341	0.322742438	-1.877560152	0.060441361	0.897726487	457.8899441	697.1658348	619.6449764	395.0571343	358.9677216	786.2900626	571.3134015	733.8940403
ENSDARG00000113501	NA	11.7686416	-3.81520384	2.032104124	-1.877464739	0.060454426	0.897726487	1.5460204	21.99126281	4.6380612	0	0	23.92152307	33.84086351	8.211401849
ENSDARG00000102402	fut11	498.2472504	0.613295465	0.326677986	1.877370044	0.060467394	0.897726487	602.6557863	393.8387146	501.8382219	610.6291763	695.4999605	325.540727	527.5193429	328.456074
ENSDARG00000003681	eif5	15228.45942	-0.205072974	0.109252312	-1.877058436	0.060510085	0.897726487	14148.07271	16308.84612	14562.39824	14023.36017	13858.45973	15534.02169	17474.25172	15918.26495
ENSDARG00000029242	fbxo3	2719.338667	-0.276147524	0.14712532	-1.876954445	0.060524338	0.897726487	2460.013484	2978.66385	2286.395849	2449.370599	2644.274003	2749.659252	3059.90718	3126.425118
ENSDARG00000095080	NA	85.52177854	-1.291792602	0.688285875	-1.876825675	0.06054199	0.897726487	49.68874185	121.3548152	47.46113027	34.32851874	67.27657654	192.6866874	110.1304105	61.24734777
ENSDARG00000077116	ccnjl	944.1319189	0.466370908	0.248528241	1.876530834	0.060582425	0.897726487	1095.501617	792.7622207	1159.714981	881.4904473	1245.299423	806.2314765	910.02747	662.0277157
ENSDARG00000016964	zgc:165532	2555.667589	-0.268682985	0.143188178	-1.876432746	0.060595882	0.897726487	2318.272792	2793.062387	2361.700763	2391.23525	2201.882364	3029.7129	2701.297163	2648.177096
ENSDARG00000035056	fgf13a	797.6305644	-0.523702606	0.279270638	-1.875251226	0.06075817	0.899418909	654.2026446	941.0584843	693.9126482	739.871079	528.8242066	738.5169361	917.7216463	1166.93687
ENSDARG00000074143	myo10l3	1594.168276	0.497593366	0.265375445	1.875054289	0.060785255	0.899418909	1866.348427	1321.988125	2328.674761	1350.221684	1920.148837	1511.093732	1069.589633	1385.281011
ENSDARG00000101967	sult4a1	123.8402095	2.161751084	1.153607375	1.873905394	0.060943466	0.90070911	202.4265969	45.25382204	51.0186732	524.2104282	32.05068943	37.44238393	6.967236604	91.35184557
ENSDARG00000058226	ak3	1121.365797	-0.411909483	0.219816981	-1.873874719	0.060947695	0.90070911	962.3733538	1280.35824	936.8883625	962.0021083	988.2295906	1138.872511	1128.69233	1573.509879
ENSDARG00000055876	msmo1	2727.054227	-0.334440464	0.178542167	-1.873173552	0.061044423	0.901582071	2412.513694	3041.594761	2408.081375	2090.194117	2739.26559	3194.043363	3249.718216	2681.022704
ENSDARG00000020122	endou2	155.8715584	1.385772212	0.740005183	1.872652035	0.061116451	0.90182933	225.4764532	86.26666353	55.37405584	326.9724705	294.0828333	133.311946	57.4736974	68.01434715
ENSDARG00000103597	si:dkey-40j3.3	43.65976271	-1.622091236	0.866411178	-1.872195648	0.061179541	0.90182933	21.5457422	65.77378323	12.99016507	12.46769168	39.17936983	50.50187967	56.27901223	90.5404578
ENSDARG00000086762	gsdmea	998.4313472	0.503130042	0.268743173	1.872159339	0.061184563	0.90182933	1170.834453	826.0282414	1100.148117	974.3476437	1438.007599	854.9344332	644.9670456	978.1832453
ENSDARG00000029890	LOC100536511	98.29353063	-1.430440343	0.764200316	-1.871813335	0.061232433	0.90182933	53.22078125	143.36628	39.88732632	58.87870751	60.89630991	61.363907	287.6473398	81.08759326
ENSDARG00000093600	omd	7.574947793	-6.392857604	3.415557085	-1.871688116	0.061249765	0.90182933	0	15.14989559	0	0	0	38.48245015	6.967236604	0
ENSDARG00000017722	chrm4b	7.319567796	-6.34352726	3.389690356	-1.871417915	0.061287178	0.90182933	0	14.63913559	0	0	0	26.00165551	17.91575127	0
ENSDARG00000101725	parietopsin	209.5307696	-0.963482524	0.515000248	-1.870838951	0.061367407	0.90217897	142.0615449	276.9999942	183.6672235	76.9221824	165.5952287	313.0599323	177.1668736	340.7731767
ENSDARG00000039892	gnpnat1	1050.562454	0.400011211	0.213829391	1.870702662	0.061386306	0.90217897	1195.214253	905.910655	1097.671722	1429.332712	1058.638326	855.1912004	942.9471926	919.5935721
ENSDARG00000089475	hbae1.1	532.1221491	1.454460371	0.777862137	1.869817672	0.061509142	0.903429667	779.6930692	284.551229	1210.533973	706.5444902	422.0007441	688.5238379	102.51791	62.6119391
ENSDARG00000089475	hbae1.2	532.1221491	1.454460371	0.777862137	1.869817672	0.061509142	0.903429667	779.6930692	284.551229	1210.533973	706.5444902	422.0007441	688.5238379	102.51791	62.6119391
ENSDARG00000060471	gcnt3	7.383329468	-6.355927461	3.400564346	-1.869080192	0.061611658	0.903445483	0	14.76665894	0	0	0	12.48079464	0	31.81918217
ENSDARG00000103946	NA	30.78810767	-1.889603642	1.011017629	-1.869011565	0.061621205	0.903445483	13.11764875	48.45856659	7.420897921	9.496565728	22.4354826	78.00496653	44.78937817	22.58135509
ENSDARG00000086790	gucy1b1	319.1048062	-0.728723697	0.389901239	-1.868995594	0.061623427	0.903445483	240.2423577	397.9672547	251.3585259	161.7785487	307.5899985	395.806207	315.4508323	482.6447249
ENSDARG00000097920	tex36	79.20733211	-1.554478767	0.832025298	-1.868307095	0.061719278	0.903612277	40.20943505	118.2052292	64.00524457	25.64072747	30.98233311	227.7745023	46.7800172	80.06116803
ENSDARG00000060633	usp16	1750.690528	0.33472166	0.179160946	1.868273572	0.061723948	0.903612277	1952.695325	1548.685731	2119.093461	1884.301475	1854.691038	1626.712301	1683.737712	1335.60718
ENSDARG00000021305	slc30a2	7.778996462	6.374613634	3.412350088	1.868100713	0.061748034	0.903612277	15.55799292	0	0	40.3948959	6.279082873	0	0	0
ENSDARG00000102478	adamts7	34.947636	-3.230181618	1.729712969	-1.867466844	0.061836423	0.903734028	6.766256657	63.12901535	0	0	20.29876997	61.363907	41.80341962	86.21971942
ENSDARG00000058348	scinlb	912.3832856	0.760712032	0.407414942	1.86716773	0.061878168	0.903734028	1147.524249	677.2423224	613.268157	1784.765329	1044.53926	493.3788816	796.1978315	742.150254
ENSDARG00000089318	NA	39.56251619	-2.221573044	1.1899218	-1.866990793	0.061902874	0.903734028	13.94807858	65.1769538	32.4664284	1.899313146	7.478494199	27.04172173	60.71449041	107.7746493
ENSDARG00000074666	zgc:153760	351.9821491	-0.60667339	0.324952754	-1.866958757	0.061907347	0.903734028	278.9911872	424.973111	360.8411614	233.6155169	242.5168833	394.1850975	425.0014328	455.7328026
ENSDARG00000045413	gcm2	61.22016675	2.473184857	1.325362381	1.866044256	0.062035174	0.90399212	103.7382469	18.70208666	73.47709583	156.1518958	81.58574896	48.35454197	7.751718002	0
ENSDARG00000013750	eno1b	2423.693522	0.283055509	0.151692077	1.865987429	0.062043124	0.90399212	2660.585913	2186.801131	2676.697309	2922.489085	2382.571345	2193.738351	2209.903184	2156.761859
ENSDARG00000105683	or55a4	7.38105597	-6.355487525	3.406180257	-1.865869404	0.062059639	0.90399212	0	14.76211194	0	0	0	11.44072842	0	32.8456074
ENSDARG00000009021	chrna1	462.3746386	-0.647632488	0.347129975	-1.865677222	0.062086538	0.90399212	360.1791195	564.5701576	345.662068	465.6367227	269.238568	437.9892721	558.5395255	697.1816753
ENSDARG00000069549	zgc:162396	2157.866933	0.393126378	0.210737119	1.865482356	0.062113823	0.90399212	2450.076739	1865.657127	1984.316557	2443.033153	2922.880506	2004.101697	1614.1615	1978.708185
ENSDARG00000022183	gsto1	1852.924764	-0.749894549	0.402199665	-1.864483278	0.062253868	0.905234188	1381.966811	2323.882717	1126.121259	1559.336093	1460.443082	1047.346684	3751.359252	2172.942214
ENSDARG00000010415	sirt4	977.2948885	-0.475316948	0.25501431	-1.863883433	0.062338076	0.905234188	817.810997	1136.77878	655.9398417	981.0622749	816.4308745	1304.30512	943.7199518	1162.311268
ENSDARG00000008030	myl9b	2207.665394	-0.70323702	0.377306032	-1.863837207	0.062344569	0.905234188	1680.076702	2735.254086	1096.437668	2107.287935	1836.504504	1465.453305	4046.969147	2693.339807
ENSDARG00000003846	mrpl21	2608.307374	0.332868401	0.17859705	1.863795625	0.06235041	0.905234188	2907.831016	2308.783732	2563.920232	3474.7934	2684.779418	2357.830122	2236.48295	2332.038125
ENSDARG00000021163	thrb	599.1784303	-0.609031364	0.32689764	-1.863064427	0.062453202	0.905766779	474.7320445	723.6248162	542.1006714	333.3394514	548.7560106	584.2616621	682.7808032	903.8319832
ENSDARG00000100774	cmc4	457.6588786	0.548743029	0.294561904	1.86291242	0.062474589	0.905766779	543.6142716	371.7034857	532.4494258	640.0685301	458.3248588	342.1817865	327.4601204	445.4685503
ENSDARG00000092945	si:ch211-250g4.3	7.350799156	6.29191181	3.377794825	1.862727648	0.062500594	0.905766779	14.70159831	0	22.26269376	21.84210117	0	0	0	0
ENSDARG00000045785	zgc:103499	2243.079225	0.370762025	0.199119398	1.862008564	0.062601883	0.90618905	2529.806631	1956.351818	2062.08201	2686.578444	2840.759439	2214.300983	1883.144522	1771.609949
ENSDARG00000069660	chrnb1	470.0811948	-0.627089843	0.336785952	-1.861983375	0.062605434	0.90618905	369.4761508	570.6862387	505.1749075	322.1064901	281.1470548	485.5681117	612.2346948	614.2559096
ENSDARG00000070726	cnga3a	118.396656	0.983984824	0.528677545	1.861219251	0.062713221	0.907200737	157.2946391	79.49867277	98.38734269	209.9555768	163.5409979	89.86035369	82.6080694	66.02759523
ENSDARG00000096717	LOC110438942	110.0892619	-2.545557884	1.367932996	-1.860879071	0.062761256	0.907347359	32.21698502	187.9615387	38.95971408	0	57.69124097	14.56092709	223.9468908	325.3767983
ENSDARG00000012899	ddx49	2341.690796	0.259914119	0.139704329	1.860458591	0.062820672	0.907658241	2552.0201	2131.361493	2560.071896	2658.262815	2437.725588	2018.790355	2244.729917	2130.564207
ENSDARG00000091006	cobl	2323.003543	-0.458422436	0.24653974	-1.85942614	0.062966759	0.908115837	1957.072836	2688.93425	2055.507213	1494.281313	2321.429983	2422.586832	3367.106953	2277.108964
ENSDARG00000026941	fbxl4	2959.382137	-0.314479922	0.169129989	-1.859397761	0.062970779	0.908115837	2638.119189	3280.645084	2729.962823	2575.468625	2608.926119	2733.294027	3460.725953	3647.915271
ENSDARG00000030975	ccdc80l1	19.95416153	-3.415251559	1.836944614	-1.85920225	0.062998476	0.908115837	3.40124488	36.50707818	10.20373464	0	0	31.20198661	55.73789283	22.58135509
ENSDARG00000045398	mtrr	1944.585456	-0.34805106	0.187208492	-1.859162782	0.063004069	0.908115837	1711.24849	2177.922422	1571.530362	1827.94142	1734.273689	2555.869621	1916.035447	2061.862196
ENSDARG00000022971	epha6	166.3330702	-1.295317804	0.696849872	-1.85881903	0.063052794	0.908271325	96.35301418	236.3131263	85.89649245	38.23382093	164.9287292	152.7393085	154.1578184	402.042252
ENSDARG00000010782	ppt2a.2	369.5246941	0.569591179	0.306491293	1.858425321	0.063108639	0.908529123	441.5549937	297.4943944	358.9859369	530.8580242	434.8210199	283.9380782	332.436718	276.1083872
ENSDARG00000059646	nt5dc2	2269.199357	-0.356777155	0.192032065	-1.857904071	0.063182638	0.909047801	1990.182241	2548.216474	1830.17895	1782.505387	2357.862385	2567.923498	2265.347216	2811.378708
ENSDARG00000089187	wfdc2	21.01776319	2.301656617	1.239433065	1.857023734	0.063307778	0.910301202	34.95351223	7.082014156	23.190306	47.48282864	34.18740205	7.280463543	12.93915369	1.026425231
ENSDARG00000105620	NA	37.94336639	-1.700396507	0.916210074	-1.855902434	0.063467466	0.912049582	17.90095656	57.98577623	12.98657136	7.597252582	33.11904574	54.08344346	72.65832458	47.21556063
ENSDARG00000079544	LOC108179091	12.69449811	2.706609278	1.458858924	1.855291991	0.063554541	0.912753014	22.02069622	3.368299997	7.420897921	43.68420235	14.9569884	2.080132441	5.971917089	2.052850462
ENSDARG00000104696	apooa	3481.696674	0.303751511	0.163820179	1.854176412	0.063713926	0.914163817	3846.79348	3116.599869	3613.977287	4408.305811	3518.097343	3391.655945	3095.443691	2862.69997
ENSDARG00000102834	NA	18.1342108	4.673889242	2.520943227	1.854023999	0.063735727	0.914163817	34.89985462	1.368566975	0	94.01600071	10.68356314	0	0	4.105700925
ENSDARG00000067916	lyn	147.2405134	-0.999127598	0.53906772	-1.853436146	0.063819871	0.914163817	98.25414469	196.2268822	59.36718337	108.2608493	127.1344014	154.9698668	277.6941446	156.0166351
ENSDARG00000069262	erich3	11446.87439	0.456745172	0.246448403	1.85330952	0.063838007	0.914163817	13243.90035	9649.848424	14172.98742	10116.69147	15442.02217	13001.86782	8174.559176	7773.118275
ENSDARG00000086996	si:ch73-234b20.5	523.4364366	-0.862953198	0.465662793	-1.853171888	0.063857726	0.914163817	371.4414672	675.431406	168.8254277	529.9083676	415.5906062	562.6758252	921.6658708	541.952522
ENSDARG00000096295	NA	7.577459519	6.335298234	3.418954818	1.852992675	0.063883409	0.914163817	15.15491904	0	0	37.98626291	7.478494199	0	0	0
ENSDARG00000086847	irgq1	276.4325084	-1.061914217	0.573159716	-1.852737006	0.063920063	0.914163817	179.1151737	373.7498431	285.3360076	131.7063314	120.303182	217.6738295	270.5940335	632.9816663
ENSDARG00000034427	jpt2	10545.56011	-0.309799266	0.16728219	-1.851956059	0.064032133	0.914971222	9417.80032	11673.31989	7632.393511	10012.22925	10608.7782	12585.84133	11641.25705	10792.86131
ENSDARG00000055644	prss60.2	1037.027908	0.688041218	0.371561427	1.851756313	0.064060824	0.914971222	1279.633585	794.4222312	1144.049533	1317.394051	1377.457171	500.7247307	601.3388477	1281.203115
ENSDARG00000013938	psmb3	13708.09595	0.269371377	0.145484642	1.851545108	0.064091172	0.914971222	14984.11735	12432.07455	13967.0575	16395.82073	14589.47383	11335.68174	11784.58306	14175.95887
ENSDARG00000052263	rab1aa	856.2636964	-0.389111811	0.210188676	-1.851250117	0.064133579	0.915030995	741.5209922	971.0064006	764.3524858	702.7458639	757.4646268	832.0529763	1070.963798	1010.002427
ENSDARG00000058117	snap25b	61.00312612	1.609394298	0.869558612	1.850817503	0.064195812	0.9153734	91.88352473	30.12272752	75.15735677	172.1951148	28.29810258	27.54876833	40.486864	22.33255022
ENSDARG00000058587	terb1	4598.284414	0.452109207	0.244332582	1.850384433	0.064258161	0.915717045	5313.034127	3883.534702	3772.496415	6752.052614	5414.553352	3225.265662	3892.924174	4532.41427
ENSDARG00000018853	si:dkey-199f5.8	6912.063729	-0.285589633	0.154368687	-1.850048982	0.06430649	0.915860607	6230.18236	7593.945099	5708.554155	6619.670091	6362.322834	7267.209712	6772.948371	8741.677213
ENSDARG00000074435	ttc19	1333.644921	-0.428172513	0.231503166	-1.849531994	0.064381032	0.915932965	1137.378556	1529.911286	1086.803703	934.6811059	1390.650859	1497.442244	1736.667166	1355.624447
ENSDARG00000078624	arhgef9b	6881.806757	0.286059337	0.154705417	1.849058308	0.064449394	0.915932965	7561.870266	6201.743247	7985.813775	6570.673827	8129.123195	6479.612553	5503.121598	6622.495591
ENSDARG00000018153	nt5c1ba	2273.756202	-0.481342076	0.260369402	-1.848689099	0.064502719	0.915932965	1897.997226	2649.515178	2223.486539	1312.425384	2158.079755	2137.336083	3034.729201	2776.48025
ENSDARG00000054023	ttll6	1380.979902	-0.453701912	0.245427748	-1.848617022	0.064513133	0.915932965	1165.713447	1596.246358	1288.899678	997.402426	1210.838237	1966.458613	1596.28228	1225.998181
ENSDARG00000074428	hhat	295.6294358	0.793826978	0.42943812	1.848524714	0.064526473	0.915932965	374.9740738	216.2847978	407.2217734	352.3225885	365.3778595	263.1367538	269.7315885	115.9860511
ENSDARG00000074590	wdpcp	3466.797091	0.510342086	0.276095882	1.848423386	0.064541118	0.915932965	4073.492155	2860.102028	4021.688876	2972.158254	5226.629336	3630.850443	2873.472358	2075.983282
ENSDARG00000026865	fam107b	1274.349475	-0.523941417	0.283598973	-1.847472899	0.064678632	0.917326969	1045.438042	1503.260908	1410.050463	777.6011865	948.6624771	1330.768037	1390.841739	1788.172948
ENSDARG00000036698	znf865	7125.079074	-0.299655123	0.162219944	-1.847215051	0.064715979	0.917326969	6388.021733	7862.136415	6264.01419	5387.303748	7512.747261	8124.603158	7547.340256	7914.465829
ENSDARG00000105670	NA	549.6851948	0.449690278	0.243478039	1.846943895	0.064755272	0.917340811	634.6126404	464.7577491	723.5375473	591.6360449	588.6643291	482.5907263	420.0248353	491.6576857
ENSDARG00000056621	ctcf	7398.325319	0.213237053	0.115494913	1.846289566	0.064850172	0.918141908	7944.126626	6852.524013	7553.152865	7817.917339	8461.309673	7029.755249	6599.166044	6928.650747
ENSDARG00000053260	zgc:113090	126.1890717	-0.983359497	0.532979145	-1.845024345	0.065033997	0.919175157	84.75558278	167.6225606	115.0239178	56.97939437	82.26343619	221.5341049	128.3962174	152.9373594
ENSDARG00000020191	ppef1	127.7744477	-1.222733503	0.662752696	-1.844931768	0.065047465	0.919175157	76.71086229	178.8380331	129.7648698	27.01148388	73.3562332	159.6306319	175.0967179	201.7867496
ENSDARG00000009386	NA	102.0553165	-0.925712223	0.50178296	-1.844845873	0.065059962	0.919175157	70.34883635	133.7617967	89.26812175	63.76336649	58.01502079	126.9790404	119.4887471	154.8176025
ENSDARG00000037033	ptger2b	139.8970358	0.980543926	0.531537713	1.844730679	0.065076726	0.919175157	185.6660871	94.12798444	208.712754	196.5789106	151.7065966	139.3688735	87.58811731	55.42696248
ENSDARG00000015240	cdkl5	1978.7493	-0.372921543	0.202202397	-1.844298328	0.065139675	0.919521793	1724.579279	2232.919321	1594.113736	1527.180534	2052.443567	2364.970217	2410.603414	1923.184331
ENSDARG00000037961	rcn3	420.8630363	-0.646078875	0.350432625	-1.843660746	0.065232597	0.920290871	328.223326	513.5027466	342.8263983	269.2954873	372.5480923	425.321	702.3581815	412.8290585
ENSDARG00000004592	gpr22a	397.6209835	0.866510842	0.470207294	1.842827308	0.065354228	0.920596453	513.6499662	281.5920007	307.0358773	419.7373591	814.1766622	348.3805338	311.6920967	184.7033716
ENSDARG00000102742	bmpr1bb	421.2343051	0.589566966	0.319929219	1.842804377	0.065357578	0.920596453	506.0636668	336.4049434	475.7950276	659.8216761	382.5742967	347.7915395	341.044	320.3792907
ENSDARG00000088816	trabd2b	53.4638079	2.058531639	1.117114617	1.842721962	0.065369616	0.920596453	86.22868816	20.69892764	103.8925709	77.87183897	76.92165462	1.04006622	16.92043175	44.13628494
ENSDARG00000080009	bahcc1b	1323.733383	-1.694050531	0.919540915	-1.84227858	0.065434411	0.920967221	624.636751	2022.830014	459.2557214	672.3986746	742.2558569	4515.116301	1100.552804	452.8209371
ENSDARG00000076002	osbpl5	486.1823668	-0.604445063	0.328233326	-1.841510339	0.065546807	0.922007111	385.7831209	586.5816128	366.4068348	398.8557606	392.0867673	727.0062881	389.1699303	643.5686199
ENSDARG00000088514	and1	314.0904967	1.236011423	0.671481322	1.840723461	0.065662094	0.922572094	440.9482379	187.2327554	524.8302673	687.4992724	110.5151741	109.3706773	296.8001439	155.527445
ENSDARG00000075905	si:ch211-266g18.9	34.49496853	-2.19097485	1.190291365	-1.840704649	0.065664852	0.922572094	12.41318652	56.57675055	12.11544249	18.39744781	6.72666926	37.85555833	124.1417673	7.732926016
ENSDARG00000078002	si:dkey-13n15.11	103.0316067	0.938900491	0.510219455	1.840189512	0.065740419	0.922572094	135.3970904	70.6661229	155.8388563	133.9015768	116.4508382	87.36556251	51.75661477	72.87619141
ENSDARG00000015824	lemd3	2140.871456	0.295968779	0.160852683	1.839999026	0.06576838	0.922572094	2359.712229	1922.030684	2185.454438	2448.214645	2445.467603	2016.688401	1711.949566	2037.454084
ENSDARG00000100725	ephb4a	1390.040189	0.364155555	0.197935614	1.839767725	0.065802346	0.922572094	1564.5304	1215.549978	1544.237501	1632.929238	1516.424462	1444.209465	1139.600619	1062.839849
ENSDARG00000071355	ifi44f4	102.1312624	1.437693838	0.781499795	1.839659904	0.065818184	0.922572094	149.1519663	55.11055859	62.35254017	277.0443698	108.0589888	45.38549084	30.299258	89.64692694
ENSDARG00000045139	ca7	794.7494342	-0.488283226	0.265512361	-1.839022574	0.065911866	0.923170179	661.6326889	927.8661796	494.417324	725.5376216	764.943121	839.3334399	1044.090171	900.1749277
ENSDARG00000023302	gpbar1	55.5802529	-1.36912172	0.744574953	-1.83879637	0.065945142	0.923170179	31.11643529	80.04407051	36.56965562	19.57023938	37.20941087	86.38564222	44.30658955	109.4399798
ENSDARG00000025081	grnb	1083.867557	0.374467555	0.203671817	1.838583072	0.065976533	0.923170179	1223.82572	943.9093942	1193.811778	1369.866494	1107.798888	916.0617984	1059.592021	856.0743628
ENSDARG00000004672	ptk2ab	2174.058883	0.452010921	0.245973128	1.837643505	0.066114954	0.92456665	2511.908931	1836.208835	1753.189066	2906.982978	2875.554748	1946.267529	1592.077061	1970.281916
ENSDARG00000002196	bach1b	2915.794552	-0.390406196	0.212495148	-1.837247579	0.066173355	0.924733505	2523.587114	3308.00199	2658.199962	2233.846695	2678.714687	2665.908754	4144.780453	3113.316761
ENSDARG00000063190	zranb1b	194.0422456	-0.771916906	0.420196251	-1.837039013	0.066204136	0.924733505	143.3035276	244.7809636	156.7664686	148.1464254	124.9976888	314.0999986	248.8298787	171.4130136
ENSDARG00000042978	cyp2p6	701.7365193	-0.682853682	0.371824985	-1.836492193	0.066284896	0.925321684	538.6579839	864.8150547	463.80612	714.1417428	438.0260888	591.7976794	752.4615532	1250.185932
ENSDARG00000043973	znf292b	2921.460827	-0.416488815	0.226869449	-1.835808294	0.066386014	0.925341265	2502.737529	3340.184126	2107.535009	2580.216908	2820.46067	3341.732766	2565.933709	4112.885901
ENSDARG00000070453	gch1	511.5048567	-1.083585396	0.590278432	-1.835719108	0.06639921	0.925341265	328.0817799	694.9279336	247.8804876	425.5289278	310.8359242	172.2505991	1078.121881	834.411321
ENSDARG00000014939	kcnn2	1148.016242	0.528240689	0.287761113	1.835691708	0.066403265	0.925341265	1355.883557	940.1489273	1679.482055	942.8146746	1445.353943	1142.170702	866.8195385	811.4565415
ENSDARG00000007812	sp3b	1532.149723	-0.345016689	0.187976455	-1.835425021	0.066442739	0.925341265	1349.740461	1714.558984	1303.380711	1407.000084	1338.840588	1856.43827	1854.663249	1432.575434
ENSDARG00000079895	ehbp1l1b	207.5853449	-1.137277661	0.619771219	-1.834995925	0.066506293	0.925341265	129.6953388	285.475351	195.2646095	97.61442704	96.20697977	190.7513994	515.7084843	149.9661694
ENSDARG00000097528	si:dkey-7j14.5	141.1667253	2.141694403	1.1672652	1.834796756	0.066535809	0.925341265	229.9792408	52.35420988	138.0479785	468.1761274	83.71361641	24.95946051	130.5140011	1.589168045
ENSDARG00000104223	lmbrd1	5112.510168	-0.298722277	0.162868684	-1.834129619	0.066634756	0.925341265	4585.08713	5639.933205	5012.824629	3915.659407	4826.777355	5748.799838	5054.147688	6116.85209
ENSDARG00000103969	smyhc2	303.521816	-1.948176954	1.062258736	-1.833994758	0.066654772	0.925341265	124.8884529	482.1551791	338.5784676	27.54004061	8.546850514	126.8880789	538.4678575	781.1096009
ENSDARG00000092638	ptprua	433.7737321	-0.876465201	0.477930627	-1.833875359	0.066672498	0.925341265	305.9765095	561.5709547	289.0539759	445.9375685	182.9379841	428.1600609	384.0443751	872.5084282
ENSDARG00000036965	rnf24	146.3224705	-1.969171132	1.073777102	-1.833873276	0.066672807	0.925341265	59.6227863	233.0221547	121.314064	1.466361266	56.08793359	168.1588396	141.4458424	389.4617823
ENSDARG00000012949	scml2	1094.965451	0.439106587	0.239491074	1.833498761	0.066728433	0.925576714	1260.093345	929.8375569	1085.780485	1328.664132	1365.835418	1080.430386	979.6147427	729.4675417
ENSDARG00000107353	LOC100006777	66.52956759	2.222931115	1.213242338	1.832223494	0.06691813	0.927105941	109.5850792	23.47405601	82.55748937	141.4988293	104.6989188	40.5625826	29.85958545	0
ENSDARG00000029865	rassf2a	3381.202694	-0.412986716	0.225415552	-1.832112794	0.066934618	0.927105941	2900.605215	3861.800173	2842.30783	2628.520816	3230.987	2866.823866	3861.799402	4856.777252
ENSDARG00000068982	jhy	3515.357417	0.419040992	0.228737044	1.831976952	0.066954854	0.927105941	4022.27607	3008.438764	4720.725073	3103.493611	4242.609524	3677.249948	2506.052506	2842.013839
ENSDARG00000102946	NA	2813.554425	-0.325086521	0.177519127	-1.831276025	0.067059354	0.927612224	2497.792445	3129.316405	2846.841965	2382.688341	2263.84703	2747.854954	3148.195626	3491.898636
ENSDARG00000026759	ldlrb	1852.943984	0.468426877	0.255801558	1.831211979	0.067068909	0.927612224	2151.289798	1554.598169	1576.901061	1981.100297	2895.868037	1617.137946	1456.353359	1590.303202
ENSDARG00000097877	si:ch211-167b20.8	1241.184044	0.524883305	0.286723354	1.830626271	0.067156345	0.928285246	1464.580174	1017.787913	947.0920971	1785.354357	1661.294069	905.897678	1110.776579	1036.689483
ENSDARG00000105043	si:dkey-152b24.6	7.102711095	-6.299886274	3.44291322	-1.829812682	0.067277954	0.929429597	0	14.20542219	0	0	0	31.91101667	10.7052499	0
ENSDARG00000078734	myo1f	83.93393486	-2.733527559	1.494183646	-1.829445508	0.067332896	0.929652164	21.98553444	145.8823353	1.85522448	0	64.10137885	41.60264882	136.3587735	259.6855835
ENSDARG00000088069	LOC572297	573.8664256	-0.783716118	0.428470667	-1.829100983	0.067384482	0.929828171	421.8014195	725.9314317	384.2044383	227.1604691	654.0393512	590.5068019	663.9897703	923.297723
ENSDARG00000112310	NA	18.33098572	2.127348858	1.16327743	1.828754519	0.067436391	0.930008432	29.82878187	6.833189561	15.76940808	51.28145493	22.4354826	7.280463543	3.981278059	9.23782708
ENSDARG00000045427	si:dkey-96n2.3	7.416932154	6.304690647	3.448109268	1.828448624	0.06748225	0.930105087	14.83386431	0	5.565673441	38.93591949	0	0	0	0
ENSDARG00000045506	gramd4b	1376.1574	0.421056607	0.230324614	1.828100786	0.067534427	0.930288675	1575.517049	1176.797751	1814.443946	1718.741772	1193.36543	1172.063851	1083.827552	1274.50185
ENSDARG00000013292	tmem179aa	122.1706291	1.057674028	0.578887354	1.8270809	0.067687607	0.931349444	165.0523264	79.28893181	133.5761626	226.9679209	134.6128956	84.24536385	109.4851466	44.13628494
ENSDARG00000001994	stxbp1a	569.9522184	1.063245493	0.58194019	1.827070052	0.067689237	0.931349444	771.028499	368.8759379	702.9657426	1308.983468	301.1362866	316.7712635	604.1559844	185.7005658
ENSDARG00000041372	zgc:136564	1737.727723	0.417304434	0.228489951	1.826357927	0.067796365	0.93216603	1987.325234	1488.130212	1550.616266	2400.425847	2010.933588	1688.713531	1456.246525	1319.430578
ENSDARG00000099149	hs3st3b1a	37.02546079	1.538268058	0.842352093	1.826158054	0.067826458	0.93216603	55.08454245	18.96637913	59.36718337	67.42561667	38.46082731	19.76125819	26.8736269	10.26425231
ENSDARG00000076348	mylk3	23.73225051	-3.771246879	2.065766138	-1.82559236	0.067911687	0.932801899	3.229345239	44.23515578	7.713765664	1.974270052	0	24.86559245	0	107.8398749
ENSDARG00000104047	misp	63.94396259	-3.289625768	1.803116165	-1.824411445	0.068089893	0.934253253	11.80514004	116.0827851	0	18.01368677	17.40173336	87.67031605	260.5780394	0
ENSDARG00000090156	pttg1ipa	572.4800807	-0.592977535	0.325030508	-1.824375005	0.068095398	0.934253253	456.5000532	688.4601081	365.4792226	497.6200442	506.4008929	865.3350954	717.6253702	482.4198586
ENSDARG00000099510	cnn3a	943.4180783	-0.642133391	0.352024304	-1.824116643	0.06813444	0.93425351	736.846373	1149.989784	560.277793	1011.38425	638.8770759	761.3284733	1168.50511	1520.135767
ENSDARG00000101549	nkx2.2b	26.77146047	2.764932962	1.516165742	1.823635032	0.068207267	0.934716755	46.66880842	6.874112529	27.8283672	94.01600071	18.16205734	16.64105953	3.981278059	0
ENSDARG00000089213	adam15	98.56320074	-1.643641559	0.90150162	-1.823226406	0.068269107	0.935029003	47.70872835	149.4176731	104.9327093	19.37197251	18.82150325	232.1825079	59.98745826	156.0830533
ENSDARG00000022615	si:ch211-241e1.3	185.3520453	1.015391505	0.557207728	1.822285397	0.068411693	0.935657592	247.9648045	122.7392861	366.4068348	245.0113958	132.476183	171.6109264	80.6208807	115.9860511
ENSDARG00000100260	them6	1243.87456	0.347919596	0.190930667	1.822230035	0.068420089	0.935657592	1393.144911	1094.60421	1378.431789	1471.967688	1329.035255	939.179797	1206.327252	1138.305581
ENSDARG00000090764	bcas3	3689.506389	0.378374274	0.207720138	1.821557972	0.068522083	0.935657592	4170.526117	3208.48666	5224.658392	3199.048093	4087.871868	3330.096277	3091.779579	3203.584124
ENSDARG00000101557	scarb1	2283.0607	-0.731400156	0.401598717	-1.821221344	0.068573217	0.935657592	1716.373047	2849.748353	1554.2141	1923.949109	1670.955932	1642.00696	5088.260701	1818.977398
ENSDARG00000008098	ifit9	7.181764393	6.257758664	3.436092946	1.82118434	0.06857884	0.935657592	14.36352879	0	0	31.3386669	11.75191946	0	0	0
ENSDARG00000038465	stmn3	20.05142401	2.37310417	1.303110517	1.821107373	0.068590537	0.935657592	33.61434936	6.488498659	7.420897921	47.48282864	45.93932151	11.44072842	5.971917089	2.052850462
ENSDARG00000099203	atp1b2a	4123.710716	-0.404916246	0.22235642	-1.821023414	0.068603298	0.935657592	3548.727225	4698.694206	3277.27584	4078.671937	3290.233896	3714.790861	4318.276614	6063.015144
ENSDARG00000099182	ankrd55	988.2427787	0.44166076	0.242555708	1.820863184	0.068627657	0.935657592	1138.368427	838.1171305	864.0032011	1359.834842	1191.267238	865.1469353	820.3829763	828.8214799
ENSDARG00000038991	nsfb	1555.635899	-0.343556953	0.188707161	-1.820582493	0.068670346	0.935706748	1371.475838	1739.79596	1530.62281	1227.39284	1356.411865	1748.6051	1924.720152	1546.062629
ENSDARG00000101849	adipor2	13070.14247	-0.326648688	0.179454533	-1.820230914	0.068723847	0.935903086	11596.65719	14543.62776	14077.81544	10115.85608	10596.30005	16456.32952	14237.53564	12937.01811
ENSDARG00000042816	mmp9	1213.269146	-1.730305682	0.951115858	-1.819237548	0.068875197	0.937430973	561.9682143	1864.570077	588.1061602	439.6909932	658.1074896	581.3970172	582.2619162	4430.051298
ENSDARG00000090035	rtn4r	38.61352067	-3.162299473	1.738771039	-1.818698036	0.068957512	0.937537788	7.678640329	69.54840101	23.03592099	0	0	116.9295525	61.446513	30.26913756
ENSDARG00000104538	tmem184a	3411.300055	-0.292085746	0.160603791	-1.818672791	0.068961365	0.937537788	3067.181073	3755.419036	3327.345105	2766.349597	3107.848518	3299.090051	4038.011272	3929.155785
ENSDARG00000055723	hsp70l	1945.713521	-1.660149349	0.913143881	-1.818058888	0.069055133	0.938279758	935.2887379	2956.138303	1693.81995	881.2812996	230.7649639	1158.63377	5081.106123	2628.675017
ENSDARG00000100833	LOC100536033	9.170979044	3.658478688	2.013189637	1.817254878	0.069178096	0.938959718	16.99994983	1.342008255	1.85522448	34.18763662	14.9569884	1.04006622	2.985958545	0
ENSDARG00000070321	clrn2	1132.412205	-0.448759718	0.246948642	-1.817218812	0.069183616	0.938959718	957.7086262	1307.115785	996.2555459	830.9495012	1045.920832	1607.942377	1023.188461	1290.216516
ENSDARG00000096110	zgc:123278	87.64926012	-2.643645159	1.455380593	-1.81646311	0.069299362	0.939719425	24.16142349	151.1370968	26.90075496	45.58351549	0	10.4006622	374.2401376	68.77049049
ENSDARG00000025147	cd63	5795.986149	-0.390349511	0.214909828	-1.816340902	0.069318095	0.939719425	5016.595206	6575.377091	4200.228223	6253.488532	4596.068864	5506.110571	6341.180629	7878.840074
ENSDARG00000097120	NA	39.8087649	1.423504422	0.783944262	1.81582351	0.06939745	0.940262785	57.98520384	21.63232596	63.76104571	48.18299475	62.01157107	12.75341125	29.88271443	22.2608522
ENSDARG00000005670	ttbk2a	787.6792133	0.791711064	0.436126276	1.815325302	0.069473933	0.940766645	998.5168954	576.8415312	1559.524919	468.5305494	967.495218	487.4262714	502.2847013	740.813621
ENSDARG00000101150	LOC555645	47.46114876	-1.618177507	0.891655254	-1.814801741	0.069554383	0.941323616	23.33380013	71.5884974	6.493285681	38.93591949	24.57219523	54.08344346	80.6208807	80.06116803
ENSDARG00000061992	dot1l	447.6281069	0.724668583	0.399568582	1.813627539	0.069735088	0.943236009	557.7563353	337.4998786	449.0362144	763.7717624	460.461029	345.0859947	448.1355367	219.2781043
ENSDARG00000045753	tmtc2a	1105.94786	0.428126964	0.236194263	1.812605263	0.069892726	0.944689106	1268.849197	943.0465227	1151.889088	1471.368733	1183.289772	1096.127657	974.454676	758.5572354
ENSDARG00000062346	cacna1e	8.838072092	5.233882516	2.887787926	1.812419281	0.069921436	0.944689106	17.27563041	0.400513773	44.84146078	0	6.985430451	0	0	1.201541319
ENSDARG00000104593	cyp2k18	207.9375299	-2.022681688	1.116226021	-1.812071794	0.069975104	0.944880973	82.12261471	333.7524451	27.8283672	183.2837186	35.25575837	18.72119197	846.0215876	136.5145557
ENSDARG00000069662	fgf11a	6.944515426	-6.268526511	3.459882738	-1.811774267	0.070021083	0.944960581	0	13.88903085	0	0	0	11.77433767	29.89275488	0
ENSDARG00000073844	si:dkey-85k7.10	424.1481093	-2.862965601	1.580419175	-1.811522947	0.07005994	0.944960581	102.5250801	745.7711386	41.4118204	85.70973153	180.4536884	17.13171685	2077.746003	142.4356958
ENSDARG00000071524	insrb	716.2900415	-0.534393655	0.295061904	-1.811123863	0.07012168	0.945053942	585.0013434	847.5787395	762.4972614	547.0021859	445.504583	929.819201	709.6628141	903.2542034
ENSDARG00000068152	malt3	431.7297672	-0.92212964	0.50919158	-1.810967965	0.070145811	0.945053942	298.2302356	565.2292988	513.4582174	149.3930625	231.839427	398.7865193	752.3361276	544.5652494
ENSDARG00000015524	prps1a	7878.820875	-0.21659223	0.119646609	-1.810266346	0.070254493	0.945119519	7288.63797	8469.00378	6742.915853	7566.021104	7556.976952	8176.438305	8896.13537	8334.437666
ENSDARG00000067596	fancb	450.6241319	-0.747965251	0.413221846	-1.810081577	0.070283137	0.945119519	336.3643341	564.8839297	435.9777528	209.8741026	363.2411468	409.7860908	499.6503965	785.2153018
ENSDARG00000045834	si:dkey-14d8.7	141.2323873	1.372885445	0.758534213	1.809918947	0.070308357	0.945119519	203.7902441	78.67453057	221.1025935	320.02975	70.23838879	39.33957543	142.4784188	54.20559744
ENSDARG00000033251	osbpl3a	4013.717058	-0.337461663	0.186451409	-1.809917472	0.070308586	0.945119519	3546.393024	4481.041092	3602.646169	3013.416574	4023.116329	3920.4543	5210.181284	4312.487693
ENSDARG00000079857	sanbr	1373.709054	0.424839335	0.234808906	1.809298215	0.070404686	0.945515156	1574.730417	1172.687691	1973.837556	1216.162536	1534.19116	1199.055471	1206.75361	1112.253994
ENSDARG00000100823	selenok	12313.28914	0.257139127	0.142127152	1.809218882	0.070417005	0.945515156	13407.59838	11218.9799	14456.84625	12807.89852	12958.05037	12729.64574	10066.85352	10860.44043
ENSDARG00000063229	xpo1b	12630.32305	-0.226939997	0.125491069	-1.808415531	0.070541852	0.946660589	11639.05745	13621.58864	10991.34147	11416.47059	12509.36029	14392.81687	12437.92364	14034.02542
ENSDARG00000062352	sema4ab	2262.985799	0.376531602	0.208274892	1.807858833	0.070628474	0.94676344	2556.568285	1969.403312	2665.919048	2730.847545	2272.938263	2143.525781	2233.168001	1531.516153
ENSDARG00000052789	azin1a	388.1505185	0.811290656	0.448788335	1.807735614	0.070647659	0.94676344	494.5999488	281.7010882	465.6757575	633.8090033	384.3150857	408.3200208	149.2403058	287.5429379
ENSDARG00000013000	ppfia2	82.20289448	1.247679471	0.690249974	1.807576268	0.070672475	0.94676344	115.6590933	48.7466957	179.9567746	116.8077585	50.21274677	56.1635759	40.80810011	49.26841109
ENSDARG00000054447	slc29a1b	62.20698762	-2.68275927	1.484360544	-1.807350162	0.070707699	0.94676344	16.74945765	107.6645176	0.853946336	29.72416095	19.67026567	1.914939669	263.4389726	57.63964043
ENSDARG00000037488	canx	18755.04748	-0.247154818	0.136804756	-1.806624455	0.070820854	0.947748498	17152.29581	20357.79916	18542.96868	16923.82978	15990.08895	19935.98931	18381.5608	22755.84737
ENSDARG00000056638	pir	16103.1519	0.296544162	0.164166479	1.806362447	0.070861743	0.947751	17752.25719	14454.0466	20975.08553	15054.42601	17227.26003	14304.34783	13290.26355	15767.52842
ENSDARG00000088810	prox3	316.6738946	-0.711879755	0.39414951	-1.806116047	0.070900215	0.947751	240.14721	393.2005792	239.3239579	176.6361225	304.4815495	326.5807932	326.4648009	526.5561436
ENSDARG00000067676	plcl1	448.8102246	-0.576614314	0.319442438	-1.805064839	0.071064536	0.949417446	360.2558514	537.3645979	415.0613857	309.7361121	355.9700563	694.3161192	431.9618891	485.8157854
ENSDARG00000077537	nudt19	607.1787512	0.393076472	0.217805019	1.804717233	0.071118942	0.949509253	689.3045804	525.0529219	734.0694927	709.9628517	623.8813967	546.2688751	519.9669672	508.9229235
ENSDARG00000055838	mettl16	2540.750359	0.332029275	0.184035148	1.804162296	0.071205868	0.949509253	2831.740748	2249.75997	2742.536808	2886.66395	2866.021486	2124.967077	2703.689282	1920.623552
ENSDARG00000060678	ndst2b	292.5146995	0.66831736	0.370457843	1.804030805	0.071226478	0.949509253	359.061807	225.9675919	385.3183874	399.2052443	292.6617893	195.280041	299.6031529	183.0195818
ENSDARG00000062195	fbxo31	1532.210838	-0.437677218	0.242613787	-1.80400802	0.07123005	0.949509253	1301.595862	1762.825815	1347.322069	1158.561245	1398.904272	2100.517712	1903.061875	1284.897858
ENSDARG00000095486	si:dkey-172k15.19	34.44059079	3.839716581	2.129374536	1.803213345	0.071354715	0.950641759	64.37877495	4.502406625	0	181.3844054	11.75191946	12.48079464	0	1.026425231
ENSDARG00000045870	plekha5	2137.241602	0.529364905	0.293717531	1.802292508	0.071499397	0.95203952	2525.011351	1749.471853	3199.98652	1561.299601	2813.747932	1737.480582	2059.172289	1451.762687
ENSDARG00000003213	naa15a	5919.122279	0.238219752	0.132199122	1.801976807	0.071549055	0.952134364	6406.773261	5431.471298	6217.784845	6567.824858	6434.71008	5221.132426	6036.612858	5036.668609
ENSDARG00000069264	si:ch211-196h16.5	548.6560372	0.634512231	0.352166042	1.801741664	0.07158606	0.952134364	667.3975086	429.9145657	493.8790857	791.6533821	716.6600581	591.875456	358.8470937	339.0211476
ENSDARG00000067729	arid3c	1621.811867	0.297031748	0.164901084	1.80127226	0.071659978	0.952588302	1788.144151	1455.479582	1845.228356	1804.718737	1714.485361	1616.519875	1394.189885	1355.728986
ENSDARG00000044935	hpdb	676.8735999	-1.334430992	0.740984488	-1.800889241	0.071720339	0.95286162	384.3568657	969.3903342	596.4546704	333.3294571	223.2864697	187.2119197	462.8235744	2258.135509
ENSDARG00000060526	bmp3	280.7802726	-0.736822826	0.409312186	-1.800148763	0.071837152	0.952873373	210.6474362	350.9131091	192.0157337	172.8374963	267.0890786	329.7009919	248.8298787	474.2084568
ENSDARG00000039650	itm2cb	9035.990598	0.321599349	0.178658936	1.800074243	0.071848916	0.952873373	10038.90815	8033.073046	10810.39305	9393.053162	9913.27824	9887.909557	7408.163149	6803.146432
ENSDARG00000021113	ptmaa	7731.887917	-0.273600525	0.15202116	-1.79975291	0.071899662	0.952873373	7000.858065	8462.91777	7194.289461	6879.688347	6928.596387	9944.616828	7841.032127	7603.104356
ENSDARG00000004932	anos1b	571.0738684	-0.583720261	0.324347159	-1.799677426	0.071911588	0.952873373	457.11027	685.0374668	545.3759327	315.2882125	510.6666649	807.3502369	688.1439702	559.6181931
ENSDARG00000039434	oprm1	29.09866694	1.659324796	0.922142851	1.79942272	0.071951838	0.952873373	44.1900876	14.00724629	51.0186732	56.97939437	24.57219523	16.64105953	8.957875634	16.4228037
ENSDARG00000004470	prkcsh	8174.296947	0.244692423	0.135987763	1.799370903	0.071960029	0.952873373	8865.762006	7482.831889	8616.884594	9385.51808	8594.883344	8334.387032	7361.734059	6752.374576
ENSDARG00000097665	NA	898.0625993	0.534010094	0.296864378	1.798835204	0.072044753	0.952955767	1062.370023	733.7551758	1140.963055	1057.917422	988.2295906	945.4201943	771.372624	484.4727091
ENSDARG00000054829	pik3c3	2280.654884	0.537204325	0.298641262	1.798828206	0.07204586	0.952955767	2700.494305	1860.815464	2154.109203	2528.73008	3418.643631	2459.26255	1910.362497	1212.821344
ENSDARG00000110069	pdgfaa	74.47513601	2.372799086	1.319280885	1.798554889	0.072089119	0.953001431	124.8537857	24.09648632	113.1686933	216.5216986	44.8709652	14.56092709	57.72853186	0
ENSDARG00000035809	col1a1b	1019.161987	0.683391277	0.380432218	1.796354895	0.072438093	0.956229174	1256.183976	782.1399989	890.5077505	1599.221669	1278.822508	508.5923818	1198.364696	639.462919
ENSDARG00000025522	sgk1	2242.709795	-0.489246779	0.272375706	-1.796220324	0.072459484	0.956229174	1865.92428	2619.49531	1695.947	2451.90848	1449.917359	2219.772596	3370.181808	2268.531527
ENSDARG00000057394	rab33a	257.5055829	-0.797489226	0.444154234	-1.795523188	0.072570382	0.956229174	188.09269	326.9184759	152.1284074	224.1189512	188.0307113	267.2970186	226.9328494	486.5255596
ENSDARG00000105018	lrrc20	1075.543859	0.469770912	0.261644299	1.795456325	0.072581025	0.956229174	1249.141873	901.9458441	933.4337512	1621.71949	1192.272378	883.9389346	870.1343186	951.764279
ENSDARG00000097746	si:rp71-77l1.1	149.265321	0.826996667	0.460769083	1.794818048	0.072682694	0.956229174	190.9010586	107.6295834	202.2194683	215.572042	154.9116656	75.92483409	111.4757857	135.4881305
ENSDARG00000027744	gadd45ba	6802.082084	-0.450928289	0.251278636	-1.794534926	0.072727829	0.956229174	5747.467121	7856.697047	8161.092165	4567.065757	4514.243441	6977.14336	8588.730433	8004.217347
ENSDARG00000078789	tmem184c	1116.027313	-0.497494936	0.277250415	-1.794388424	0.072751193	0.956229174	925.5409259	1306.5137	1227.803611	664.3305358	884.4886311	1329.814083	1412.111176	1177.615841
ENSDARG00000015805	cgnl1	948.0949717	0.380035347	0.211877122	1.793659189	0.072867583	0.956229174	1072.250367	823.9395767	1082.523484	1139.587887	994.6397285	735.3268178	959.4880123	777.0039
ENSDARG00000057949	slc43a3b	523.8986036	-2.495149443	1.391170521	-1.793561181	0.072883237	0.956229174	157.846348	889.9508592	76.37599358	255.2988196	141.864231	2425.21016	185.8150382	58.82737934
ENSDARG00000099042	cfap157	41.70841421	-1.723280698	0.960876815	-1.79344602	0.072901635	0.956229174	19.44130536	63.97552305	8.348510161	10.4462223	39.52918363	84.24536385	68.67704653	39.00415878
ENSDARG00000063133	slc4a10a	1296.264447	0.556771891	0.310477413	1.793276639	0.072928701	0.956229174	1543.251975	1049.27692	1659.470285	1185.360419	1784.925221	1050.452561	696.0721701	1401.306028
ENSDARG00000010524	si:ch211-282j22.3	302.8288519	0.600967895	0.335192174	1.792905505	0.072988035	0.956229174	364.9896525	240.6680512	333.9404064	398.8557606	362.1727905	241.2953631	186.1247493	294.5840413
ENSDARG00000078815	grk5l	1087.725556	-0.433789355	0.241974832	-1.79270444	0.073020196	0.956229174	925.3839336	1250.067178	1000.893607	891.7275219	883.5306718	1030.705624	1133.668927	1585.826982
ENSDARG00000020771	tnr	1316.138141	-0.443220514	0.247262333	-1.79251125	0.073051109	0.956229174	1115.934242	1516.342041	881.3266261	1193.985239	1272.490859	1664.191921	1200.873487	1683.960714
ENSDARG00000077155	tmem116	235.1426275	-0.833101098	0.464778578	-1.792468794	0.073057904	0.956229174	169.0990142	301.1862409	112.2410811	224.1189512	170.9370103	248.5758267	423.0107938	231.9721022
ENSDARG00000025375	idh1	7097.431063	-0.393133349	0.219342978	-1.792322473	0.073081325	0.956229174	6136.242962	8058.619164	6606.709067	7000.205438	4801.814382	7194.172691	10122.82346	6858.861342
ENSDARG00000051889	dhodh	1900.839852	-0.440214088	0.245646554	-1.792062947	0.073122883	0.956229174	1613.148103	2188.531602	1158.587688	1894.564863	1786.291757	1951.164229	2081.213106	2533.21747
ENSDARG00000061004	cox11	940.4268747	-0.411137767	0.229443115	-1.791894111	0.07314993	0.956229174	807.3376627	1073.516087	873.9425593	686.7016605	861.3687683	995.6184637	968.1398536	1256.789943
ENSDARG00000071196	cavin2b	4465.601312	0.280111268	0.156345198	1.791620546	0.07319377	0.956229174	4897.89427	4033.308354	4783.696322	4667.562055	5242.424434	3471.741044	4497.848888	4130.33513
ENSDARG00000021869	rcan2	137.4605808	-1.018172789	0.568343113	-1.791475548	0.073217015	0.956229174	90.79543969	184.1257219	53.49728966	148.9158872	69.97314217	202.9540452	195.8621567	153.5609638
ENSDARG00000091679	NA	12.56981593	3.760216076	2.099125373	1.791325152	0.073241132	0.956229174	23.40618815	1.733443701	47.30822424	4.748282864	18.16205734	5.200331102	0	0
ENSDARG00000055373	sema3fb	125.0471968	-1.139585492	0.636333325	-1.790862503	0.073315362	0.956229174	78.05866258	172.0357309	112.6510652	43.4019495	78.12297308	92.5732577	255.6986231	167.835312
ENSDARG00000075664	si:ch1073-429i10.1	210.9857018	-0.898061261	0.501469228	-1.790860156	0.073315739	0.956229174	147.2568011	274.7146025	116.4325879	131.3517241	193.9860914	214.2866859	425.3318836	184.5252381
ENSDARG00000022503	pkd2l1	81.1815921	-1.175725914	0.656701807	-1.790349745	0.073397704	0.956229174	49.78117794	112.5820063	44.52538752	75.97252582	28.84562048	115.4473505	79.62556119	142.6731071
ENSDARG00000076004	ppp2r3b	992.6930912	-0.351978774	0.196599775	-1.790331517	0.073400632	0.956229174	872.2953831	1113.090799	856.2550725	808.69688	951.9341969	996.4947868	1190.880465	1151.897147
ENSDARG00000091209	ucp3	1108.590182	-0.768476251	0.429237443	-1.790329019	0.073401034	0.956229174	820.1142515	1397.066112	1272.683993	387.4598817	800.1988793	1059.827479	1913.004108	1218.366749
ENSDARG00000074245	spen	3798.871606	-0.720672223	0.40261112	-1.789995821	0.073454583	0.956229174	2869.283933	4728.459279	2298.218249	4206.101422	2103.532128	5890.159105	6216.459097	2078.759633
ENSDARG00000098191	si:dkey-16l2.20	113.9623047	-1.328610828	0.742323992	-1.789799119	0.073486211	0.956229174	64.86828525	163.0563241	128.0104891	22.79175775	43.80260888	177.8513237	121.4289808	189.8886678
ENSDARG00000076895	flrt3	486.3012447	0.737869763	0.412309743	1.7896006	0.073518142	0.956229174	607.9503135	364.6521759	812.5883223	584.9884489	426.2741694	538.7543022	265.7503105	289.4519152
ENSDARG00000041400	ndufa3	13527.36042	0.191611584	0.10707444	1.789517503	0.073531511	0.956229174	14424.22192	12630.49892	15245.30717	14435.72956	13591.62903	12591.04166	12871.47197	12428.98312
ENSDARG00000098291	trpc3	244.8337151	-1.158274477	0.647558008	-1.788680647	0.073666261	0.95678626	151.4977188	338.1697114	272.8835761	52.69526443	128.914316	197.5429336	339.5045738	477.4616266
ENSDARG00000005320	nipsnap1	83.73782551	1.015783469	0.567921864	1.788597224	0.073679705	0.95678626	112.0603883	55.41526269	79.77465265	145.2974556	111.1090567	61.363907	59.71917089	45.16271017
ENSDARG00000041292	si:ch211-231m23.4	85.84087619	1.296008875	0.724719343	1.78829072	0.073729116	0.95678626	122.023519	49.6582334	93.66084008	76.33694654	196.0727703	55.18116987	23.35995854	70.43357178
ENSDARG00000098252	cpne9	22.27007215	2.525106564	1.412047333	1.788259151	0.073734207	0.95678626	37.96140117	6.578743135	26.64090109	36.71245562	50.5308468	7.467640531	12.26858887	0
ENSDARG00000019302	mid1ip1b	4940.848573	0.408754413	0.228730445	1.787057312	0.073928226	0.958784213	5636.121882	4245.575264	6243.757988	5468.122546	5196.485112	3007.871509	4355.518197	5373.336085
ENSDARG00000097413	NA	17.02791393	2.10651363	1.179204278	1.786385675	0.074036833	0.95950095	27.64063247	6.415195395	22.26269376	44.63385892	16.02534471	4.160264882	9.953195149	5.132126156
ENSDARG00000070053	foxg1d	7.761359852	4.427491291	2.478693176	1.786219986	0.074063646	0.95950095	14.82934222	0.69337748	11.13134688	32.28832348	1.068356314	2.080132441	0	0
ENSDARG00000010487	sae1	1671.958486	0.462493044	0.258980455	1.785822195	0.074128052	0.959577613	1937.68944	1406.227531	1463.772115	2572.619656	1776.676551	1227.27814	1563.646958	1427.757497
ENSDARG00000019595	senp8	137.4685273	-0.859131236	0.481208162	-1.785362974	0.07420246	0.959577613	97.72397028	177.2130843	111.3134688	66.4759601	115.3824819	178.8913899	142.3306906	210.4171724
ENSDARG00000076767	pgfb	34.54914636	1.510203539	0.846371941	1.784326095	0.074370692	0.959577613	51.16033666	17.93795606	35.24926512	45.58351549	72.64822937	14.56092709	24.88298787	14.36995324
ENSDARG00000075164	mylk5	885.4535436	-0.72301935	0.405266652	-1.784058338	0.074414186	0.959577613	668.2127043	1102.694383	538.322994	618.9322537	847.3828653	575.1361386	1684.30758	1048.63943
ENSDARG00000057452	ston2	798.0898383	-0.673016771	0.377331531	-1.783621868	0.07448513	0.959577613	615.1985833	980.9810933	870.8982473	462.2072889	512.4902137	932.2190401	1355.87951	654.8447297
ENSDARG00000035732	arntl1b	412.0922078	-0.560635645	0.314352245	-1.783463148	0.074510942	0.959577613	333.0205437	491.1638719	307.0765956	345.2981907	346.6868448	442.9157959	393.9529578	636.6228619
ENSDARG00000037100	ankrd10a	3647.077539	-0.352264993	0.197521676	-1.783424483	0.074517231	0.959577613	3204.167143	4089.987934	2880.890217	2751.997285	3979.613927	4463.684592	4118.232111	3688.047099
ENSDARG00000043705	mob3c	110.2861834	1.026479677	0.575609987	1.783290249	0.074539068	0.959577613	147.9565977	72.61576905	119.7472593	213.3716585	110.7508752	96.62951001	72.03099592	49.18680121
ENSDARG00000044132	ogna	99.27773821	-2.493749272	1.398410013	-1.783274755	0.074541589	0.959577613	29.94237389	168.6131025	46.380612	2.848969718	40.59753994	68.64437055	1.99063903	435.204298
ENSDARG00000013117	mfsd14a2	2500.734534	-0.321769213	0.180470255	-1.782948733	0.074594649	0.959577613	2222.910117	2778.558952	2047.240214	2642.894242	1978.595894	2968.348993	2688.35801	2678.969853
ENSDARG00000101029	si:ch73-347e22.4	2590.884278	-0.33285112	0.186689832	-1.782909745	0.074600996	0.959577613	2293.374602	2888.393954	2520.930402	1863.711975	2495.481429	3154.094859	2786.986379	2724.100624
ENSDARG00000020741	fga	6.674656122	-6.210367465	3.484083126	-1.782496927	0.074668232	0.959577613	0	13.34931224	0	0	0	24.49681638	15.55112035	0
ENSDARG00000030765	hadh	1873.641546	0.30522297	0.171237211	1.782457029	0.074674733	0.959577613	2070.960159	1676.322934	2225.036272	2200.262135	1787.582069	1749.60303	1593.74724	1685.618532
ENSDARG00000042544	degs2	3197.266592	-0.362946647	0.203633542	-1.782351978	0.074691851	0.959577613	2797.091401	3597.441784	3391.35035	2376.040745	2623.883108	4055.218193	3065.584106	3671.523052
ENSDARG00000057632	ppp1r42	3394.171119	0.36712726	0.206018018	1.782015303	0.074746736	0.959577613	3823.697041	2964.645196	4076.855795	3289.610368	4104.624959	3497.742699	2323.075748	3073.117142
ENSDARG00000003217	urb2	3331.01749	-0.314731779	0.176638599	-1.781783718	0.074784508	0.959577613	2969.480921	3692.554058	2400.342919	3200.398612	3307.701231	3814.623499	3707.336181	3555.702495
ENSDARG00000091234	si:ch73-335l21.4	1341.635371	-1.046798117	0.587508557	-1.781758076	0.074788692	0.959577613	875.1015699	1808.169171	1453.992034	815.7253038	355.5873717	514.9238883	2707.459677	2202.123949
ENSDARG00000035324	hnrnpl	7137.152557	0.316874496	0.177860792	1.781587118	0.074816587	0.959577613	7917.921908	6356.383207	6835.179497	7631.685565	9286.90066	6863.834932	5418.767005	6786.547685
ENSDARG00000074582	gfra4b	34.82600422	3.494845003	1.96184467	1.781407599	0.074845888	0.959577613	63.98203339	5.669975055	115.0239178	76.9221824	0	2.080132441	14.92979272	0
ENSDARG00000092721	NA	127.6383904	1.11720493	0.627387035	1.780726835	0.074957087	0.959577613	174.7078591	80.5689217	173.4634889	263.0548707	87.60521776	101.9264896	92.56471488	47.21556063
ENSDARG00000013221	pde4ca	284.6242829	-0.731610373	0.410856586	-1.780695253	0.074962249	0.959577613	214.0407018	355.2078641	276.8935211	225.7360587	139.4925256	292.9966298	441.1412941	331.4856683
ENSDARG00000068474	si:dkey-94e7.2	13.75175343	4.749980061	2.667613721	1.780610148	0.074976161	0.959577613	26.55941706	0.944089803	4.619304185	75.058947	0	0	2.83226941	0
ENSDARG00000070012	sesn2	4363.040418	-0.637780703	0.358229148	-1.780370768	0.075015303	0.959577613	3414.003053	5312.077782	4399.366762	3020.791231	2821.851165	2573.999245	7761.427775	5600.806328
ENSDARG00000040984	hspa13	1054.309756	-0.54845521	0.30807388	-1.7802717	0.075031506	0.959577613	856.4137701	1252.205741	1194.05151	563.7422108	811.4475897	1193.178354	1369.84437	1193.594499
ENSDARG00000029296	nexmifb	277.7066876	-1.150732277	0.646613534	-1.779629124	0.075136677	0.960409597	172.5553	382.8580753	135.4313871	53.18076808	329.0537448	522.1132426	284.6613813	341.799602
ENSDARG00000098342	NA	59.79714215	-1.796858141	1.009825286	-1.779375271	0.075178258	0.960428321	25.99632829	93.59795601	29.8086523	32.50728489	15.67304768	212.5444231	18.77346003	49.47598495
ENSDARG00000008835	si:dkey-46g23.5	44.97049122	2.225862321	1.251388673	1.778713816	0.075286693	0.961300648	74.09061321	15.85036922	132.6485503	9.496565728	80.12672357	37.44238393	4.976597574	5.132126156
ENSDARG00000019808	evpla	139.6064439	-1.587885196	0.893132352	-1.777883415	0.075423005	0.961552938	69.6866029	209.526285	9.276122401	153.8443648	45.93932151	201.7728468	137.3540931	289.4519152
ENSDARG00000117314	NA	6.038953509	-5.709966618	3.21225532	-1.777556903	0.075476657	0.961552938	0.076204786	12.00170223	0.228614359	0	0	0	2.207710192	33.7973965
ENSDARG00000007867	dazap2	10322.13416	-0.282068503	0.158704209	-1.777322127	0.075515255	0.961552938	9316.221883	11328.04644	9057.205912	10370.24978	8521.209962	9657.014856	12650.51103	11676.61343
ENSDARG00000070467	lactbl1b	198.8371086	0.965994702	0.543550074	1.777195419	0.075536093	0.961552938	263.0649844	134.6092328	176.6439414	356.651568	255.8994439	172.1186259	65.81079345	165.898279
ENSDARG00000111017	si:dkey-112g5.3	6.72136883	6.162787962	3.467989749	1.777049071	0.075560166	0.961552938	13.44273766	0	21.33508152	18.99313146	0	0	0	0
ENSDARG00000111017	si:dkey-265c15.9	6.72136883	6.162787962	3.467989749	1.777049071	0.075560166	0.961552938	13.44273766	0	21.33508152	18.99313146	0	0	0	0
ENSDARG00000076563	rarres3l	1073.900222	-0.578246587	0.325434041	-1.776847269	0.075593372	0.961552938	861.5532903	1286.247154	1196.539059	546.9578178	841.1629941	1525.738092	1235.391255	1097.612115
ENSDARG00000029747	mep1a.1	884.1953006	-2.374012108	1.336309153	-1.776544075	0.075643284	0.961552938	285.961642	1482.428959	88.02030952	653.5496943	116.3149222	157.9055501	3545.066355	744.3149726
ENSDARG00000007485	epc2	3003.233353	0.400781083	0.225600376	1.776508928	0.075649072	0.961552938	3417.494624	2588.972083	3504.875832	4030.845478	2716.762562	3082.614492	2597.732875	2086.568881
ENSDARG00000095891	si:ch73-30l9.1	1602.414437	0.311003048	0.175089989	1.776246886	0.075692233	0.961552938	1774.401142	1430.427731	1886.763296	1849.931004	1586.509127	1301.122842	1537.76865	1452.391702
ENSDARG00000056334	mlh3	862.0931046	-0.395202231	0.222504902	-1.776150673	0.075708086	0.961552938	744.6641382	979.522071	792.180853	781.5673594	660.2442022	1105.590392	992.3335563	840.6422643
ENSDARG00000028517	hbp1	4068.528375	-0.291420003	0.164145151	-1.775379907	0.075835179	0.962229251	3659.129999	4477.926751	3848.218392	3198.812188	3930.359417	4407.568205	5010.275809	4015.936238
ENSDARG00000060484	selenoi	778.0080869	0.435704235	0.245496019	1.774791444	0.07593233	0.962229251	894.5849927	661.4311812	912.7704442	857.5398852	913.4446486	822.6923803	601.172987	560.4281762
ENSDARG00000097648	si:dkey-35i13.1	164.6090784	0.821340083	0.462962603	1.774095957	0.076047279	0.962229251	210.2438975	118.9742592	153.0560196	246.9107089	230.7649639	157.0499993	107.4945076	92.3782708
ENSDARG00000012887	znf143a	3743.240826	-0.376224754	0.212074974	-1.774017682	0.076060226	0.962229251	3257.943626	4228.538026	2433.126906	4042.68803	3298.015942	4197.707266	4027.062757	4460.844055
ENSDARG00000099524	gbe1b	1294.619466	0.337376768	0.190195742	1.77383975	0.076089661	0.962229251	1445.322597	1143.916334	1334.319655	1517.45752	1484.190616	1306.639531	1094.291967	1030.817505
ENSDARG00000055086	ggnbp2	3328.406951	0.292835792	0.165093463	1.773757646	0.076103247	0.962229251	3665.13035	2991.683553	3358.929039	3839.441946	3797.020065	3130.416454	3290.646234	2553.987971
ENSDARG00000077434	mon1bb	1778.942309	0.356100922	0.200788017	1.773516799	0.076143111	0.962229251	1997.534628	1560.349989	1831.106562	1758.763973	2402.733351	1408.249662	1657.206992	1615.593314
ENSDARG00000015343	pgd	16378.19634	0.324365421	0.182898769	1.773469676	0.076150912	0.962229251	18211.51982	14544.87286	21135.64489	18585.72879	14913.18579	12457.91319	14449.0534	16727.65199
ENSDARG00000016598	ckmt1	3545.230177	0.571512695	0.32227495	1.7733699	0.076167433	0.962229251	4238.394638	2852.065716	3782.231831	5235.737452	3697.214632	1787.893653	4357.591365	2410.71213
ENSDARG00000030781	acads	920.7908981	-0.515304627	0.290585938	-1.773329539	0.076174117	0.962229251	757.9615109	1083.620285	620.221884	645.9728421	1007.689807	956.2885432	977.8874681	1316.684845
ENSDARG00000077357	lrrc61	624.4171465	-0.567003746	0.319771567	-1.773152477	0.076203444	0.962229251	503.3331484	745.5011446	442.4710385	442.5399629	624.9884438	845.5738372	521.5474258	869.3821708
ENSDARG00000008884	hprt1	3101.460304	0.357438629	0.201628525	1.772758239	0.076268776	0.96224638	3483.607848	2719.31276	4296.140928	3043.157562	3111.525054	2848.756213	2936.728391	2372.453676
ENSDARG00000069381	si:ch211-125e6.5	45.40906557	2.682614888	1.513499877	1.772457949	0.07631857	0.96224638	78.57670886	12.24142229	0.92761224	224.1189512	10.68356314	13.52086087	12.93915369	10.26425231
ENSDARG00000020785	lama4	359.7361431	0.669808211	0.377906693	1.772416902	0.076325378	0.96224638	441.7835596	277.6887267	499.9829974	448.2379024	377.1297789	195.5324494	390.1652498	247.3684807
ENSDARG00000042115	tmem198a	329.1451725	-0.698683571	0.394355051	-1.771711987	0.076442379	0.962814545	250.9245456	407.3657993	307.8164161	181.8697215	263.0874994	548.2810369	364.2427005	309.5736605
ENSDARG00000102892	h1m	30.21178844	1.691920091	0.954990974	1.77166082	0.076450877	0.962814545	46.15259043	14.27098645	38.03210184	25.64072747	74.78494199	17.68112575	16.92043175	8.211401849
ENSDARG00000093448	mpc1	20698.94945	-0.297736799	0.168101609	-1.771171619	0.076532167	0.963228486	18570.61347	22827.28543	20744.19253	15784.2419	19183.40598	26330.31644	22289.18522	19862.35465
ENSDARG00000021462	daw1	14621.42813	0.340116174	0.192074646	1.770749976	0.076602288	0.963228486	16337.00147	12905.8548	18084.58719	13251.40003	17675.01718	15591.50393	11990.52135	11135.53911
ENSDARG00000017781	hsd17b10	7602.666288	-0.231490568	0.130731197	-1.770737005	0.076604446	0.963228486	6994.076039	8211.256536	7393.997166	6471.909544	7116.321409	7549.840694	8831.470055	8252.458858
ENSDARG00000098348	znf326	512.4317676	-0.442995416	0.25023916	-1.770288134	0.076679154	0.963661742	434.3382079	590.5253274	451.9356314	396.7050813	454.373911	675.6180103	570.8153358	525.142636
ENSDARG00000002494	itgb6	1465.579797	0.460407249	0.260139903	1.769844783	0.076753001	0.963787424	1697.249562	1233.910032	1999.006582	1222.056828	1870.685276	1471.417237	1134.255145	1096.057713
ENSDARG00000094922	ungb	27.36238468	2.740547254	1.548555078	1.769744772	0.076769668	0.963787424	47.33767974	7.387089625	36.9850133	89.16002968	15.86799622	19.34542103	2.81584784	0
ENSDARG00000053279	apln	100.5728772	-1.418853464	0.802095956	-1.768932325	0.076905169	0.964230093	54.95130702	146.1944473	54.3233778	93.90100908	16.62953418	211.2688489	159.8983441	67.41614889
ENSDARG00000035132	rgs3b	233.1119692	-0.802722507	0.453812951	-1.768840016	0.076920577	0.964230093	169.9544984	296.26944	98.09438965	180.2242412	231.5448642	251.301098	289.194153	348.313069
ENSDARG00000059534	jph3a	172.1877523	-1.424962973	0.805636767	-1.768741239	0.076937067	0.964230093	93.46237834	250.9131262	39.88732632	135.8008899	104.6989188	137.2887411	78.63024167	536.8203959
ENSDARG00000061368	klf13	78.42243655	1.655048019	0.935812596	1.768567794	0.076966029	0.964230093	119.0348626	37.8100105	213.3508152	72.17389953	71.57987305	11.44072842	20.90170981	81.08759326
ENSDARG00000037108	pfdn6	3144.706134	0.289022806	0.163447335	1.768293165	0.077011906	0.96430023	3458.600747	2830.81152	3160.107058	4007.260978	3208.434205	2689.690924	2807.474677	2995.268959
ENSDARG00000018146	gpx1a	8485.635881	-0.277625868	0.157033822	-1.767936769	0.077071475	0.964541654	7671.478265	9299.793498	8019.852815	8627.365602	6367.216378	8879.74055	9760.792778	9258.847164
ENSDARG00000063218	ppm1la	4773.893671	-0.271030267	0.153381281	-1.767036139	0.077222176	0.965542147	4326.86373	5220.923613	4180.748366	4266.806982	4533.035841	4588.772164	5094.045277	5979.953397
ENSDARG00000025468	bnip3la	1304.467676	-0.353419774	0.200013794	-1.766977006	0.077232079	0.965542147	1145.598805	1463.336546	1153.949627	984.793866	1298.052922	1460.252973	1598.483141	1331.273525
ENSDARG00000104306	ubr1	1253.934971	-0.377774487	0.213860207	-1.766455254	0.077319502	0.966130586	1090.725298	1417.144644	908.132383	1224.107322	1139.936187	1608.982443	1299.887286	1342.564202
ENSDARG00000102144	eef1akmt2	1018.00581	-0.896073663	0.507569069	-1.765422124	0.077492848	0.967791481	712.5630996	1323.44852	472.4369963	335.5147269	1329.737576	1862.445386	856.3941328	1251.506043
ENSDARG00000055527	cmn	42.45880743	-1.904855014	1.079487118	-1.764592632	0.077632255	0.969027013	17.85807605	67.05953882	33.39404064	18.04347488	2.136712628	101.9264896	42.79873914	56.45338771
ENSDARG00000090699	NA	10.74735094	-6.897526639	3.910973312	-1.76363429	0.077793571	0.970534589	0	21.49470189	0	0	0	64.48410566	0	0
ENSDARG00000077652	lratb.2	20.16334935	-2.596891497	1.472833048	-1.76319475	0.077867649	0.970921488	5.73748647	34.58921222	0	7.597252582	9.615206828	47.84304614	16.92043175	39.00415878
ENSDARG00000059781	atcayb	24.59867163	1.994047036	1.131281512	1.762644413	0.077960481	0.970921488	39.35330905	9.844034203	16.90818814	20.95421592	80.19752309	12.97123549	5.729157608	10.83170951
ENSDARG00000069113	dbn1	107.9997676	-1.350032302	0.765951537	-1.762555772	0.077975442	0.970921488	60.908959	155.0905762	33.39404064	53.18076808	96.15206828	132.08841	275.7035056	57.47981294
ENSDARG00000045982	pla2g4cl1	17.63052658	-3.336554264	1.893092811	-1.762488476	0.077986802	0.970921488	3.205068943	32.05598423	0	0	9.615206828	28.08178795	21.89702933	46.1891354
ENSDARG00000086261	fhdc4	6.687667922	-6.213513766	3.526988636	-1.761705071	0.078119141	0.971455282	0	13.37533584	0	0	0	7.280463543	32.84554399	0
ENSDARG00000088087	kdm6ba	3025.034243	-0.446982934	0.253778915	-1.761308395	0.07818622	0.971455282	2560.050726	3490.01776	2718.483398	2917.840233	2043.828546	3506.471613	2512.845748	4450.735919
ENSDARG00000043403	paox1	973.3067197	-0.5161466	0.293062443	-1.761217147	0.078201657	0.971455282	801.1431711	1145.470268	846.2741441	523.9802607	1033.175108	1152.90823	1185.583871	1097.918705
ENSDARG00000060469	pik3r4	3349.184325	-0.344154328	0.195416019	-1.761136728	0.078215264	0.971455282	2951.652664	3746.715985	3180.782371	2409.278725	3264.896896	3577.827798	3315.409304	4346.910854
ENSDARG00000089382	zgc:158463	2150.207616	0.317199739	0.180121251	1.761034507	0.078232563	0.971455282	2385.514666	1914.900567	2474.869457	2691.326727	1990.347813	1825.316217	1921.961983	1997.4235
ENSDARG00000079581	nyap2a	18.52547811	3.663612492	2.081175834	1.760357021	0.078347292	0.972375588	34.34097503	2.709981184	25.10085879	77.9220663	0	4.154337684	3.975605867	0
ENSDARG00000043085	alox5b.1	82.09763686	1.12310885	0.638173796	1.759879296	0.078428274	0.972507203	112.5331407	51.66213297	87.39021194	178.140826	72.06838431	60.1212332	50.98645518	43.87871052
ENSDARG00000105348	si:ch211-277c7.7	150.9716832	-0.88501291	0.502941167	-1.759674824	0.078462957	0.972507203	106.0461189	195.8972475	123.0941755	94.62744639	100.4167349	278.9540319	188.1105036	120.6272069
ENSDARG00000058089	rprd2a	2282.843944	-0.279698095	0.158979012	-1.759339752	0.078519818	0.972507203	2062.240977	2503.446912	2224.414152	1839.484782	2122.823996	2679.210584	2372.841723	2458.288429
ENSDARG00000074100	zgc:163014	106.7315921	0.921358974	0.523696862	1.759336443	0.07852038	0.972507203	139.6925014	73.77068273	153.0560196	111.109819	154.9116656	88.40562873	49.76597574	83.14044372
ENSDARG00000003631	clockb	1012.321777	-0.52138905	0.296477892	-1.758610219	0.078643736	0.97337578	831.4061896	1193.237365	1101.82114	590.3532287	802.0442	1427.007269	1065.500067	1087.204758
ENSDARG00000078267	si:dkey-181m9.8	578.322437	0.587440721	0.334069716	1.758437512	0.078673095	0.97337578	694.4544433	462.1904308	504.1205523	793.8856834	785.3570941	340.5606538	467.2591676	578.751471
ENSDARG00000076135	mmrn2a	45.21426076	2.007297194	1.141825009	1.7579727	0.078752154	0.97337578	72.02513389	18.40338763	91.95736486	91.13232409	32.98571273	43.29681246	2.491677331	9.421673097
ENSDARG00000010008	vim	795.1438123	-0.550194008	0.312971764	-1.757966918	0.078753138	0.97337578	645.3203559	944.9672687	620.5725886	647.6657827	667.7226964	1162.794034	589.2291528	1082.878619
ENSDARG00000079700	b3galt1a	36.65056546	-1.845700858	1.050098931	-1.757644735	0.078807977	0.973550964	15.95194179	57.34918912	9.276122401	24.69107089	13.88863208	27.04172173	23.88766836	121.1181773
ENSDARG00000069030	skor1a	8877.718483	-0.449300543	0.255725952	-1.756961075	0.078924444	0.973894623	7506.384368	10249.0526	9541.677574	4839.348272	8138.127259	12164.62823	9581.509094	9001.02047
ENSDARG00000031976	nos2b	11.30826446	-4.414781359	2.512982874	-1.756789274	0.078953734	0.973894623	1.021441623	21.59508729	0.92761224	0	2.136712628	2.080132441	62.70512944	0
ENSDARG00000071374	lrrtm2	33.96915676	3.332869019	1.897162435	1.756765239	0.078957832	0.973894623	61.80232519	6.135988343	70.49853025	114.9084453	0	11.44072842	6.967236604	0
ENSDARG00000011579	hoxb10a	238.9921018	-0.85550315	0.487069528	-1.756429217	0.079015148	0.974099717	170.1329072	307.8512964	211.4955907	113.0091322	185.8939987	395.2251638	173.1855956	355.14313
ENSDARG00000040527	siae	1017.16022	-0.366852104	0.208967792	-1.755543759	0.079166343	0.974456597	888.6634561	1145.656984	806.0950366	829.9998446	1029.895487	1039.026154	1175.472347	1222.47245
ENSDARG00000019601	col12a1b	73.56682461	1.794090882	1.02199565	1.755478002	0.07917758	0.974456597	114.1970811	32.93656807	14.38172014	239.0597476	89.14977568	16.12520907	37.39160294	45.29289219
ENSDARG00000087518	NA	142.3411897	-0.752190742	0.428500668	-1.755401562	0.079190645	0.974456597	106.0465443	178.6358352	118.5116954	91.2455902	108.3823474	188.4546109	143.7728994	203.6799951
ENSDARG00000033104	tmc2a	11169.84883	-0.659383428	0.375661274	-1.755260586	0.079214745	0.974456597	8660.821046	13678.87662	11007.04684	4143.351627	10832.06467	20391.53832	10983.35085	9661.740701
ENSDARG00000038754	plk3	565.0535237	-0.543979561	0.309947784	-1.755068401	0.079247608	0.974456597	459.7984856	670.3085618	336.9980041	460.9521104	581.4453425	560.5326512	703.2539144	747.1391196
ENSDARG00000061221	NA	159.411191	-1.03611608	0.590466787	-1.75474066	0.079303678	0.974645457	104.4091729	214.4132091	160.7269675	80.90964401	71.59090729	305.3194478	222.9574978	114.9626818
ENSDARG00000055843	cdh10a	6.544154689	-6.182171928	3.524156374	-1.754227472	0.079391538	0.97522463	0	13.08830938	0	0	0	10.4006622	28.86426593	0
ENSDARG00000016427	fignl1	1991.490512	-0.361701599	0.206245443	-1.753743471	0.079474473	0.97574275	1743.310334	2239.67069	1425.740013	1685.640417	2118.550571	2307.906943	2051.35352	2359.751606
ENSDARG00000009557	wrap73	3134.799957	-0.40106338	0.228742953	-1.753336552	0.079544255	0.975881836	2701.882301	3567.717612	2188.237274	3121.521155	2795.888474	3199.243694	2997.902379	4506.006765
ENSDARG00000091833	sv2	332.9321269	-0.611321145	0.348690067	-1.753193459	0.079568805	0.975881836	263.5130856	402.3511682	253.7507385	195.8160044	340.9725138	353.234526	443.9096665	409.9093121
ENSDARG00000005098	zgc:86764	428.2749278	-0.581227278	0.331568182	-1.752964577	0.079608088	0.975881836	343.1517287	513.3981269	435.5832433	241.6889041	352.1830388	466.8694139	573.4976293	499.8273376
ENSDARG00000068262	vamp5	1434.33013	-0.348831752	0.199024527	-1.752707356	0.079652252	0.975923529	1261.701614	1606.958646	1177.27262	1463.977509	1143.854712	1495.150575	1522.134069	1803.591294
ENSDARG00000036832	cyt1l	116.3946405	-1.048232877	0.598497241	-1.751441452	0.079869898	0.978033821	75.92265317	156.8666279	41.38289044	80.93898784	105.4460812	101.9943647	167.0035734	201.6019455
ENSDARG00000102734	wdr48a	507.9401273	-0.644191786	0.367850914	-1.751230624	0.079906192	0.978033821	396.4185199	619.4617347	417.425508	286.796285	485.0337666	806.0513208	419.0295158	633.3043676
ENSDARG00000070542	mafbb	88.30004725	-1.153389904	0.658856338	-1.750593927	0.080015882	0.97887595	54.77810575	121.8219887	63.07763233	36.08694977	65.16973517	196.5725157	80.6208807	88.27256988
ENSDARG00000071378	micos13	3737.880628	0.255618314	0.146096327	1.749655992	0.080177692	0.980301795	4068.075609	3407.685647	3971.261265	4271.45887	3961.506691	3721.78939	3018.069395	3483.198155
ENSDARG00000071032	pnkd	554.1851042	0.714837712	0.40860855	1.749443845	0.080214328	0.980301795	688.6926999	419.6775085	767.822904	488.1859526	810.0692432	244.9458579	405.1962821	608.8903856
ENSDARG00000090986	si:dkeyp-115e12.6	2015.647663	0.315103876	0.18018969	1.748734213	0.080336973	0.981299733	2234.939227	1796.356098	2281.926111	2206.052219	2216.839352	1702.588403	2116.049289	1570.430604
ENSDARG00000098746	dhrs13l1	2062.602318	0.636837693	0.364299656	1.748115	0.080444116	0.981641656	2510.578096	1614.626541	1468.579395	4086.710927	1976.443965	1587.332168	1905.178067	1351.369389
ENSDARG00000069763	etv5a	1587.736112	0.572419688	0.327452763	1.748098511	0.080446971	0.981641656	1898.554097	1276.918128	1385.82091	2072.578489	2237.262891	1624.238982	1440.828331	765.6870713
ENSDARG00000069326	mus81	1174.2917	-0.386433185	0.221173456	-1.747195133	0.080603496	0.982956862	1018.032331	1330.55107	969.5431307	896.7404586	1187.813402	1231.851234	1550.417226	1209.38475
ENSDARG00000079317	dlc1	178.0844343	1.121814023	0.642136397	1.747002705	0.080636869	0.982956862	244.056197	112.1126715	160.4769175	340.9267096	230.7649639	43.68278126	193.0919859	99.56324742
ENSDARG00000044545	zgc:77262	1997.530235	0.25750543	0.14742803	1.746651769	0.080697761	0.983198526	2175.423719	1819.636751	2042.602153	2181.361148	2302.307857	1822.196018	1902.055593	1734.658641
ENSDARG00000103479	ptprfa	466.3155947	-1.190061816	0.681509951	-1.746213411	0.080773875	0.983504764	284.3991925	648.2319968	606.8452216	67.40596986	178.9463862	731.4300723	799.922516	413.343402
ENSDARG00000069190	zgc:172339	1181.707484	-1.749485882	1.001977027	-1.746033925	0.080805057	0.983504764	541.7835505	1821.631417	398.8732632	632.4712775	594.0061107	391.0648989	4295.799026	778.0303252
ENSDARG00000022668	grapb	396.2405235	-0.690491701	0.395553434	-1.745634449	0.080874492	0.98361716	303.2697331	489.2113138	307.9672637	176.6361225	425.2058131	498.1917196	443.9125036	525.5297183
ENSDARG00000031228	podxl	825.2403102	1.093758074	0.626613	1.745508112	0.080896462	0.98361716	1123.979872	526.5007488	575.8294939	1290.702508	1505.407612	122.1729447	465.8681037	991.4611981
ENSDARG00000044056	ahi1	1442.825574	0.380364295	0.217956479	1.745138735	0.080960722	0.98373552	1632.061679	1253.58947	1675.142432	1438.679878	1782.362727	1171.912922	1519.675442	1069.180046
ENSDARG00000110439	ap1s3a	647.7123767	-0.650653056	0.372981668	-1.744463901	0.081078231	0.98373552	504.0791644	791.3455889	458.2404466	610.6291763	443.3678704	645.8811229	1193.388098	534.7675454
ENSDARG00000069543	galt	776.3043791	-0.564173048	0.323461196	-1.74417536	0.081128516	0.98373552	626.3695824	926.2391758	783.1003824	459.0982424	636.9101223	753.1903541	797.2068487	1228.320325
ENSDARG00000004372	fmnl3	72.04237206	1.690253629	0.969692151	1.743082718	0.081319167	0.98373552	109.9707515	34.11399264	58.60468169	250.4157648	20.8918079	30.50788869	33.68694192	38.1471473
ENSDARG00000058828	ccdc51	849.9918993	0.482859744	0.277079629	1.742675004	0.0813904	0.98373552	990.9241576	709.059641	1040.787567	985.3086111	946.6762943	503.3395648	898.1539801	725.6853779
ENSDARG00000045087	cdk5r1b	6.614529511	6.139560768	3.524174214	1.742127487	0.081486139	0.98373552	13.22905902	0	8.348510161	31.3386669	0	0	0	0
ENSDARG00000099447	pcdh1g18	36.46612378	-2.084918329	1.197026581	-1.741747729	0.081552597	0.98373552	13.91728043	59.01496714	31.73929914	8.312308821	1.700233321	29.95013853	48.87595659	98.2188063
ENSDARG00000026926	rom1b	19.38350437	2.916027346	1.67465112	1.741274532	0.081635468	0.98373552	34.22671154	4.540297208	14.870595	65.93591165	21.87362798	0	12.45338457	1.167507057
ENSDARG00000078145	arhgap46b	546.6704964	0.499988912	0.287162254	1.741137303	0.081659514	0.98373552	640.5504116	452.7905812	546.8913311	686.5558105	688.204093	450.4042477	551.1394345	356.8280614
ENSDARG00000074989	sparcl1	6.386350649	-6.146557522	3.530406277	-1.741034046	0.081677611	0.98373552	0	12.7727013	0	0	0	16.26554185	0	22.05256204
ENSDARG00000015931	snap91b	3865.477211	0.286608689	0.164624566	1.740983724	0.081686432	0.98373552	4248.162209	3482.792213	4567.010783	3857.278254	4320.19759	4021.250451	3256.186851	3170.939339
ENSDARG00000061274	lss	847.7603679	-0.376557593	0.216334219	-1.740628897	0.081748649	0.98373552	737.7929037	957.7278322	750.4383022	655.2630352	807.6773735	1081.668869	906.736078	884.7785492
[truncated: 22,210 more rows]
